# Supplementary material for: Bis[N-2-hy­droxy­ethyl,N-methyl­dithio­carbamato-κ2 S,S)’-4-{[(pyridin-4-yl­methyl­idene)hydrazinyl­idene}meth­yl]pyridine-κN 1)zinc(II): crystal structure and Hirshfeld surface analysis
Source: Acta Crystallogr E Crystallogr Commun. 2017 Sep 15;73(Pt 10):1458–64. doi: 10.1107/S2056989017012725 (PMC5730295; doi:10.1107/S2056989017012725)
Supplement: Supplementary file 1 [file e-73-01458-sup1.cif]

##############################################################################
#                                                                            #
# This CIF contains the data in a paper accepted for publication in          #
# Acta Crystallographica Section E. It conforms to the requirements of       #
# Notes for Authors for Acta Crystallographica Section E, and has been       #
# peer reviewed under the auspices of the IUCr Commission on Journals.       #
#                                                                            #
# Full details of the Crystallographic Information File format               #
# are given in the paper "The Crystallographic Information File (CIF):       #
# a New Standard Archive File for Crystallography" by S. R. Hall, F. H.      #
# Allen and I. D. Brown [Acta Cryst. (1991), A47, 655-685].                  #
#                                                                            #
# The current version of the core CIF dictionary is obtainable from          #
# ftp://ftp.iucr.org/pub/cif_core.dic.                                       #
#                                                                            #
# Software is freely available for graphical display of the structure(s)     #
# in this CIF. For information consult the CIF software page                 #
# http://www.iucr.org/resources/cif/software.                                #
#                                                                            #
# This file may be used for bona fide research purposes within the           #
# scientific community so long as proper attribution is given to the journal # 
# article from which it was obtained.                                        #
#                                                                            #
##############################################################################
data_I
_audit_creation_method     'SHELXL-2014/7'
_chemical_name_systematic
;
Bis[<i>N</i>-2-hydroxyethyl,<i>N</i>-methyldithiocarbamato-\k^2^<i>S</i>,\
<i>S</i>)'-4-{[(pyridin-4-ylmethylidene)hydrazinylidene}methyl]pyridine-\
\k<i>N</i>^1^)zinc(II)
;
_chemical_name_common     ?
_chemical_formula_moiety     'C20 H26 N6 O2 S4 Zn'
_chemical_formula_sum     'C20 H26 N6 O2 S4 Zn'
_chemical_formula_iupac     '[Zn (C4 H8 N O S2)2 C12 H10 N4)]'
_chemical_formula_weight     576.08
_chemical_melting_point     ?
_shelx_space_group_comment
;
The symmetry employed for this shelxl refinement is uniquely defined
by the following loop, which should always be used as a source of
symmetry information in preference to the above space-group names.
They are only intended as comments.
;
_space_group_crystal_system     monoclinic
_space_group_name_H-M_alt     'P 21/c'
_space_group_name_Hall     '-P 2ybc'
loop_
    _space_group_symop_operation_xyz
    'x, y, z'
    '-x, y+1/2, -z+1/2'
    '-x, -y, -z'
    'x, -y-1/2, z-1/2'
_cell_length_a     11.499(4)
_cell_length_b     8.5710(19)
_cell_length_c     25.945(7)
_cell_angle_alpha     90
_cell_angle_beta     95.515(8)
_cell_angle_gamma     90
_cell_volume     2545.3(13)
_cell_formula_units_Z     4
_cell_measurement_reflns_used     1535
_cell_measurement_theta_min     3.1
_cell_measurement_theta_max     30.3
_cell_measurement_temperature     153(2)
_exptl_crystal_description     prism
_exptl_crystal_colour     'yellow'
_exptl_crystal_size_max     0.400
_exptl_crystal_size_mid     0.180
_exptl_crystal_size_min     0.150
_exptl_crystal_density_diffrn     1.503
_exptl_crystal_density_meas     ?
_exptl_crystal_density_method     ?
_exptl_crystal_F_000     1192
_exptl_absorpt_coefficient_mu     1.323
_exptl_absorpt_correction_type     multi-scan
_exptl_absorpt_process_details
;
(ABSCOR; Higashi, 1995)
;
_shelx_estimated_absorpt_T_min     0.620
_shelx_estimated_absorpt_T_max     0.826
_exptl_absorpt_correction_T_min     0.575
_exptl_absorpt_correction_T_max     1
_diffrn_ambient_temperature     153(2)
_diffrn_radiation_type     MoK\a
_diffrn_radiation_wavelength     0.71069
_diffrn_radiation_source     'fine-focus sealed tube'
_diffrn_radiation_monochromator     graphite
_diffrn_measurement_device_type     'Rigaku AFC12K/SATURN724'
_diffrn_measurement_method     \w
_diffrn_detector_area_resol_mean     ?
_diffrn_reflns_number     25373
_diffrn_reflns_av_R_equivalents     0.0439
_diffrn_reflns_theta_min     2.261
_diffrn_reflns_theta_max     24.997
_diffrn_reflns_theta_full     24.997
_diffrn_measured_fraction_theta_max     1.000
_diffrn_measured_fraction_theta_full     1.000
_diffrn_reflns_limit_h_min     -13
_diffrn_reflns_limit_h_max     13
_diffrn_reflns_limit_k_min     -10
_diffrn_reflns_limit_k_max     8
_diffrn_reflns_limit_l_min     -30
_diffrn_reflns_limit_l_max     30
_diffrn_standards_number     0
_diffrn_standards_interval_count     0
_diffrn_standards_interval_time     ?
_diffrn_standards_decay_%     0
_refine_special_details     ?
_reflns_number_total     4485
_reflns_number_gt     4180
_reflns_threshold_expression     'I > 2\s(I)'
_refine_ls_structure_factor_coef     Fsqd
_refine_ls_matrix_type     full
_refine_ls_R_factor_all     0.0543
_refine_ls_R_factor_gt     0.0497
_refine_ls_wR_factor_gt     0.1287
_refine_ls_wR_factor_ref     0.1322
_refine_ls_goodness_of_fit_ref     1.126
_refine_ls_restrained_S_all     1.126
_refine_ls_number_reflns     4485
_refine_ls_number_parameters     306
_refine_ls_number_restraints     2
_refine_ls_hydrogen_treatment     mixed
_refine_ls_weighting_scheme     calc
_refine_ls_weighting_details
              'w=1/[\s^2^(Fo^2^)+(0.0663P)^2^+3.1980P] where P=(Fo^2^+2Fc^2^)/3'
_atom_sites_solution_hydrogens     mixed
_atom_sites_solution_primary     ?
_atom_sites_solution_secondary     ?
_refine_ls_shift/su_max     0.001
_refine_ls_shift/su_mean     0.000
_refine_diff_density_max     0.716
_refine_diff_density_min     -0.443
_refine_ls_extinction_method     none
_refine_ls_extinction_coef     .
loop_
    _atom_type_symbol
    _atom_type_description
    _atom_type_scat_dispersion_real
    _atom_type_scat_dispersion_imag
    _atom_type_scat_source
    'C' 'C' 0.0033 0.0016
                         'International Tables Vol C Tables 4.2.6.8 and 6.1.1.4'
    'H' 'H' 0.0000 0.0000
                         'International Tables Vol C Tables 4.2.6.8 and 6.1.1.4'
    'N' 'N' 0.0061 0.0033
                         'International Tables Vol C Tables 4.2.6.8 and 6.1.1.4'
    'O' 'O' 0.0106 0.0060
                         'International Tables Vol C Tables 4.2.6.8 and 6.1.1.4'
    'S' 'S' 0.1246 0.1234
                         'International Tables Vol C Tables 4.2.6.8 and 6.1.1.4'
    'Zn' 'Zn' 0.2839 1.4301
                         'International Tables Vol C Tables 4.2.6.8 and 6.1.1.4'
_computing_data_collection
;
CrystalClear (Molecular Structure Corporation & Rigaku, 2005)
;
_computing_cell_refinement
;
CrystalClear (Molecular Structure Corporation & Rigaku, 2005)
;
_computing_data_reduction
;
CrystalClear (Molecular Structure Corporation & Rigaku, 2005)
;
_computing_structure_solution
;
SHELXS (Sheldrick, 2008)
;
_computing_structure_refinement
;
<i>SHELXL2014/7</i> (Sheldrick, 2015)
;
_computing_molecular_graphics
;
ORTEP-3 for Windows (Farrugia, 2012) and  DIAMOND (Brandenburg,
2006)
;
_computing_publication_material
;
publCIF (Westrip, 2010)
;
loop_
    _atom_site_type_symbol
    _atom_site_label
    _atom_site_fract_x
    _atom_site_fract_y
    _atom_site_fract_z
    _atom_site_U_iso_or_equiv
    _atom_site_adp_type
    _atom_site_calc_flag
    _atom_site_occupancy
    _atom_site_disorder_assembly
    _atom_site_disorder_group
    Zn Zn 0.13806(4) 0.15577(5) 0.42882(2) 0.03058(16) Uani d 1 . .
    S S1 0.13958(8) 0.27822(11) 0.34505(4) 0.0337(2) Uani d 1 . .
    S S2 -0.04566(8) 0.07162(11) 0.37564(4) 0.0327(2) Uani d 1 . .
    S S3 0.04838(8) 0.20445(11) 0.50658(4) 0.0332(2) Uani d 1 . .
    S S4 0.26964(8) 0.34274(11) 0.48156(4) 0.0349(2) Uani d 1 . .
    O O1 -0.2678(3) 0.3986(4) 0.25882(13) 0.0546(8) Uani d 1 . .
    H H1O -0.225(4) 0.462(5) 0.277(2) 0.082 Uiso d 1 . .
    O O2 0.1675(3) 0.4188(3) 0.66339(11) 0.0447(7) Uani d 1 . .
    H H2O 0.230(3) 0.373(6) 0.658(2) 0.067 Uiso d 1 . .
    N N1 -0.0546(3) 0.2180(4) 0.28469(12) 0.0346(7) Uani d 1 . .
    N N2 0.1419(3) 0.4612(3) 0.55174(11) 0.0305(7) Uani d 1 . .
    N N3 0.2411(3) -0.0416(4) 0.42704(12) 0.0325(7) Uani d 1 . .
    N N4 0.4206(3) -0.5525(4) 0.38299(13) 0.0377(8) Uani d 1 . .
    N N5 0.4931(3) -0.6843(4) 0.38951(13) 0.0363(7) Uani d 1 . .
    N N6 0.6562(3) -1.2152(4) 0.35773(14) 0.0437(8) Uani d 1 . .
    C C1 0.0057(3) 0.1899(4) 0.33010(14) 0.0291(8) Uani d 1 . .
    C C2 -0.1697(3) 0.1479(5) 0.27017(16) 0.0396(9) Uani d 1 . .
    H H2A -0.1744 0.0463 0.2880 0.048 Uiso calc 1 . .
    H H2B -0.1786 0.1282 0.2324 0.048 Uiso calc 1 . .
    C C3 -0.2681(4) 0.2508(5) 0.28404(17) 0.0472(10) Uani d 1 . .
    H H3A -0.3435 0.1979 0.2741 0.057 Uiso calc 1 . .
    H H3B -0.2612 0.2670 0.3220 0.057 Uiso calc 1 . .
    C C4 -0.0090(4) 0.3239(6) 0.24694(16) 0.0473(11) Uani d 1 . .
    H H4A 0.0029 0.4277 0.2624 0.071 Uiso calc 1 . .
    H H4B -0.0650 0.3308 0.2161 0.071 Uiso calc 1 . .
    H H4C 0.0656 0.2837 0.2372 0.071 Uiso calc 1 . .
    C C5 0.1526(3) 0.3476(4) 0.51757(14) 0.0293(8) Uani d 1 . .
    C C6 0.0441(3) 0.4690(4) 0.58335(14) 0.0329(8) Uani d 1 . .
    H H6A -0.0271 0.4303 0.5628 0.040 Uiso calc 1 . .
    H H6B 0.0304 0.5793 0.5924 0.040 Uiso calc 1 . .
    C C7 0.0636(3) 0.3757(4) 0.63208(14) 0.0348(8) Uani d 1 . .
    H H7A -0.0042 0.3895 0.6524 0.042 Uiso calc 1 . .
    H H7B 0.0682 0.2638 0.6230 0.042 Uiso calc 1 . .
    C C8 0.2286(4) 0.5857(5) 0.55967(17) 0.0424(10) Uani d 1 . .
    H H8A 0.2938 0.5502 0.5840 0.064 Uiso calc 1 . .
    H H8B 0.1926 0.6778 0.5739 0.064 Uiso calc 1 . .
    H H8C 0.2577 0.6125 0.5265 0.064 Uiso calc 1 . .
    C C9 0.3348(3) -0.0675(4) 0.46063(15) 0.0366(9) Uani d 1 . .
    H H9 0.3551 0.0079 0.4868 0.044 Uiso calc 1 . .
    C C10 0.4029(3) -0.1992(5) 0.45873(15) 0.0364(9) Uani d 1 . .
    H H10 0.4690 -0.2131 0.4832 0.044 Uiso calc 1 . .
    C C11 0.3752(3) -0.3110(4) 0.42118(14) 0.0320(8) Uani d 1 . .
    C C12 0.2771(4) -0.2850(6) 0.38681(19) 0.0553(13) Uani d 1 . .
    H H12 0.2538 -0.3591 0.3606 0.066 Uiso calc 1 . .
    C C13 0.2146(4) -0.1507(5) 0.39140(19) 0.0557(13) Uani d 1 . .
    H H13 0.1477 -0.1343 0.3675 0.067 Uiso calc 1 . .
    C C14 0.4440(3) -0.4535(4) 0.41878(15) 0.0341(8) Uani d 1 . .
    H H14 0.5072 -0.4724 0.4444 0.041 Uiso calc 1 . .
    C C15 0.4595(3) -0.7935(4) 0.35868(15) 0.0328(8) Uani d 1 . .
    H H15 0.3919 -0.7803 0.3350 0.039 Uiso calc 1 . .
    C C16 0.5253(3) -0.9406(4) 0.35960(14) 0.0315(8) Uani d 1 . .
    C C17 0.6222(3) -0.9662(4) 0.39506(15) 0.0329(8) Uani d 1 . .
    H H17 0.6453 -0.8902 0.4207 0.039 Uiso calc 1 . .
    C C18 0.6836(3) -1.1017(4) 0.39256(15) 0.0349(8) Uani d 1 . .
    H H18 0.7498 -1.1169 0.4169 0.042 Uiso calc 1 . .
    C C19 0.5620(4) -1.1910(5) 0.32486(18) 0.0481(11) Uani d 1 . .
    H H19 0.5398 -1.2707 0.3004 0.058 Uiso calc 1 . .
    C C20 0.4943(4) -1.0576(5) 0.32386(18) 0.0447(10) Uani d 1 . .
    H H20 0.4281 -1.0462 0.2993 0.054 Uiso calc 1 . .
loop_
    _atom_site_aniso_label
    _atom_site_aniso_U_11
    _atom_site_aniso_U_22
    _atom_site_aniso_U_33
    _atom_site_aniso_U_12
    _atom_site_aniso_U_13
    _atom_site_aniso_U_23
    Zn 0.0318(3) 0.0277(3) 0.0314(3) 0.00704(16) -0.00087(18) -0.00366(16)
    S1 0.0302(5) 0.0343(5) 0.0365(5) 0.0010(4) 0.0022(4) -0.0003(4)
    S2 0.0322(5) 0.0286(5) 0.0366(5) 0.0015(4) -0.0014(4) 0.0018(4)
    S3 0.0317(5) 0.0317(5) 0.0360(5) -0.0020(4) 0.0025(4) -0.0042(4)
    S4 0.0351(5) 0.0321(5) 0.0381(5) -0.0023(4) 0.0063(4) -0.0061(4)
    O1 0.055(2) 0.0464(18) 0.0575(19) 0.0100(15) -0.0213(15) 0.0022(15)
    O2 0.0492(17) 0.0422(17) 0.0404(15) 0.0154(13) -0.0074(13) -0.0085(13)
    N1 0.0365(17) 0.0351(17) 0.0314(16) 0.0016(14) -0.0011(13) 0.0012(13)
    N2 0.0322(16) 0.0243(15) 0.0347(16) 0.0031(12) 0.0012(13) -0.0011(13)
    N3 0.0324(16) 0.0309(16) 0.0332(16) 0.0054(13) -0.0014(13) -0.0044(13)
    N4 0.0312(17) 0.0334(18) 0.0484(19) 0.0091(14) 0.0029(14) -0.0042(15)
    N5 0.0290(16) 0.0309(17) 0.0480(19) 0.0063(13) -0.0007(14) -0.0040(15)
    N6 0.0402(19) 0.0330(18) 0.056(2) 0.0101(15) -0.0052(16) -0.0051(16)
    C1 0.0294(18) 0.0252(17) 0.0321(19) 0.0043(14) 0.0007(15) -0.0046(15)
    C2 0.036(2) 0.038(2) 0.042(2) -0.0015(17) -0.0091(18) -0.0033(17)
    C3 0.037(2) 0.053(3) 0.049(2) -0.0003(19) -0.0100(19) 0.003(2)
    C4 0.055(3) 0.055(3) 0.031(2) -0.002(2) 0.0009(19) 0.0096(19)
    C5 0.0303(19) 0.0264(18) 0.0300(18) 0.0070(14) -0.0034(15) 0.0004(14)
    C6 0.0304(18) 0.0319(19) 0.0366(19) 0.0075(15) 0.0035(15) -0.0026(16)
    C7 0.043(2) 0.0253(18) 0.037(2) 0.0048(16) 0.0075(17) -0.0026(16)
    C8 0.042(2) 0.033(2) 0.054(2) -0.0107(17) 0.0106(19) -0.0143(19)
    C9 0.040(2) 0.033(2) 0.035(2) 0.0047(17) -0.0052(17) -0.0039(16)
    C10 0.033(2) 0.033(2) 0.041(2) 0.0076(16) -0.0083(17) 0.0012(17)
    C11 0.0304(19) 0.0296(19) 0.0359(19) 0.0018(15) 0.0028(16) -0.0006(16)
    C12 0.049(3) 0.051(3) 0.060(3) 0.022(2) -0.022(2) -0.030(2)
    C13 0.052(3) 0.049(3) 0.060(3) 0.025(2) -0.027(2) -0.021(2)
    C14 0.0252(18) 0.033(2) 0.044(2) 0.0046(15) 0.0017(16) 0.0054(17)
    C15 0.0259(18) 0.034(2) 0.038(2) 0.0058(15) 0.0007(15) 0.0005(17)
    C16 0.0267(18) 0.0282(19) 0.040(2) 0.0012(15) 0.0032(15) -0.0001(16)
    C17 0.0304(19) 0.0283(19) 0.039(2) -0.0001(15) 0.0001(16) -0.0018(16)
    C18 0.0301(19) 0.034(2) 0.040(2) 0.0022(16) -0.0017(16) 0.0025(17)
    C19 0.046(2) 0.038(2) 0.058(3) 0.0056(19) -0.007(2) -0.013(2)
    C20 0.034(2) 0.038(2) 0.059(3) 0.0025(17) -0.0106(19) -0.010(2)
_geom_special_details
;
 All esds (except the esd in the dihedral angle between two l.s. planes)
 are estimated using the full covariance matrix.  The cell esds are taken
 into account individually in the estimation of esds in distances, angles
 and torsion angles; correlations between esds in cell parameters are only
 used when they are defined by crystal symmetry.  An approximate (isotropic)
 treatment of cell esds is used for estimating esds involving l.s. planes.
;
loop_
    _geom_bond_atom_site_label_1
    _geom_bond_atom_site_label_2
    _geom_bond_site_symmetry_2
    _geom_bond_distance
    _geom_bond_publ_flag
    Zn S1 . 2.4152(12) y
    Zn S2 . 2.5152(11) y
    Zn S3 . 2.3890(12) y
    Zn S4 . 2.5162(11) y
    Zn N3 . 2.068(3) y
    S1 C1 . 1.726(4) ?
    S2 C1 . 1.705(4) ?
    S3 C5 . 1.720(4) ?
    S4 C5 . 1.711(4) ?
    O1 C3 . 1.426(5) ?
    O1 H1O . 0.841(10) ?
    O2 C7 . 1.428(5) ?
    O2 H2O . 0.838(10) ?
    N1 C1 . 1.331(5) ?
    N1 C4 . 1.468(5) ?
    N1 C2 . 1.469(5) ?
    N2 C5 . 1.331(5) ?
    N2 C6 . 1.456(5) ?
    N2 C8 . 1.461(5) ?
    N3 C13 . 1.330(5) ?
    N3 C9 . 1.337(5) ?
    N4 C14 . 1.267(5) ?
    N4 N5 . 1.405(4) ?
    N5 C15 . 1.267(5) ?
    N6 C19 . 1.329(5) ?
    N6 C18 . 1.344(5) ?
    C2 C3 . 1.506(6) ?
    C2 H2A . 0.9900 ?
    C2 H2B . 0.9900 ?
    C3 H3A . 0.9900 ?
    C3 H3B . 0.9900 ?
    C4 H4A . 0.9800 ?
    C4 H4B . 0.9800 ?
    C4 H4C . 0.9800 ?
    C6 C7 . 1.495(5) ?
    C6 H6A . 0.9900 ?
    C6 H6B . 0.9900 ?
    C7 H7A . 0.9900 ?
    C7 H7B . 0.9900 ?
    C8 H8A . 0.9800 ?
    C8 H8B . 0.9800 ?
    C8 H8C . 0.9800 ?
    C9 C10 . 1.378(5) ?
    C9 H9 . 0.9500 ?
    C10 C11 . 1.382(5) ?
    C10 H10 . 0.9500 ?
    C11 C12 . 1.387(5) ?
    C11 C14 . 1.460(5) ?
    C12 C13 . 1.369(6) ?
    C12 H12 . 0.9500 ?
    C13 H13 . 0.9500 ?
    C14 H14 . 0.9500 ?
    C15 C16 . 1.470(5) ?
    C15 H15 . 0.9500 ?
    C16 C20 . 1.389(5) ?
    C16 C17 . 1.393(5) ?
    C17 C18 . 1.364(5) ?
    C17 H17 . 0.9500 ?
    C18 H18 . 0.9500 ?
    C19 C20 . 1.383(6) ?
    C19 H19 . 0.9500 ?
    C20 H20 . 0.9500 ?
loop_
    _geom_angle_atom_site_label_1
    _geom_angle_atom_site_label_2
    _geom_angle_atom_site_label_3
    _geom_angle_site_symmetry_1
    _geom_angle_site_symmetry_3
    _geom_angle
    _geom_angle_publ_flag
    N3 Zn S3 . . 117.15(9) ?
    N3 Zn S1 . . 106.36(9) ?
    S1 Zn S3 . . 136.48(4) y
    N3 Zn S2 . . 101.88(9) ?
    S3 Zn S2 . . 96.05(4) ?
    S1 Zn S2 . . 73.10(4) ?
    N3 Zn S4 . . 102.55(9) ?
    S3 Zn S4 . . 73.47(4) ?
    S1 Zn S4 . . 99.01(4) ?
    S2 Zn S4 . . 155.56(4) y
    C1 S1 Zn . . 85.88(13) ?
    C1 S2 Zn . . 83.17(12) ?
    C5 S3 Zn . . 85.07(13) ?
    C5 S4 Zn . . 81.33(12) ?
    C3 O1 H1O . . 111(4) ?
    C7 O2 H2O . . 118(4) ?
    C1 N1 C4 . . 120.9(3) ?
    C1 N1 C2 . . 122.2(3) ?
    C4 N1 C2 . . 116.9(3) ?
    C5 N2 C6 . . 122.3(3) ?
    C5 N2 C8 . . 121.5(3) ?
    C6 N2 C8 . . 116.2(3) ?
    C13 N3 C9 . . 116.9(3) ?
    C13 N3 Zn . . 119.8(3) ?
    C9 N3 Zn . . 123.3(2) ?
    C14 N4 N5 . . 111.6(3) ?
    C15 N5 N4 . . 112.1(3) ?
    C19 N6 C18 . . 116.3(3) ?
    N1 C1 S2 . . 122.4(3) ?
    N1 C1 S1 . . 119.8(3) ?
    S2 C1 S1 . . 117.8(2) ?
    N1 C2 C3 . . 112.3(3) ?
    N1 C2 H2A . . 109.2 ?
    C3 C2 H2A . . 109.2 ?
    N1 C2 H2B . . 109.2 ?
    C3 C2 H2B . . 109.2 ?
    H2A C2 H2B . . 107.9 ?
    O1 C3 C2 . . 112.1(4) ?
    O1 C3 H3A . . 109.2 ?
    C2 C3 H3A . . 109.2 ?
    O1 C3 H3B . . 109.2 ?
    C2 C3 H3B . . 109.2 ?
    H3A C3 H3B . . 107.9 ?
    N1 C4 H4A . . 109.5 ?
    N1 C4 H4B . . 109.5 ?
    H4A C4 H4B . . 109.5 ?
    N1 C4 H4C . . 109.5 ?
    H4A C4 H4C . . 109.5 ?
    H4B C4 H4C . . 109.5 ?
    N2 C5 S4 . . 120.7(3) ?
    N2 C5 S3 . . 121.7(3) ?
    S4 C5 S3 . . 117.7(2) ?
    N2 C6 C7 . . 113.0(3) ?
    N2 C6 H6A . . 109.0 ?
    C7 C6 H6A . . 109.0 ?
    N2 C6 H6B . . 109.0 ?
    C7 C6 H6B . . 109.0 ?
    H6A C6 H6B . . 107.8 ?
    O2 C7 C6 . . 113.1(3) ?
    O2 C7 H7A . . 109.0 ?
    C6 C7 H7A . . 109.0 ?
    O2 C7 H7B . . 109.0 ?
    C6 C7 H7B . . 109.0 ?
    H7A C7 H7B . . 107.8 ?
    N2 C8 H8A . . 109.5 ?
    N2 C8 H8B . . 109.5 ?
    H8A C8 H8B . . 109.5 ?
    N2 C8 H8C . . 109.5 ?
    H8A C8 H8C . . 109.5 ?
    H8B C8 H8C . . 109.5 ?
    N3 C9 C10 . . 122.5(3) ?
    N3 C9 H9 . . 118.7 ?
    C10 C9 H9 . . 118.7 ?
    C9 C10 C11 . . 120.0(3) ?
    C9 C10 H10 . . 120.0 ?
    C11 C10 H10 . . 120.0 ?
    C10 C11 C12 . . 117.4(3) ?
    C10 C11 C14 . . 121.4(3) ?
    C12 C11 C14 . . 121.2(3) ?
    C13 C12 C11 . . 118.8(4) ?
    C13 C12 H12 . . 120.6 ?
    C11 C12 H12 . . 120.6 ?
    N3 C13 C12 . . 124.4(4) ?
    N3 C13 H13 . . 117.8 ?
    C12 C13 H13 . . 117.8 ?
    N4 C14 C11 . . 120.9(3) ?
    N4 C14 H14 . . 119.5 ?
    C11 C14 H14 . . 119.5 ?
    N5 C15 C16 . . 119.9(3) ?
    N5 C15 H15 . . 120.1 ?
    C16 C15 H15 . . 120.1 ?
    C20 C16 C17 . . 117.7(3) ?
    C20 C16 C15 . . 120.7(3) ?
    C17 C16 C15 . . 121.6(3) ?
    C18 C17 C16 . . 119.2(3) ?
    C18 C17 H17 . . 120.4 ?
    C16 C17 H17 . . 120.4 ?
    N6 C18 C17 . . 124.0(3) ?
    N6 C18 H18 . . 118.0 ?
    C17 C18 H18 . . 118.0 ?
    N6 C19 C20 . . 124.3(4) ?
    N6 C19 H19 . . 117.8 ?
    C20 C19 H19 . . 117.8 ?
    C19 C20 C16 . . 118.5(4) ?
    C19 C20 H20 . . 120.8 ?
    C16 C20 H20 . . 120.8 ?
loop_
    _geom_torsion_atom_site_label_1
    _geom_torsion_atom_site_label_2
    _geom_torsion_atom_site_label_3
    _geom_torsion_atom_site_label_4
    _geom_torsion_site_symmetry_1
    _geom_torsion_site_symmetry_2
    _geom_torsion_site_symmetry_3
    _geom_torsion_site_symmetry_4
    _geom_torsion
    _geom_torsion_publ_flag
    C14 N4 N5 C15 . . . . 170.1(4) ?
    C4 N1 C1 S2 . . . . 178.3(3) ?
    C2 N1 C1 S2 . . . . -0.6(5) ?
    C4 N1 C1 S1 . . . . -0.1(5) ?
    C2 N1 C1 S1 . . . . -179.1(3) ?
    Zn S2 C1 N1 . . . . -175.9(3) ?
    Zn S2 C1 S1 . . . . 2.55(18) ?
    Zn S1 C1 N1 . . . . 175.9(3) ?
    Zn S1 C1 S2 . . . . -2.64(19) ?
    C1 N1 C2 C3 . . . . 92.4(4) ?
    C4 N1 C2 C3 . . . . -86.6(4) ?
    N1 C2 C3 O1 . . . . 59.9(4) ?
    C6 N2 C5 S4 . . . . -179.6(2) ?
    C8 N2 C5 S4 . . . . 0.3(5) ?
    C6 N2 C5 S3 . . . . 2.3(5) ?
    C8 N2 C5 S3 . . . . -177.8(3) ?
    Zn S4 C5 N2 . . . . -163.6(3) ?
    Zn S4 C5 S3 . . . . 14.54(17) ?
    Zn S3 C5 N2 . . . . 162.9(3) ?
    Zn S3 C5 S4 . . . . -15.21(18) ?
    C5 N2 C6 C7 . . . . 86.1(4) ?
    C8 N2 C6 C7 . . . . -93.8(4) ?
    N2 C6 C7 O2 . . . . 56.2(4) ?
    C13 N3 C9 C10 . . . . 0.8(6) ?
    Zn N3 C9 C10 . . . . -179.6(3) ?
    N3 C9 C10 C11 . . . . -0.2(6) ?
    C9 C10 C11 C12 . . . . -0.7(6) ?
    C9 C10 C11 C14 . . . . -178.6(4) ?
    C10 C11 C12 C13 . . . . 0.8(7) ?
    C14 C11 C12 C13 . . . . 178.8(5) ?
    C9 N3 C13 C12 . . . . -0.6(8) ?
    Zn N3 C13 C12 . . . . 179.8(4) ?
    C11 C12 C13 N3 . . . . -0.2(9) ?
    N5 N4 C14 C11 . . . . -176.8(3) ?
    C10 C11 C14 N4 . . . . -177.2(4) ?
    C12 C11 C14 N4 . . . . 4.9(6) ?
    N4 N5 C15 C16 . . . . 179.5(3) ?
    N5 C15 C16 C20 . . . . -175.7(4) ?
    N5 C15 C16 C17 . . . . 2.4(6) ?
    C20 C16 C17 C18 . . . . 1.4(6) ?
    C15 C16 C17 C18 . . . . -176.8(3) ?
    C19 N6 C18 C17 . . . . -1.1(6) ?
    C16 C17 C18 N6 . . . . -0.4(6) ?
    C18 N6 C19 C20 . . . . 1.5(7) ?
    N6 C19 C20 C16 . . . . -0.5(7) ?
    C17 C16 C20 C19 . . . . -1.0(6) ?
    C15 C16 C20 C19 . . . . 177.2(4) ?
loop_
    _geom_hbond_atom_site_label_D
    _geom_hbond_atom_site_label_H
    _geom_hbond_atom_site_label_A
    _geom_hbond_site_symmetry_A
    _geom_hbond_distance_DH
    _geom_hbond_distance_HA
    _geom_hbond_distance_DA
    _geom_hbond_angle_DHA
    O1 H1O O2 3_566 0.85(5) 1.92(5) 2.721(5) 158(5)
    O2 H2O N6 3_646 0.84(4) 1.95(4) 2.769(5) 163(5)
    C20 H20 O1 2_535 0.95 2.32 3.233(6) 162
    C6 H6B Cg1 3_566 0.99 2.59 3.540(4) 162
_shelx_hkl_file
;
  -1   0   2 11080.7 474.910   1
   0   0  -3 -21.640 59.3500   1
   0   0   3 -64.830 61.7900   1
   0   0   3 -57.610 67.5500   1
  -1   0  -2 58969.0 1310.56   1
  -1   0  -2 59590.4 1296.59   1
   0   1  -1 15100.6 638.290   1
   0   1   1 16543.2 411.490   1
  -1   0   3 -37.130 81.8400   1
  -1   0   3 15.6200 89.9200   1
   1   0  -3 64.1700 91.5100   1
   1   0  -3 8.39000 75.6600   1
   0   1   2 75809.7 969.640   1
   0  -1   2 78688.3 997.340   1
   0   1  -2 77165.3 980.020   1
   0  -1  -2 77130.0 977.790   1
   1   1   0 84804.4 1012.12   1
   1  -1   0 83405.1 1000.58   1
  -1  -1   0 82723.8 988.690   1
  -1  -1   0 85098.2 1025.44   1
   1   1   0 84886.3 1017.75   1
   1  -1   0 86428.9 1047.21   1
   1   1  -1 1708.46 316.340   1
   1  -1  -1 2534.63 171.840   1
  -1   1   1 2169.35 590.840   1
  -1  -1   1 2403.04 161.580   1
   1   0   3 -4.7300 49.6100   1
  -1   0  -3 189.010 62.7700   1
  -1   0  -3 37.7000 98.7400   1
   1   0   3 120.020 72.9800   1
  -1   1  -1 25787.1 607.910   1
  -1  -1  -1 26171.3 632.150   1
   1  -1   1 25835.8 608.980   1
   1   1   1 26436.5 607.950   1
  -1  -1  -1 26455.9 616.360   1
   1  -1   1 26290.0 590.540   1
   1   1   1 26686.8 591.330   1
  -1  -1  -1 26991.0 592.000   1
   0   0   4 191415. 2195.16   1
   0   0  -4 196181. 2250.23   1
   0   0  -4 190616. 2184.54   1
   0   0   4 192320. 2208.43   1
   0   0  -4 196481. 2280.05   1
   0   0   4 195239. 2278.38   1
  -1   1   2 416201. 4661.23   1
   1  -1  -2 409228. 4591.75   1
   1   1  -2 425510. 4761.91   1
  -1  -1   2 418548. 4699.52   1
   1  -1  -2 430761. 4809.23   1
   0  -1  -3 37730.7 819.830   1
   0  -1  -3 37800.1 880.280   1
   0   1   3 38340.4 897.430   1
   0  -1   3 38684.3 838.120   1
   0  -1   3 38081.5 892.290   1
   0   1  -3 37992.8 886.870   1
   0  -1   3 38208.3 861.350   1
  -1   1  -2 2220.38 203.780   1
   1  -1   2 1761.36 314.890   1
  -1  -1  -2 2075.36 113.250   1
  -1  -1  -2 2472.57 296.930   1
  -1  -1  -2 1885.01 449.550   1
  -1  -1  -2 2527.44 336.200   1
  -1   1  -2 2682.11 275.060   1
  -1   0   4 62524.3 1383.70   1
   1   0  -4 61784.9 1363.84   1
  -1   0   4 62742.8 1388.48   1
   1   0  -4 62644.1 1387.22   1
  -2   0   0 10842.6 510.600   1
  -2   0   0 11157.7 542.990   1
   2   0   0 10937.9 544.830   1
   2   0   0 11198.0 752.950   1
  -2   0   0 10744.6 517.890   1
   2   0   0 10319.2 482.610   1
  -2   0   1 -146.56 124.050   1
   2   0  -1 -83.850 117.520   1
  -2   0   1 20.6100 48.0300   1
   2   0  -1 -81.680 136.090   1
  -1  -1   3 3332.32 2744.67   1
  -1   1   3 6585.09 332.190   1
   1   1  -3 5724.34 356.050   1
   1   1  -3 6756.03 415.610   1
   1  -1  -3 6208.56 310.360   1
  -1  -1   3 6344.01 364.890   1
   1  -1  -3 5192.89 300.690   1
  -1   1   3 5939.83 331.490   1
  -1  -1   3 6427.22 291.070   1
   2   0   1 44.5800 105.390   1
   2   0   1 -1.8600 110.280   1
  -2   0  -1 -9.7600 76.2700   1
   2   0   1 -45.780 147.890   1
  -2   0  -1 -245.59 137.630   1
  -2   0  -1 101.880 147.270   1
   2   0  -2 59268.0 1336.19   1
  -2   0   2 54249.8 1227.55   1
   2   0  -2 55288.2 1240.95   1
  -2   0   2 60355.3 1348.72   1
  -1   0  -4 541378. 93885.1   1
  -1   0  -4 527599. 5902.68   1
   1   0   4 543786. 94302.6   1
   1   0   4 532006. 5876.41   1
  -1   0  -4 537397. 93190.4   1
   1   0   4 524714. 5884.63   1
   1  -1   3 53161.9 1195.37   1
  -1   1  -3 52999.8 1192.06   1
   1   1   3 54427.8 1220.49   1
   1  -1   3 55365.4 1259.84   1
  -1  -1  -3 55514.3 1253.39   1
  -1  -1  -3 53983.3 1214.72   1
   0   0  -5 -154.31 154.960   1
   0   0   5 -432.91 166.820   1
   0   0   5 -305.08 155.440   1
   0   0  -5 -60.760 169.130   1
   0   0  -5 -140.97 163.920   1
   0   0   5 -130.71 165.200   1
   0   1  -4 1980.03 376.070   1
   0   1   4 2211.10 301.350   1
   0  -1  -4 1787.64 322.280   1
   0   1   4 2369.73 236.230   1
   0  -1   4 1833.78 341.750   1
   0  -1   4 2265.49 220.880   1
   0   1  -4 2663.64 281.490   1
   0   1  -4 2380.63 247.150   1
   0  -1   4 2120.12 151.630   1
   0  -1  -4 2188.31 207.300   1
   2   0   2 8663.91 437.040   1
   2   0   2 10220.6 1103.62   1
  -2   0  -2 8886.06 454.530   1
  -2   0  -2 9314.16 679.110   1
  -2   0   3 -84.200 193.510   1
   2   0  -3 -282.46 182.160   1
   2   0  -3 -181.78 158.420   1
  -2   0   3 141.070 172.970   1
   1   0  -5 -4.3000 147.680   1
  -1   0   5 5.29000 176.940   1
   1   0  -5 256.870 163.780   1
  -1   0   5 29.9100 182.590   1
   1   1  -4 13949.4 621.930   1
  -1  -1   4 14125.8 777.310   1
  -1  -1   4 12627.0 1457.10   1
   1  -1  -4 11959.6 701.910   1
   1  -1  -4 13710.1 605.690   1
  -1  -1   4 13545.3 574.460   1
  -1   1   4 13500.3 677.290   1
   1   1  -4 13687.2 578.840   1
  -1   1   4 14268.7 639.930   1
   1   1  -4 14517.9 717.000   1
   2  -1   0 245629. 2864.32   1
   2   1   0 248282. 2890.86   1
  -2  -1   0 249645. 2899.91   1
  -2   1   0 247061. 2878.28   1
   2   1   0 245321. 2800.29   1
   2  -1   0 240397. 2758.93   1
  -2   1   0 244655. 2815.35   1
  -2  -1   0 240604. 2739.99   1
  -2  -1   0 246640. 2779.55   1
   2   1  -1 16098.0 589.890   1
   2  -1  -1 14706.1 656.980   1
  -2   1   1 15760.4 716.940   1
   2   1  -1 16523.5 438.890   1
  -2  -1   1 15422.1 690.460   1
  -2  -1   1 16390.0 401.990   1
  -2  -1  -1 95581.4 1164.86   1
  -2  -1  -1 95960.3 1270.04   1
  -2   1  -1 93981.2 1178.36   1
   2  -1   1 92279.8 1148.79   1
  -2  -1  -1 95093.9 1180.88   1
   2   1   1 94317.3 1266.85   1
   2  -1   1 93113.1 1302.69   1
   2   1   1 96095.8 1172.21   1
   2   1   1 94800.9 1226.15   1
  -2   1  -1 96863.0 1286.09   1
   2   1  -2 349133. 3978.12   1
   2  -1  -2 341849. 3904.97   1
  -2   1   2 344044. 3931.23   1
  -2  -1   2 346266. 4024.60   1
  -2  -1   2 345480. 3939.05   1
   2   1  -2 342421. 3742.92   1
   2  -1  -2 340117. 3900.47   1
  -1  -1  -4 12089.3 832.520   1
  -1  -1  -4 9963.12 520.050   1
   1  -1   4 10932.4 928.280   1
   1  -1   4 12273.3 658.280   1
   1  -1   4 11221.1 572.670   1
   1   1   4 12628.3 959.190   1
  -1   1  -4 13027.3 1130.34   1
  -1  -1  -4 10751.9 529.390   1
  -1   1  -4 11523.5 570.490   1
   1   1   4 11575.4 597.020   1
  -2   0  -3 525.660 300.100   1
   2   0   3 713.240 294.580   1
   2   0   3 537.990 225.560   1
  -2   0  -3 282.600 134.960   1
   1   0   5 989.600 330.520   1
   1   0   5 966.220 277.230   1
  -1   0  -5 18.6600 129.180   1
  -1   0  -5 153.700 138.190   1
   1   0   5 441.550 229.490   1
  -1   0  -5 570.280 225.870   1
  -1   0  -5 503.050 202.330   1
   1   0   5 761.090 246.380   1
  -2   0   4 80405.6 1142.08   1
   2   0  -4 77948.7 1105.92   1
  -2   0   4 73367.6 12740.9   1
   0  -1   5 18585.4 757.300   1
   0   1  -5 18057.4 543.760   1
   0   1   5 19774.5 655.850   1
   0  -1  -5 18412.8 577.920   1
   0  -1   5 19794.6 541.810   1
   0   1  -5 18393.2 559.590   1
   0   1  -5 19636.5 724.520   1
   0  -1   5 20092.4 680.990   1
   0  -1  -5 17873.3 452.260   1
   0   1   5 19343.7 508.960   1
   2   1   2 50371.1 1114.90   1
   2  -1   2 47883.1 1078.98   1
  -2   1  -2 48914.3 1098.55   1
   2   1   2 49596.0 1199.03   1
   2   1   2 49190.8 1179.31   1
  -2   1  -2 49935.5 1301.21   1
  -2  -1  -2 48812.8 1615.20   1
  -2  -1  -2 49731.1 1192.07   1
   2  -1   2 49891.5 1218.31   1
  -2  -1  -2 48914.7 1085.10   1
   2  -1  -3 324671. 3753.31   1
   2   1  -3 335068. 3899.38   1
  -2   1   3 328128. 3805.03   1
  -2   1   3 333222. 3864.79   1
  -2  -1   3 335458. 3912.28   1
   2   1  -3 337121. 3941.38   1
   2  -1  -3 326160. 3818.95   1
  -2  -1   3 329130. 3817.69   1
   0   0  -6 27514.5 921.120   1
   0   0   6 29286.6 902.030   1
   0   0   6 31566.4 949.350   1
   0   0  -6 27178.6 733.940   1
   0   0  -6 29723.6 783.670   1
   0   0   6 28850.6 796.090   1
   0  -2   0 164383. 2004.17   1
   0  -2   0 164057. 1980.15   1
  -1   1   5 251719. 3014.15   1
  -1  -1   5 253952. 2970.07   1
   1   1  -5 250658. 2932.11   1
   1  -1  -5 249552. 2892.86   1
  -1   1   5 246839. 2869.60   1
  -1  -1   5 244664. 2787.35   1
   1   1  -5 253007. 3029.98   1
   0  -2   1 17129.0 960.570   1
   0  -2  -1 14930.0 714.140   1
   0  -2   1 15390.1 630.330   1
   1   0  -6 6564.58 757.840   1
   1   0  -6 5065.54 378.550   1
  -1   0   6 6011.78 479.970   1
   1   0  -6 5991.10 719.270   1
  -1   0   6 5973.38 441.640   1
   2   0   4 119085. 1626.53   1
  -2   0  -4 118320. 1599.32   1
  -2   0  -4 116341. 1606.33   1
  -2   0  -4 116871. 1656.88   1
   0  -2   2 4698.68 450.500   1
   0   2  -2 5160.75 403.020   1
   0  -2  -2 5252.65 457.450   1
   0   2   2 4770.64 372.690   1
   0  -2   2 5754.54 506.590   1
  -2   0   5 1490.81 459.520   1
   2   0  -5 936.030 310.750   1
   2   0  -5 1322.04 403.760   1
  -2   0   5 1970.61 577.570   1
  -2  -1  -3 145662. 1853.12   1
  -2   1  -3 143057. 1656.59   1
  -2  -1  -3 146008. 1934.68   1
   2   1   3 148416. 2064.36   1
   2  -1   3 146563. 1935.01   1
   2  -1   3 147796. 1937.80   1
   2   1   3 148001. 1881.20   1
  -2   1  -3 147312. 2019.75   1
   2   1   3 148121. 1698.32   1
   1   1   5 20316.8 655.610   1
   1  -1   5 21406.5 496.750   1
   1  -1   5 21620.4 722.230   1
  -1  -1  -5 22566.0 823.750   1
  -1  -1  -5 22754.9 743.850   1
  -1   1  -5 20379.0 625.900   1
  -1  -1  -5 23457.7 1161.34   1
  -1   1  -5 22347.6 953.380   1
   1   1   5 22662.8 1123.47   1
   1  -1   5 23387.4 914.440   1
   1   1   5 21810.8 498.450   1
  -1  -1  -5 21932.4 514.030   1
   1  -1   5 22784.1 743.210   1
  -1   1  -5 20456.6 471.600   1
  -1   2   0 56431.5 1309.06   1
   1  -2   0 56411.3 1340.57   1
   1   2   0 54902.3 1266.73   1
  -1  -2   0 53670.5 1242.61   1
   1   2   0 54759.6 1196.20   1
   1  -2   0 54392.2 1199.59   1
   1   2  -1 70730.3 1614.79   1
  -1  -2   1 69266.7 1605.94   1
   1  -2  -1 69882.8 1595.14   1
  -1   2   1 68884.5 1547.10   1
   2   1  -4 5543.11 399.990   1
  -2  -1   4 6789.06 523.350   1
   2  -1  -4 7527.60 885.930   1
   2  -1  -4 6939.80 519.620   1
  -2  -1   4 7874.22 851.900   1
   2   1  -4 6636.92 861.180   1
  -2   1   4 5663.16 543.300   1
  -2   1   4 5569.19 446.060   1
  -1  -2  -1 147376. 1719.49   1
  -1  -2  -1 151924. 1843.00   1
   1   2   1 148473. 1778.82   1
   1  -2   1 149474. 1815.75   1
  -1   2  -1 154018. 1825.06   1
  -1   2  -1 150363. 1755.39   1
   1   0   6 889.040 436.380   1
  -1   0  -6 1373.15 443.560   1
   1   0   6 149.220 186.520   1
   1   0   6 1221.45 330.890   1
  -1   0  -6 1299.09 358.610   1
  -1   0  -6 913.550 308.180   1
   1   0   6 217.800 224.650   1
  -1  -2   2 84072.5 1218.53   1
   1   2  -2 83244.7 1203.57   1
   1  -2  -2 84843.5 1215.58   1
  -1   2   2 82974.6 1147.61   1
   0  -1   6 15825.8 660.900   1
   0   1   6 16499.3 579.530   1
   0   1  -6 19608.3 1425.53   1
   0  -1   6 16602.0 923.590   1
   0  -1  -6 17048.6 526.430   1
   0  -1  -6 17032.4 618.560   1
   0   1   6 16611.4 457.580   1
   0   1  -6 16127.4 509.790   1
   0  -1   6 17076.2 480.220   1
   0   1  -6 16496.6 589.690   1
   0  -2  -3 84022.8 1214.31   1
   0   2   3 87474.4 1229.73   1
   0  -2   3 85291.0 1257.40   1
   0   2  -3 83966.2 1211.21   1
  -3   0   1 1084.58 297.160   1
   3   0  -1 1959.15 545.320   1
   3   0  -1 1050.93 327.900   1
  -3   0   1 876.750 256.670   1
   3   0  -1 873.690 345.800   1
  -3   0   0 32840.0 896.550   1
   3   0   0 33769.7 997.470   1
  -3   0   0 34635.5 907.590   1
   3   0   0 35536.3 1099.03   1
  -3   0   0 34543.3 1050.19   1
   3   0   0 34421.2 1059.63   1
   3   0   0 33003.2 942.820   1
   1  -2   2 75416.5 13088.4   1
  -1  -2  -2 73041.3 12676.0   1
  -1  -2  -2 72192.2 1569.88   1
  -1   2  -2 73791.1 12807.2   1
  -1  -2  -2 71172.3 1582.11   1
  -1   2  -2 70867.5 1546.02   1
   3   0  -2 842.380 311.720   1
   3   0  -2 1284.38 409.040   1
  -3   0   2 320.660 157.000   1
  -3   0   2 895.540 434.220   1
  -1  -1   6 338786. 3847.94   1
  -1   1   6 342986. 4036.27   1
   1   1  -6 336035. 3803.77   1
  -1   1   6 329485. 3762.49   1
   1  -1  -6 335589. 3834.89   1
   1   1  -6 337886. 3999.10   1
  -1  -1   6 339555. 3885.49   1
   1   1  -6 337947. 3865.55   1
  -3   0  -1 501.670 219.360   1
   3   0   1 852.970 295.120   1
  -3   0  -1 771.000 344.910   1
   3   0   1 -45.460 191.440   1
   3   0   1 1172.27 412.890   1
  -2  -1  -4 4365.54 338.920   1
  -2   1  -4 5784.25 572.840   1
  -2  -1  -4 5954.55 728.520   1
  -2  -1  -4 5607.74 702.870   1
  -2   1  -4 6115.17 742.770   1
   2  -1   4 6135.41 802.530   1
   2   1   4 4505.17 297.160   1
  -2   1  -4 4784.24 314.860   1
   2   1   4 6215.69 942.430   1
   0   0  -7 366.080 281.030   1
   0   0  -7 97.5300 229.710   1
   0   0   7 262.060 133.630   1
   0   0   7 -46.890 204.150   1
   0   0  -7 454.440 179.920   1
   0   0   7 32.0100 218.060   1
  -1   2   3 107047. 1441.42   1
   1  -2  -3 106100. 1452.75   1
   1   2  -3 104631. 1411.09   1
  -1  -2   3 108049. 1468.82   1
   2   0   5 215.420 171.070   1
  -2   0  -5 455.040 208.980   1
  -2   0  -5 3.40000 203.010   1
   2   1  -5 46823.7 1158.64   1
  -2  -1   5 49889.7 1217.10   1
   2  -1  -5 50282.3 1245.03   1
  -2   1   5 50054.1 1217.94   1
   2   1  -5 49386.6 1192.64   1
   2   1  -5 49859.1 1088.57   1
  -2   1   5 50902.4 1213.89   1
   2  -1  -5 49081.0 1184.23   1
  -2  -1   5 51846.3 1286.20   1
   3   0  -3 257.090 113.860   1
   3   0  -3 332.980 240.870   1
  -3   0   3 -80.120 216.170   1
  -3   0   3 589.350 277.000   1
   1   0  -7 590.300 353.340   1
   1   0  -7 353.970 292.920   1
   1   0  -7 -101.68 168.840   1
  -1   0   7 91.7300 220.670   1
  -1   0   7 218.430 113.430   1
  -2   0   6 132142. 1713.45   1
   2   0  -6 130584. 1696.62   1
   2   0  -6 132168. 1729.80   1
  -2   0   6 128937. 1673.24   1
  -1  -2  -3 98206.9 1242.92   1
  -1   2  -3 97432.3 1224.84   1
   1   2   3 100262. 1262.19   1
  -1  -2  -3 99839.5 1200.28   1
   1  -2   3 96578.1 1381.70   1
   1  -2   3 100412. 1193.33   1
  -1   2  -3 97000.9 1244.82   1
   0   2   4 54350.5 1307.57   1
   0  -2  -4 52281.1 1269.61   1
   0   2  -4 53513.4 1314.31   1
   0  -2   4 53087.4 1297.82   1
   3   0   2 945.360 291.770   1
  -3   0  -2 425.700 232.500   1
   3   0   2 526.660 269.010   1
   3   0   2 753.800 303.800   1
  -3   0  -2 1002.72 279.220   1
  -3   0  -2 1309.90 325.690   1
   1   1   6 34152.9 923.120   1
   1  -1   6 36411.6 809.200   1
  -1  -1  -6 37128.7 954.530   1
  -1   1  -6 35014.6 779.320   1
  -1   1  -6 38352.8 993.360   1
   1   1   6 36103.9 927.190   1
  -1  -1  -6 37922.5 843.610   1
   1   1   6 36267.7 807.850   1
   1  -1   6 36506.3 948.580   1
   1  -1   6 38240.9 1267.66   1
   1   1   6 37330.4 954.680   1
  -1   1  -6 37995.2 1074.96   1
   1  -1   6 35535.1 934.960   1
  -1  -1  -6 35305.2 930.810   1
   3   1  -1 88018.1 1258.95   1
  -3  -1   1 88676.1 1199.07   1
   3  -1  -1 87079.7 1261.91   1
  -3   1   1 88952.8 1201.41   1
   3   1  -1 89371.4 1202.36   1
   3  -1  -1 88980.2 1277.87   1
  -3  -1   1 90307.4 1291.24   1
  -3   1   0 137572. 1712.41   1
  -3  -1   0 140016. 1730.93   1
   3   1   0 140633. 1732.47   1
   3  -1   0 140377. 1838.56   1
   3   1   0 142950. 1720.92   1
  -3  -1   0 141086. 1729.93   1
   3  -1   0 139255. 1821.79   1
   3   1   0 140584. 1825.96   1
   1   2  -4 1238.76 337.460   1
   1  -2  -4 1243.58 383.510   1
  -1   2   4 1086.31 460.210   1
  -1  -2   4 1460.74 353.240   1
   1  -2  -4 1693.07 443.390   1
   3  -1  -2 157186. 2001.41   1
  -3  -1   2 157850. 1962.92   1
   3   1  -2 159504. 1991.44   1
  -3  -1   2 156320. 2004.34   1
   3   1  -2 159831. 1848.18   1
  -3   1   2 154646. 1944.31   1
   3  -1  -2 155551. 1968.28   1
   3   0  -4 29675.4 801.090   1
  -3   0   4 32093.2 1071.35   1
   3   0  -4 31695.8 877.680   1
  -3   0   4 31177.5 857.620   1
  -2   2   0 153.740 145.250   1
   2  -2   0 216.480 99.4200   1
   2  -2   0 145.090 148.160   1
  -2  -2   0 335.970 157.020   1
   2   2   0 -33.160 154.280   1
   2   2   0 -102.46 152.060   1
  -2  -2   0 240.880 158.480   1
   2  -2  -1 68252.9 1536.48   1
   2   2  -1 68686.0 1526.58   1
  -2   2   1 65209.6 1473.63   1
  -2  -2   1 73738.1 12804.5   1
   2   2  -1 67358.6 1519.89   1
   2  -2  -1 69744.0 1671.67   1
   1   0   7 -447.89 241.630   1
  -1   0  -7 -40.100 133.400   1
   1   0   7 -76.520 239.820   1
  -1   0  -7 389.630 352.240   1
   1   0   7 -86.660 166.380   1
  -1   0  -7 -83.580 133.570   1
   1   0   7 26.1100 90.1500   1
   3   1   1 8221.30 427.980   1
   3  -1   1 10519.5 1170.82   1
  -3  -1  -1 8864.75 444.880   1
   3   1   1 8369.50 408.180   1
   3  -1   1 9242.67 620.750   1
  -3   1  -1 7894.32 403.930   1
   3   1   1 9959.49 1055.09   1
  -3   1  -1 9284.56 957.210   1
  -3  -1  -1 8278.74 459.430   1
  -3  -1  -1 9471.78 1000.79   1
   0   1  -7 2355.06 204.100   1
   0   1  -7 1783.34 479.580   1
   0  -1  -7 2191.16 216.830   1
   0   1  -7 2461.40 294.050   1
   0  -1   7 2009.23 422.360   1
   0  -1  -7 3513.62 573.510   1
   0   1   7 1468.71 497.680   1
   0  -1  -7 2534.41 276.540   1
   0  -1   7 2705.93 264.200   1
   0   1   7 2109.69 162.910   1
  -2   2  -1 936.180 258.720   1
  -2  -2  -1 1168.77 296.550   1
   2  -2   1 894.390 212.740   1
   2   2   1 2053.01 251.690   1
  -2  -2  -1 1827.14 505.420   1
  -2   2  -1 1274.80 288.510   1
   2  -2   1 1303.19 263.340   1
   2   2   1 1994.42 439.800   1
  -2  -2  -1 1404.50 284.110   1
  -3   0  -3 65.2200 95.6900   1
   3   0   3 -333.42 267.320   1
   3   0   3 -91.590 238.000   1
  -3   0  -3 -216.20 194.510   1
  -2   1  -5 182901. 2295.14   1
  -2  -1  -5 177309. 2325.94   1
  -2   1  -5 177404. 2235.93   1
  -2   1  -5 173888. 2199.98   1
   2   1   5 180949. 2279.27   1
   2  -1   5 184644. 2350.96   1
  -2  -1  -5 179431. 2494.71   1
   2   2  -2 83159.7 1156.36   1
   1  -2   4 111339. 1479.14   1
  -1  -2  -4 114389. 1566.54   1
  -1  -2  -4 110868. 1406.88   1
  -1   2  -4 109560. 1391.73   1
   1   2   4 117148. 1483.86   1
   1  -2   4 114557. 1589.92   1
  -1  -2  -4 110509. 1277.37   1
   1  -2   4 113281. 1296.91   1
  -3   1   3 2831.03 388.190   1
  -3   1   3 1956.62 518.700   1
   3  -1  -3 2188.71 375.160   1
  -3  -1   3 1392.33 399.790   1
   3   1  -3 1820.74 367.710   1
  -3  -1   3 1515.43 338.860   1
   3  -1  -3 2199.10 311.690   1
   3   1  -3 2228.51 471.580   1
   3   1  -3 2229.09 291.980   1
  -1   1   7 64837.9 1562.19   1
  -1  -1   7 63049.7 1456.25   1
   1   1  -7 66239.6 1490.12   1
  -1   1   7 63965.7 1447.21   1
   1  -1  -7 63525.2 1441.84   1
  -1  -1   7 63218.4 1433.50   1
   1   1  -7 65253.2 1482.12   1
   1   1  -7 64856.0 2554.45   1
  -1  -1   7 64357.7 1561.22   1
   1  -1  -7 60573.9 1495.34   1
   2   1  -6 246821. 2960.46   1
   2  -1  -6 251530. 3107.37   1
   2   1  -6 246810. 2800.94   1
  -2   1   6 256970. 3107.50   1
  -2  -1   6 248444. 2978.71   1
  -2   1   6 247074. 2952.53   1
   2  -1  -6 248216. 2960.76   1
  -2  -1   6 258500. 3192.78   1
   2   1  -6 249286. 3012.81   1
   0  -2   5 5956.85 721.640   1
   0  -2   5 5417.98 736.460   1
   0  -2  -5 5415.22 409.450   1
   0   2   5 5122.00 382.910   1
   0  -2  -5 4833.39 386.650   1
   0  -2   5 4428.04 352.070   1
   0   2  -5 5165.87 409.540   1
   3  -1   2 97678.1 1260.16   1
   3   1   2 104094. 1373.08   1
  -3  -1  -2 100645. 1322.53   1
   3   1   2 100225. 1263.90   1
  -3   1  -2 99065.4 1260.83   1
  -3  -1  -2 100082. 1400.17   1
  -3   1  -2 102613. 1415.37   1
   3  -1   2 100260. 1403.92   1
   3   1   2 100456. 1942.93   1
  -3  -1  -2 100109. 1330.94   1
  -2   0  -6 5333.94 358.260   1
   2   0   6 5334.15 457.950   1
   2   0   6 6088.81 702.330   1
  -2   0  -6 7108.07 846.530   1
   2   0   6 5575.34 357.390   1
   2  -2   2 116103. 1493.32   1
  -2  -2  -2 118066. 1512.02   1
  -2   2  -2 117927. 1502.05   1
  -2  -2  -2 121529. 1541.02   1
  -2   2  -2 120246. 1448.35   1
  -2  -2  -2 119831. 1427.64   1
   2   2   2 119140. 1460.32   1
   2   2   2 116949. 1489.01   1
   2  -2   2 117845. 1417.50   1
  -2  -2   3 374422. 4462.92   1
   2   2  -3 360578. 4185.23   1
   2  -2  -3 363977. 4312.18   1
  -2   2   3 353153. 4103.13   1
   2   0  -7 -89.400 241.880   1
  -2   0   7 30.3600 254.870   1
  -2   0   7 68.1300 243.360   1
   2   0  -7 -121.56 212.560   1
   0   0  -8 45642.9 1125.84   1
   0   0   8 47079.1 1150.16   1
   0   0  -8 45922.3 1109.94   1
   0   0   8 45414.4 1103.41   1
   0   0  -8 47732.6 1150.06   1
   0   0   8 44585.7 1114.51   1
   1  -2  -5 81802.4 1128.90   1
  -1  -2   5 79470.5 1229.92   1
   1   2  -5 80583.5 1229.37   1
  -1  -2   5 77369.9 1142.28   1
   1  -2  -5 81741.4 1241.26   1
  -1   2   5 80741.4 1213.36   1
  -1  -2   5 77072.2 998.540   1
   3   0  -5 -99.250 221.710   1
  -3   0   5 -197.08 241.130   1
   3   0  -5 -208.45 289.650   1
  -3   0   5 -248.68 255.690   1
  -1   0   8 1840.31 404.140   1
   1   0  -8 2126.88 329.050   1
   1   0  -8 2505.85 420.650   1
   1   0  -8 3210.52 558.060   1
  -1   0   8 1752.68 379.410   1
   3   1  -4 165677. 2086.46   1
  -3  -1   4 166299. 2113.52   1
   3  -1  -4 165584. 2101.10   1
  -3   1   4 166042. 2191.89   1
   3   1  -4 162632. 2095.90   1
  -3  -1   4 171573. 2195.67   1
   3  -1  -4 164643. 2136.57   1
  -3   1   4 168124. 2118.39   1
  -1  -1  -7 4054.56 437.060   1
  -1   1  -7 4184.31 329.560   1
   1   1   7 5630.05 842.710   1
   1  -1   7 5507.24 603.810   1
  -1   1  -7 4764.63 358.760   1
   1  -1   7 4688.27 750.450   1
   1  -1   7 4495.65 345.810   1
  -1  -1  -7 5256.74 832.200   1
   1  -1   7 5258.27 641.240   1
   1   1   7 3780.34 329.070   1
   3   0   4 76011.9 1178.46   1
  -3   0  -4 78315.0 1549.66   1
   3   0   4 75318.7 13084.9   1
  -3   0  -4 76423.2 1154.61   1
   3   1   3 4857.62 579.520   1
  -3   1  -3 5269.28 678.550   1
   3   1   3 3931.18 303.400   1
   3   1   3 5243.68 562.500   1
  -3  -1  -3 6134.82 870.330   1
   3  -1   3 4860.42 659.240   1
   3  -1   3 4656.81 544.580   1
  -3  -1  -3 5386.75 569.660   1
  -3   1  -3 4615.38 651.790   1
  -2  -2  -3 20833.1 489.710   1
   2   2   3 21188.8 507.950   1
   2  -2   3 19878.2 475.910   1
  -2   2  -3 22433.3 536.570   1
  -2  -2  -3 20096.9 679.790   1
  -2   2  -3 21981.7 1166.73   1
  -2  -2  -3 20464.2 592.030   1
  -2   2  -3 20602.6 599.270   1
  -2  -2  -3 21119.6 594.620   1
   1  -2   5 72840.9 12657.6   1
  -1  -2  -5 71133.6 1495.80   1
   1  -2   5 74386.9 12928.4   1
   1  -2   5 72978.0 12658.0   1
   1  -2   5 74765.9 12986.9   1
   1   2   5 75972.5 1067.94   1
  -2  -2   4 71549.6 1510.68   1
   2  -2  -4 73301.2 12730.9   1
   2  -2  -4 69040.7 1620.04   1
  -2   2   4 71378.5 1663.14   1
  -2  -2   4 71257.3 1665.66   1
   2   1   6 132984. 1835.74   1
   2  -1   6 131372. 1799.33   1
   2   1   6 134945. 1561.90   1
   2  -1   6 132252. 1759.18   1
  -2   1  -6 131041. 1526.92   1
   2  -1   6 132777. 1762.63   1
   2   1   6 135721. 1801.75   1
  -2   1  -6 128618. 1731.66   1
  -2  -1  -6 127240. 1713.14   1
  -2   1  -6 133718. 1804.75   1
   0   2   6 113545. 1580.48   1
   0  -2  -6 110516. 1336.72   1
   0  -2  -6 111171. 1550.10   1
   0  -2   6 111631. 1391.93   1
   0  -2   6 108817. 1532.61   1
   0  -2   6 112486. 1495.76   1
   0   2  -6 110270. 1554.86   1
   2  -1  -7 124573. 2169.15   1
   2   1  -7 126048. 1675.04   1
   2   1  -7 121719. 1496.37   1
  -2  -1   7 129242. 1708.73   1
  -2  -1   7 118296. 3303.06   1
   2  -1  -7 124357. 1630.85   1
  -2   1   7 129004. 1697.53   1
  -2   1   7 130295. 1754.27   1
   2   1  -7 128765. 1737.16   1
   1   0   8 22773.8 642.550   1
  -1   0  -8 21617.4 620.840   1
  -1   0  -8 21279.1 617.210   1
   1   0   8 21739.5 609.540   1
   1   0   8 21653.1 704.350   1
  -1   0  -8 21301.8 652.170   1
   1   0   8 23361.7 1101.51   1
   0   1  -8 14164.6 645.250   1
   0  -1   8 14007.2 638.140   1
   0  -1  -8 13861.4 706.550   1
   0   1   8 13330.9 692.710   1
   0   1   8 14701.5 658.440   1
   0  -1   8 14970.3 737.290   1
   0   1  -8 13288.8 648.780   1
   0  -1   8 14673.9 703.940   1
   0  -1  -8 14497.9 894.570   1
   0   1  -8 14045.5 705.860   1
   0  -1  -8 14688.5 657.300   1
  -3  -1   5 6731.95 421.100   1
   3  -1  -5 6417.55 478.320   1
  -3   1   5 6668.95 400.790   1
  -3  -1   5 6698.49 417.090   1
  -3   1   5 6730.04 678.690   1
   3   1  -5 7719.24 585.930   1
   3   1  -5 7375.32 524.790   1
   3  -1  -5 6794.57 401.800   1
  -3   0   6 8549.95 480.050   1
  -3   0   6 8775.95 484.260   1
   3   0  -6 8566.71 504.740   1
   3   0  -6 8187.27 444.830   1
  -1  -1   8 5561.56 360.160   1
   1   1  -8 5113.40 327.450   1
   1   1  -8 5625.30 475.460   1
  -1  -1   8 5123.40 702.620   1
   1  -1  -8 4458.53 523.740   1
  -1   1   8 5431.18 323.080   1
  -1  -1   8 6464.71 788.530   1
   1   1  -8 4216.14 306.910   1
  -1   1   8 5374.34 438.170   1
   1  -2  -6 35089.8 971.140   1
   1  -2  -6 35579.8 866.820   1
  -1  -2   6 35267.7 847.620   1
  -1  -2   6 35945.8 949.420   1
  -1  -2   6 34064.7 965.700   1
   2   0   7 -8.6400 164.390   1
  -2   0  -7 -158.75 218.490   1
   2   0   7 -77.680 201.390   1
  -2   0  -7 110.830 103.560   1
   2   0   7 -204.12 207.990   1
  -2   0  -7 84.1100 198.470   1
   3  -1   4 12987.2 1341.81   1
   3   1   4 11329.4 593.150   1
  -3  -1  -4 11668.8 587.690   1
   3   1   4 13205.6 1406.92   1
  -3   1  -4 11097.4 512.110   1
   3   1   4 11832.2 617.370   1
  -3   1  -4 13065.4 1404.43   1
   3  -1   4 12534.0 988.880   1
  -3  -1  -4 12259.9 1178.12   1
  -2  -2  -4 46072.6 1117.77   1
  -2   2  -4 46402.6 1122.16   1
  -2   2  -4 45891.2 1191.86   1
  -2  -2  -4 46732.0 1126.15   1
  -2  -2  -4 49247.8 1191.26   1
   2  -2   4 44195.3 954.020   1
  -2  -2  -4 45635.8 975.760   1
  -3   0  -5 249.710 155.490   1
  -3   0  -5 -223.82 211.260   1
   3   0   5 -628.62 241.940   1
  -3   0  -5 147.480 216.180   1
  -2  -2   5 6094.18 276.230   1
   2   2  -5 5787.70 372.270   1
   2  -2  -5 7111.46 541.050   1
  -2  -2   5 5865.32 457.840   1
  -2  -2   5 7254.98 883.430   1
  -2   2   5 6404.15 486.800   1
  -2   0   8 112261. 1539.98   1
  -2   0   8 111722. 1548.69   1
   2   0  -8 108814. 1528.77   1
   2   0  -8 109247. 1511.06   1
  -1  -2  -6 121.510 45.1200   1
   1  -2   6 -162.58 203.210   1
  -1  -2  -6 231.610 278.850   1
  -1  -2  -6 -142.88 180.570   1
   1  -2   6 -181.64 194.830   1
   1  -2   6 -75.300 150.770   1
   1   2   6 117.160 91.3700   1
  -4   0   1 -41.350 178.830   1
   4   0  -1 -90.880 248.530   1
   4   0  -1 -92.870 181.350   1
  -4   0   1 175.480 100.540   1
   4   0  -1 130.650 101.340   1
   0   0   9 201.400 96.5100   1
   0   0   9 -24.940 163.850   1
   0   0  -9 67.7500 88.7900   1
   0   0  -9 -224.49 197.110   1
   0   0   9 45.6900 171.730   1
   0   0  -9 -138.25 166.230   1
   4   0   0 3088.63 371.460   1
  -4   0   0 3087.49 395.820   1
   4   0   0 2675.97 426.460   1
  -4   0   0 2668.31 429.780   1
   4   0   0 2864.34 429.600   1
   4   0   0 1638.36 387.600   1
   1   1   8 175.840 177.280   1
   1   1   8 -182.90 205.110   1
  -1  -1  -8 405.580 137.410   1
   1  -1   8 360.500 156.760   1
  -1   1  -8 105.840 178.240   1
   1  -1   8 143.400 203.070   1
   1   1   8 292.030 145.490   1
  -1   1  -8 244.880 231.840   1
   1   1   8 142.850 86.2000   1
   1  -1   8 173.200 194.740   1
  -1  -1  -8 32.4600 63.7700   1
  -1   1  -8 50.6400 78.9100   1
  -1  -1  -8 102.850 186.660   1
   1  -1   8 257.910 185.760   1
   0  -3   0 -1.3300 173.490   1
   0  -3   0 68.7400 169.920   1
   3   2  -1 -15.960 140.060   1
  -3  -2   1 177.240 163.950   1
  -3  -2   1 161.300 64.8600   1
   3   2  -1 -111.53 167.390   1
  -3   2   1 273.540 113.060   1
   3  -2  -1 134.630 196.390   1
   3  -2  -1 273.880 122.240   1
  -4   0   2 60885.7 1460.15   1
   4   0  -2 60076.8 1479.96   1
  -4   0   2 60906.6 1460.07   1
   4   0  -2 58210.1 1385.79   1
  -3  -2   0 18.6700 148.750   1
   3   2   0 192.690 135.550   1
  -3  -2   0 85.9700 76.6600   1
   3   2   0 203.690 88.9600   1
   3  -2   0 265.140 114.250   1
  -3   2   0 19.6300 128.710   1
   3  -2   0 -145.03 168.400   1
   1   0  -9 46.6800 162.830   1
  -1   0   9 -123.27 202.560   1
   1   0  -9 -6.5000 211.380   1
  -1   0   9 26.2400 195.360   1
   1   0  -9 72.6700 104.400   1
   0  -3   1 39818.6 994.120   1
   0  -3  -1 40209.9 1023.28   1
   0  -3  -1 40402.0 1042.15   1
   0  -3   1 39212.3 991.810   1
  -3   1   6 13063.0 1012.50   1
   3   1  -6 13088.3 657.840   1
  -3  -1   6 13146.8 674.740   1
   3   1  -6 12664.9 699.700   1
  -3   1   6 14662.5 1288.83   1
   3  -1  -6 14660.0 1043.20   1
  -3  -1   6 12418.5 633.570   1
   3  -1  -6 12601.1 627.830   1
   3  -2  -2 46979.0 1152.17   1
  -3  -2   2 45978.9 1003.28   1
   3   2  -2 46946.9 1136.75   1
  -3  -2   2 46102.2 1126.56   1
  -3   2   2 46757.4 1137.80   1
   4   0   1 -148.25 186.220   1
  -4   0  -1 -299.10 198.970   1
   4   0   1 -65.530 142.690   1
   4   0   1 438.670 144.620   1
  -4   0  -1 113.040 122.840   1
  -3  -2  -1 52940.1 1259.36   1
  -3   2  -1 52099.6 1250.75   1
  -3   2  -1 53353.2 1217.16   1
  -3  -2  -1 55208.2 1360.88   1
   3   2   1 51624.7 1559.72   1
  -3  -2  -1 53953.9 1225.89   1
   3   2   1 54629.6 1245.27   1
   3  -2   1 51717.2 1193.98   1
   3  -2   1 52773.3 1275.06   1
  -2   1  -7 59583.6 1441.98   1
   2  -1   7 64999.0 1560.41   1
   2   1   7 63542.8 1527.40   1
   2   1   7 63182.3 1578.83   1
  -2  -1  -7 62208.8 1487.88   1
  -2   1  -7 62495.9 1362.43   1
  -2  -1  -7 57916.8 1401.22   1
   2  -1   7 61340.9 1502.65   1
   2  -1   7 61577.2 1470.99   1
   2   1   7 62584.4 1361.15   1
  -2  -1  -7 60448.0 1529.63   1
  -2   1  -7 62024.8 1503.70   1
  -4   0   3 -35.150 195.490   1
   4   0  -3 382.000 226.890   1
   4   0  -3 125.620 146.360   1
  -4   0   3 125.810 223.310   1
   0   2   7 5000.55 382.550   1
   0  -2  -7 4973.35 429.720   1
   0  -2   7 5779.07 323.850   1
   0  -2  -7 5660.65 458.470   1
   0   2   7 5570.87 380.190   1
   0   2  -7 5040.39 381.480   1
   0  -2   7 5271.47 370.580   1
   0  -2   7 4801.90 435.380   1
   0   3   2 2942.05 286.670   1
   0  -3  -2 2683.99 293.270   1
   0  -3   2 3310.55 362.070   1
   3   0  -7 -81.580 209.650   1
  -3   0   7 286.920 175.750   1
  -3   0   7 40.6800 217.710   1
   3   0  -7 -289.71 264.220   1
  -2  -2  -5 7275.49 734.210   1
   2  -2   5 6302.77 430.540   1
  -2   2  -5 7787.24 771.020   1
  -2  -2  -5 7775.30 886.580   1
  -2  -2  -5 8346.84 964.180   1
  -2   2  -5 7654.25 899.630   1
   3   1   5 15938.5 503.260   1
  -3   1  -5 16278.9 567.120   1
  -3  -1  -5 14475.4 734.430   1
  -3   1  -5 18965.5 1754.89   1
  -3  -1  -5 17140.3 1133.38   1
   3  -1   5 14709.5 806.380   1
  -3  -1  -5 16559.1 667.790   1
   3   1   5 16548.3 1307.54   1
  -3   1  -5 15881.3 430.640   1
  -2   1   8 129520. 1719.27   1
  -2  -1   8 127877. 1833.98   1
   2  -1  -8 130260. 1712.06   1
  -2   1   8 134407. 1837.12   1
  -2  -1   8 134755. 1777.63   1
   2   1  -8 132073. 1794.00   1
   2   1  -8 131307. 1754.81   1
   2  -1  -8 128178. 2548.55   1
   1  -3   0 13407.7 654.710   1
   1  -3   0 13332.3 570.670   1
   1   3   0 13306.4 632.900   1
  -1   3   0 13476.6 620.090   1
  -1  -3   0 14154.2 700.880   1
  -3  -2   3 37995.6 812.240   1
  -3   2   3 38438.2 991.030   1
   3  -2  -3 37407.2 970.020   1
  -3  -2   3 38213.4 1007.13   1
   3   2  -3 40084.1 1017.76   1
  -3  -2   3 39857.6 1015.14   1
   3  -2  -3 37772.9 996.830   1
   1  -3  -1 77204.8 1147.86   1
   1  -3  -1 78606.4 953.390   1
   1   3  -1 80136.1 952.980   1
  -1   3   1 81017.8 1152.76   1
   1   3  -1 81692.8 1161.55   1
  -1  -3   1 81483.9 1198.69   1
  -1   2   7 114316. 1482.49   1
  -1  -2   7 112233. 1488.96   1
  -1  -2   7 110255. 1587.45   1
   1   2  -7 112264. 1447.76   1
  -1  -2   7 109907. 1433.28   1
   1  -2  -7 108218. 1576.21   1
   1  -2  -7 109537. 1411.82   1
   1   2  -7 110161. 1575.97   1
   2   2  -6 11521.3 639.810   1
   2  -2  -6 10696.3 532.290   1
   2  -2  -6 11587.1 2096.08   1
  -2  -2   6 11136.5 506.230   1
  -2   2   6 10657.2 601.530   1
  -2  -2   6 12070.3 1305.44   1
  -1  -3  -1 59775.7 1295.07   1
  -1   3  -1 57622.2 1252.01   1
  -1  -3  -1 60582.4 1406.60   1
   1  -3   1 58059.1 1342.09   1
   3   2   2 10458.3 533.010   1
  -3   2  -2 11700.3 1033.33   1
  -3  -2  -2 10165.6 487.290   1
   3  -2   2 9488.49 456.000   1
  -3   2  -2 10241.8 569.820   1
   3   2   2 10654.9 538.540   1
  -3  -2  -2 9734.37 508.220   1
   3  -2   2 11441.7 1064.19   1
  -3  -2  -2 10286.7 543.240   1
   3   2   2 10295.3 1098.11   1
   4   0   2 373827. 4327.98   1
  -4   0  -2 383159. 4537.20   1
  -4   0  -2 377783. 4394.41   1
   4   0   2 376071. 4407.02   1
   4   0   2 372894. 4436.48   1
   3   0   6 40196.5 1076.43   1
  -3   0  -6 42129.1 1100.56   1
  -3   0  -6 42893.3 1708.22   1
  -3   0  -6 41079.8 1259.56   1
   4   1  -1 4240.47 275.570   1
  -4   1   1 3883.16 301.690   1
  -4  -1   1 4886.58 545.690   1
   4  -1  -1 4852.06 517.800   1
   4   1  -1 4908.66 628.050   1
   4  -1  -1 4148.19 538.180   1
   4   1  -1 4119.76 273.550   1
   4  -1  -1 4918.61 732.410   1
  -4  -1   1 4346.14 634.530   1
  -1   3   2 742.660 250.740   1
   1   3  -2 706.970 209.210   1
  -1  -3   2 312.530 189.580   1
   1  -3  -2 262.720 161.720   1
   1   0   9 413.610 175.770   1
  -1   0  -9 -163.89 351.580   1
   1   0   9 18.0800 106.030   1
   1   0   9 15.9100 159.550   1
   1   0   9 -78.350 166.900   1
  -1   0  -9 201.160 138.780   1
  -1   0  -9 130.950 198.940   1
   0   1  -9 2633.89 257.180   1
   0   1   9 2555.81 302.940   1
   0  -1   9 2541.32 354.180   1
   0  -1  -9 2197.96 182.890   1
   0   1  -9 2304.19 216.030   1
   0  -1   9 2963.76 298.030   1
   0  -1  -9 2238.58 292.310   1
   0   1   9 2155.32 358.640   1
   0  -1  -9 3088.44 526.630   1
   0  -1   9 2194.55 397.850   1
   4   0  -4 98168.4 1497.28   1
  -4   0   4 99257.4 1441.24   1
   4   0  -4 95748.0 1762.98   1
  -4   0   4 97800.2 1417.58   1
   4   1   0 4857.10 304.260   1
   4  -1   0 4377.68 376.670   1
  -4  -1   0 4369.72 350.320   1
   4  -1   0 5484.35 773.590   1
  -4  -1   0 5145.42 689.470   1
   4   1   0 4273.74 280.630   1
  -4  -1   0 4361.22 636.080   1
  -4   1   0 4659.06 310.950   1
   4   1   0 4225.49 405.450   1
   4  -1   0 5009.27 590.580   1
   0   3   3 249.630 84.9600   1
   0  -3   3 277.400 106.230   1
   0  -3  -3 1.46000 194.060   1
   0  -3   3 499.860 178.970   1
   4  -1  -2 22514.5 785.140   1
   4   1  -2 22813.4 658.000   1
  -4  -1   2 22262.2 650.210   1
   4  -1  -2 23228.3 687.900   1
   4  -1  -2 22315.7 759.600   1
  -4  -1   2 24114.0 1348.01   1
   4   1  -2 23344.6 597.170   1
   4   1  -2 22102.4 703.630   1
  -4   1   2 22169.6 635.880   1
   1  -1  -9 100096. 2141.26   1
  -1   1   9 104241. 1505.36   1
  -1  -1   9 106320. 1486.30   1
  -1   1   9 106347. 1422.87   1
   1  -1  -9 106701. 1421.00   1
  -1  -1   9 100391. 2097.40   1
   1   1  -9 101729. 1469.87   1
   1   1  -9 105576. 1440.80   1
  -1  -1   9 107432. 1433.98   1
  -2   0  -8 3277.98 522.130   1
   2   0   8 2705.08 415.100   1
   2   0   8 2829.95 389.980   1
   2   0   8 2429.46 268.860   1
  -2   0  -8 2899.73 288.290   1
  -2   0  -8 1634.10 395.160   1
  -1   3  -2 10891.3 533.040   1
  -1  -3  -2 10394.7 501.560   1
  -1   3  -2 11199.2 508.340   1
  -1  -3  -2 10967.5 652.190   1
   1  -3   2 10771.0 511.280   1
   1  -3   2 14638.2 1448.36   1
  -1  -3  -2 11043.2 541.670   1
   3   2  -4 19324.7 672.790   1
   3  -2  -4 18639.2 587.360   1
  -3  -2   4 19638.1 1832.93   1
   3  -2  -4 19132.0 620.870   1
  -3  -2   4 19518.7 631.480   1
  -3   2   4 18303.1 601.430   1
  -4   1  -1 19627.6 580.780   1
   4   1   1 20684.0 609.780   1
  -4  -1  -1 20362.9 667.340   1
   4  -1   1 20522.1 649.580   1
  -4  -1  -1 20023.8 647.600   1
  -4   1  -1 19544.4 675.200   1
   4  -1   1 23130.1 1789.18   1
   4   1   1 20318.0 781.900   1
   4   1   1 20188.7 569.710   1
   4  -1   1 21635.0 1280.71   1
  -4  -1  -1 21915.7 764.400   1
   1  -2   7 170120. 2219.16   1
   1   2   7 167065. 2121.85   1
   1  -2   7 166398. 2212.27   1
  -1  -2  -7 162999. 1823.73   1
   1  -2   7 164927. 2202.69   1
  -1   2  -7 167993. 2288.74   1
  -1  -2  -7 163441. 2158.22   1
  -1  -2  -7 172109. 2259.79   1
  -2   0   9 -141.70 205.090   1
  -2   0   9 507.370 305.240   1
   2   0  -9 -79.230 281.470   1
   2   0  -9 64.5100 171.940   1
  -4   1   3 4951.52 705.130   1
  -4   1   3 5155.66 640.500   1
   4  -1  -3 3785.48 336.190   1
  -4  -1   3 4280.91 448.770   1
   4   1  -3 4138.12 353.890   1
   4   1  -3 5365.98 753.460   1
   4   1  -3 5190.41 640.540   1
  -4  -1   3 3903.99 297.260   1
   4  -1  -3 5064.36 762.620   1
  -1  -3   3 236.040 202.090   1
  -1   3   3 77.4700 139.610   1
   1  -3  -3 173.350 177.670   1
   1   3  -3 321.790 156.970   1
   3   1  -7 297.260 198.220   1
  -3   1   7 256.330 110.670   1
  -3  -1   7 771.980 303.670   1
   3   1  -7 -70.310 196.520   1
   3  -1  -7 206.910 245.020   1
  -3  -1   7 381.710 227.860   1
  -3   1   7 109.850 229.730   1
   3  -1  -7 214.640 245.030   1
   3  -2   3 133108. 1835.98   1
   3   2   3 134743. 1770.34   1
  -3   2  -3 135453. 1780.90   1
  -3  -2  -3 136700. 1789.95   1
  -3  -2  -3 135241. 1625.02   1
   3   2   3 136180. 1647.36   1
   3  -2   3 136552. 1658.23   1
  -3   2  -3 133196. 1599.22   1
   3   2   3 136057. 1777.34   1
  -3  -2  -3 134920. 1752.39   1
   4   0   3 172.800 221.000   1
  -4   0  -3 474.700 134.900   1
   4   0   3 760.190 223.610   1
  -4   0  -3 319.420 198.870   1
  -4   0  -3 33.2500 103.100   1
   4   0   3 254.720 107.980   1
  -1  -3  -3 84107.4 1168.28   1
  -1  -3  -3 81817.9 1084.38   1
   1  -3   3 82070.4 1295.25   1
  -1  -3  -3 81078.8 1248.14   1
   1  -3   3 83387.9 1096.77   1
  -1   3  -3 82586.7 1069.10   1
  -1   3  -3 81090.0 1046.61   1
   0   3   4 44499.9 1028.33   1
   0  -3   4 43432.3 1153.09   1
   0  -3  -4 41765.6 1088.37   1
   0  -3   4 41713.0 954.710   1
   0   3   4 44240.9 1142.39   1
   0   3  -4 42759.2 1128.94   1
  -4   0   5 165.100 216.110   1
   4   0  -5 200.580 124.350   1
  -4   0   5 350.760 174.180   1
   4   0  -5 84.6600 192.070   1
  -2  -2  -6 140.070 85.0400   1
   2  -2   6 -199.74 227.510   1
  -2  -2  -6 -26.650 203.910   1
  -2   2  -6 256.830 156.330   1
   2   2   6 114.350 149.230   1
   2  -2   6 -267.32 200.060   1
  -2  -2  -6 -141.08 187.450   1
   4  -1   2 100507. 1390.13   1
   4   1   2 105673. 1393.23   1
   4   1   2 104869. 1430.12   1
  -4  -1  -2 103641. 1419.45   1
   4   1   2 101299. 1571.52   1
   4  -1   2 103614. 1586.26   1
  -4  -1  -2 104851. 1753.76   1
  -4   1  -2 104523. 1525.51   1
  -4  -1  -2 103309. 1455.51   1
  -4   1  -2 101594. 1360.44   1
  -3   1  -6 10881.9 1221.64   1
  -3   1  -6 11459.2 1180.54   1
   3  -1   6 10072.4 632.640   1
   3   1   6 10164.5 950.820   1
  -3  -1  -6 11149.0 1115.11   1
  -3  -1  -6 11499.4 1150.98   1
  -3  -1  -6 11343.4 952.400   1
  -3   1  -6 10324.9 568.500   1
  -1  -1  -9 9588.21 680.440   1
  -1  -1  -9 8336.52 495.970   1
   1  -1   9 7377.49 368.220   1
   1   1   9 8313.23 480.220   1
   1   1   9 11063.1 1509.01   1
  -1  -1  -9 10112.1 1459.19   1
   1  -1   9 11087.0 973.970   1
   1  -1   9 7735.81 459.900   1
  -1   1  -9 8622.08 496.390   1
   1   1   9 9798.12 1030.93   1
   1  -1   9 8250.75 721.400   1
  -1   1  -9 9844.77 753.080   1
  -1   1  -9 9408.88 648.100   1
   1   1   9 7605.39 429.960   1
  -3   0   8 338241. 4040.20   1
   3   0  -8 339452. 4064.35   1
  -3   0   8 334676. 4002.44   1
   3   0  -8 339762. 4108.53   1
   4  -1  -4 7903.47 868.680   1
  -4   1   4 6087.07 407.360   1
  -4   1   4 7676.90 1028.49   1
   4  -1  -4 7663.41 964.820   1
  -4  -1   4 8339.10 858.540   1
   4   1  -4 8011.70 1146.53   1
   4   1  -4 6056.87 372.800   1
  -4  -1   4 7667.71 808.550   1
  -2  -2   7 104665. 1632.27   1
   2  -2  -7 105818. 1447.72   1
   2   2  -7 105727. 1543.20   1
  -2  -2   7 103574. 1255.12   1
  -2  -2   7 105025. 1507.70   1
  -2   2   7 104535. 1492.84   1
   2  -2  -7 101751. 1540.97   1
  -2   2   7 104367. 1552.67   1
   2   2  -7 103844. 1427.03   1
   0   0  10 21389.4 778.070   1
   0   0  10 21578.3 647.050   1
   0   0 -10 21243.8 631.520   1
   0   0  10 20628.4 620.160   1
   0   0 -10 21186.8 636.400   1
   0   0 -10 22272.8 723.260   1
   0   2   8 15220.1 681.220   1
   0  -2   8 14205.3 660.880   1
   0   2  -8 15364.1 794.870   1
   0  -2   8 15224.3 729.480   1
   0  -2  -8 14516.1 637.760   1
   0  -2   8 15086.3 810.260   1
   0   2  -8 14249.1 726.160   1
   0   2   8 13532.7 933.180   1
   0  -2  -8 14806.4 779.340   1
   0   2  -8 15554.5 675.310   1
  -2   1  -8 21707.3 551.330   1
  -2  -1  -8 21618.0 674.100   1
   2   1   8 22322.7 1794.59   1
  -2  -1  -8 20597.0 649.990   1
   2  -1   8 23575.6 1429.86   1
  -2  -1  -8 19956.6 665.540   1
   2  -1   8 22826.9 794.940   1
  -2   1  -8 22073.5 701.110   1
  -2   1  -8 22061.2 1044.32   1
   2   1   8 22778.2 967.180   1
   2   1   8 21966.1 723.980   1
   2  -1   8 23413.1 1587.67   1
   3   2  -5 71050.1 1680.47   1
  -3  -2   5 71090.0 1686.69   1
  -3  -2   5 72605.5 12619.9   1
   3  -2  -5 69068.8 1625.91   1
   3  -2  -5 72561.0 12614.9   1
  -3   2   5 71230.9 1701.43   1
   1   0 -10 25499.8 769.950   1
  -1   0  10 24560.7 719.880   1
  -1   0  10 22930.4 696.470   1
   1   0 -10 24466.3 898.180   1
   1   0 -10 24870.9 710.290   1
  -1  -3   4 17331.6 987.860   1
   1   3  -4 16895.0 558.590   1
   1  -3  -4 17076.9 585.110   1
  -1   3   4 17796.2 574.840   1
   1   2  -8 4043.74 386.660   1
   1  -2  -8 3859.04 407.100   1
   1  -2  -8 5168.75 648.470   1
   1   2  -8 4110.12 497.990   1
  -1   2   8 2398.18 365.640   1
  -1  -2   8 4235.32 499.270   1
  -1  -2   8 4267.25 516.620   1
  -1  -2   8 3498.90 410.440   1
  -1   2   8 5361.42 714.770   1
  -2  -3   0 -133.13 153.190   1
   2   3   0 253.670 112.140   1
   2  -3   0 42.7200 238.110   1
  -2   3   0 500.160 200.910   1
   2   3   0 65.1600 64.8400   1
   2  -3   0 -55.430 122.220   1
  -2  -3   1 30633.5 809.950   1
   2  -3  -1 28470.3 743.480   1
   2  -3  -1 27969.9 765.110   1
   2   3  -1 30275.6 744.200   1
  -2   3   1 29828.5 781.290   1
   2   3  -1 28706.2 839.170   1
  -2  -1   9 44735.0 1624.40   1
   2   1  -9 47947.1 1130.53   1
  -2   1   9 50036.2 1268.66   1
   2  -1  -9 46175.4 1842.87   1
  -2  -1   9 48398.3 1187.95   1
   2   1  -9 49224.5 1232.98   1
   2   1  -9 47129.9 1204.44   1
   2  -1  -9 48701.9 1191.82   1
  -2   1   9 47577.1 1184.28   1
   3   2   4 86530.4 1691.14   1
  -3  -2  -4 89062.8 1094.58   1
   3   2   4 85741.9 1290.74   1
  -3   2  -4 89805.1 1159.38   1
   3  -2   4 84108.2 1063.24   1
  -3  -2  -4 87108.0 1279.06   1
  -3  -2  -4 89511.4 1789.47   1
  -3   2  -4 90095.6 1425.19   1
   3  -2   4 89631.8 1324.54   1
  -3   0  -7 305.720 203.180   1
   3   0   7 -38.390 224.920   1
  -3   0  -7 95.1200 205.510   1
  -3   0  -7 152.160 117.000   1
  -2  -3  -1 84681.0 1162.61   1
   2   3   1 81191.7 1068.24   1
   2   3   1 81437.0 1159.00   1
   2  -3   1 81231.4 1087.57   1
  -2   3  -1 83267.2 1123.36   1
   2  -3   1 80647.0 1126.35   1
  -2  -3   2 8544.77 507.680   1
   2   3  -2 9213.33 511.270   1
  -2   3   2 9389.89 486.500   1
   4   0   4 2848.70 270.800   1
   4   0   4 3806.44 485.910   1
  -4   0  -4 4076.74 420.570   1
  -4   0  -4 3247.87 281.500   1
  -1   3  -4 13310.3 841.700   1
   1  -3   4 13108.8 711.510   1
  -1  -3  -4 12440.7 640.270   1
   1  -3   4 14034.1 822.080   1
  -1  -3  -4 12946.6 585.130   1
   1   3   4 12849.1 577.440   1
  -4  -1  -3 97810.7 1442.09   1
   4   1   3 98806.6 1306.28   1
  -4   1  -3 94701.9 1319.20   1
   4   1   3 94817.1 1335.53   1
   4  -1   3 96925.7 1483.10   1
   4  -1   3 98165.0 1492.52   1
  -4   1  -3 97620.0 1572.82   1
  -4  -1  -3 96524.6 1377.23   1
   4   1   3 96829.7 1868.16   1
   0   3   5 8833.91 507.630   1
   0  -3  -5 9015.07 530.120   1
   0   3  -5 8247.94 490.560   1
   0  -3   5 8851.84 755.950   1
   0  -3   5 9831.29 910.480   1
   4  -1  -5 183.180 221.330   1
  -4  -1   5 -71.700 233.570   1
   4   1  -5 706.090 207.800   1
   4   1  -5 198.550 201.000   1
   4  -1  -5 154.200 186.240   1
  -4   1   5 282.160 140.450   1
  -4   1   5 194.050 151.220   1
  -4  -1   5 202.610 188.350   1
  -4   0   6 16988.2 588.710   1
   4   0  -6 18250.0 988.670   1
   4   0  -6 17152.3 568.000   1
  -4   0   6 18199.7 626.930   1
  -2  -3  -2 7750.23 592.440   1
   2  -3   2 7617.96 657.130   1
   2   3   2 8622.11 851.890   1
  -2  -3  -2 6545.22 671.880   1
  -2   3  -2 7486.93 386.270   1
  -2  -3  -2 8091.95 675.080   1
  -2   3  -2 8135.77 760.780   1
  -2  -3   3 3897.75 330.080   1
   2   3  -3 3337.89 287.970   1
   2  -3  -3 3027.41 307.750   1
  -2   3   3 3651.87 320.080   1
   3  -1  -8 340.600 256.040   1
  -3  -1   8 803.820 431.900   1
  -3   1   8 569.080 356.210   1
   3   1  -8 526.780 125.220   1
  -3   1   8 749.070 223.250   1
   3  -1  -8 550.050 213.960   1
   3   1  -8 1016.29 347.790   1
  -3  -1   8 867.430 361.700   1
   3   1  -8 1181.49 318.540   1
   1   2   8 13421.1 570.440   1
   1  -2   8 15588.4 1221.53   1
   1   2   8 15133.3 1493.66   1
   1  -2   8 13605.5 703.290   1
  -1  -2  -8 12741.0 860.600   1
   1   2   8 12598.8 667.850   1
  -1  -2  -8 14105.7 1160.17   1
   1  -2   8 13217.3 638.580   1
  -1   2  -8 13410.0 704.310   1
   1  -2   8 15472.9 1503.77   1
  -1  -2  -8 12544.4 529.300   1
   0   1 -10 4641.14 382.930   1
   0   1 -10 4935.27 607.250   1
   0  -1  10 5391.49 646.980   1
   0   1 -10 4366.56 414.840   1
   0  -1 -10 4775.57 724.720   1
   0   1  10 4271.04 283.320   1
   0   1  10 4280.94 370.400   1
   0  -1 -10 4051.93 467.870   1
   0  -1 -10 3741.32 342.070   1
   0  -1  10 4181.98 287.420   1
   0  -1  10 3704.69 335.970   1
  -2   0  -9 276.140 201.260   1
  -2   0  -9 58.6000 252.400   1
  -2   0  -9 -253.60 403.210   1
   2   0   9 305.070 145.770   1
   2   0   9 193.110 162.380   1
   2   0   9 -173.23 144.380   1
  -1   0 -10 113268. 1659.28   1
   1   0  10 115884. 1685.00   1
   1   0  10 113958. 1529.49   1
  -1   0 -10 117167. 1578.98   1
  -1   0 -10 115187. 1587.81   1
   1   0  10 116803. 1568.04   1
   1   0  10 115055. 1680.42   1
  -1   3   5 8282.94 480.540   1
   1  -3  -5 7661.92 475.970   1
  -1  -3   5 8482.14 559.710   1
   1   3  -5 10615.0 1354.25   1
   1   1 -10 160283. 2230.11   1
   1   1 -10 158941. 2040.70   1
  -1  -1  10 159658. 2103.59   1
  -1  -1  10 153092. 2333.08   1
   1  -1 -10 161249. 2043.90   1
  -1  -1  10 159156. 2178.25   1
   1  -1 -10 156527. 2085.37   1
  -1   1  10 159959. 2159.03   1
  -3   2   6 37496.9 1019.06   1
   3  -2  -6 38256.8 1041.97   1
  -3  -2   6 39108.7 1267.19   1
   3   2  -6 37644.1 1035.30   1
   3  -2  -6 37676.6 987.860   1
  -3  -2   6 36250.0 976.400   1
  -3   2   6 38464.5 1037.11   1
   2   0 -10 321829. 3818.50   1
  -2   0  10 321877. 3863.08   1
   2   0 -10 310837. 3755.78   1
   2   0 -10 312372. 3746.03   1
  -2   0  10 316392. 3803.79   1
   2  -2   7 58912.9 1468.35   1
   2  -2   7 57293.2 1390.77   1
   2   2   7 59624.7 1439.32   1
  -2   2  -7 57929.1 1408.39   1
  -2  -2  -7 58091.2 1416.37   1
   2  -2   7 59536.9 1492.15   1
  -2  -2  -7 59180.7 1448.24   1
  -2  -2  -7 57560.7 1428.27   1
   3   1   7 185507. 2450.33   1
  -3   1  -7 174353. 2298.23   1
  -3  -1  -7 174839. 2321.19   1
  -3   1  -7 174934. 2357.97   1
  -3  -1  -7 174544. 2484.63   1
  -3   1  -7 180737. 2382.29   1
  -3  -1  -7 178430. 2342.07   1
   3  -1   7 179979. 2429.11   1
   4   1   4 76536.5 1062.47   1
  -4   1  -4 74366.0 12913.2   1
  -4  -1  -4 77138.0 1213.56   1
   4   1   4 75767.4 1170.29   1
   4  -1   4 74843.9 13019.6   1
   4   1   4 78118.6 2019.54   1
   4  -1   4 75146.1 13065.8   1
  -4  -1  -4 74192.7 12895.5   1
  -4   1  -4 74409.2 12933.6   1
  -3   2  -5 233370. 2974.79   1
   3   2   5 243120. 2726.32   1
   3   2   5 233992. 2896.33   1
  -3   2  -5 235585. 2908.83   1
  -3  -2  -5 233577. 2897.10   1
  -3   2  -5 234600. 2644.68   1
  -3  -2  -5 235754. 2909.50   1
   3  -2   5 242824. 3074.51   1
  -3  -2  -5 236737. 3045.78   1
  -2  -3  -3 234211. 2768.27   1
  -2   3  -3 241927. 2782.32   1
  -2   3  -3 227651. 2689.80   1
   2  -3   3 236879. 2741.26   1
   2   3   3 225858. 2618.07   1
  -2   3  -3 237005. 2800.87   1
  -2  -3  -3 234882. 2710.31   1
  -2  -3  -3 232609. 2769.14   1
   2   2  -8 27304.8 771.700   1
  -2  -2   8 28898.4 817.600   1
  -2  -2   8 28387.9 706.530   1
  -2   2   8 27824.1 866.720   1
   2  -2  -8 27629.4 842.980   1
   2   2  -8 26765.7 823.940   1
  -2  -2   8 28824.1 878.200   1
   2  -2  -8 28774.3 831.380   1
  -2   2   8 28547.6 846.640   1
   2   2  -8 28090.8 667.950   1
   1  -3   5 1985.09 405.340   1
  -1  -3  -5 2461.35 274.940   1
   1  -3   5 2188.76 282.940   1
  -1  -3  -5 2399.64 255.280   1
   1  -3   5 2484.61 218.880   1
   1   3   5 2798.96 291.730   1
  -2  -3   4 1816.25 417.340   1
   2   3  -4 1773.15 407.790   1
   2  -3  -4 1604.54 368.010   1
  -2   3   4 1799.40 376.600   1
   3   0  -9 333.590 289.610   1
  -3   0   9 465.050 250.570   1
   3   0  -9 535.570 227.440   1
  -3   0   9 -180.32 238.890   1
  -4   0  -5 313.680 179.580   1
  -4   0  -5 201.590 144.010   1
   4   0   5 151.560 272.740   1
   4   0   5 387.550 260.220   1
   4   1  -6 22922.6 715.780   1
  -4  -1   6 23541.6 742.980   1
   4  -1  -6 22318.7 697.740   1
  -4   1   6 23028.8 715.850   1
   4  -1  -6 22910.9 765.350   1
  -4   1   6 21717.8 666.280   1
   4   1  -6 23374.8 1041.36   1
  -4  -1   6 24344.0 766.010   1
   4   2  -1 51455.6 1207.24   1
  -4  -2   1 52718.5 1199.93   1
   4   2  -1 52169.0 1336.54   1
   4  -2  -1 50856.4 1433.89   1
   4   2  -1 52812.5 1274.76   1
   4  -2  -1 50425.5 1238.24   1
  -4   2   1 52560.1 1278.86   1
  -4  -2   1 50859.2 1227.94   1
   0  -2   9 79544.9 1211.77   1
   0   2  -9 83497.3 1223.00   1
   0   2   9 84650.4 1106.17   1
   0   2  -9 81198.1 1297.98   1
   0  -2  -9 84014.8 1094.34   1
   0  -2   9 84272.3 1345.89   1
   0   2  -9 82917.5 1077.08   1
   0  -2   9 83447.4 1081.21   1
   0  -2  -9 80854.1 1296.02   1
   0   2   9 80849.7 1283.54   1
   0  -3   6 21685.6 1709.66   1
   0  -3  -6 18474.8 516.140   1
   0  -3   6 17954.3 984.070   1
   0   3   6 19644.5 672.460   1
   0  -3  -6 19204.9 657.500   1
   0   3  -6 19249.6 679.670   1
  -4  -2   0 13691.8 652.250   1
   4  -2   0 16032.2 1208.34   1
  -4   2   0 13722.7 645.290   1
   4   2   0 12795.3 577.610   1
  -4  -2   0 13351.2 610.540   1
   4   2   0 14666.4 785.320   1
   4  -2   0 15575.6 1349.59   1
   4   2   0 15377.0 711.610   1
   2   1   9 42262.1 977.670   1
   2  -1   9 40203.2 1062.93   1
  -2  -1  -9 41271.8 1399.71   1
  -2  -1  -9 41924.3 1095.53   1
  -2   1  -9 41092.9 950.290   1
   2  -1   9 40906.1 1298.76   1
   2   1   9 46554.0 1819.27   1
  -2   1  -9 41754.9 1115.55   1
   2  -1   9 41787.9 1135.72   1
  -2  -1  -9 39617.8 1236.10   1
   2   1   9 41916.7 1143.21   1
  -2   1  -9 41228.9 1150.90   1
   4   2  -2 552.150 311.170   1
   4  -2  -2 327.470 171.540   1
  -4  -2   2 144.520 101.220   1
   4   2  -2 341.140 92.1600   1
  -4   2   2 74.8300 171.590   1
   4  -2  -2 440.020 276.650   1
   4  -2  -2 303.810 135.390   1
  -4  -2   2 472.370 246.760   1
   4   2  -2 464.440 183.960   1
  -4  -2   2 330.400 204.790   1
  -4   0   7 182.830 228.390   1
  -4   0   7 397.410 241.310   1
   4   0  -7 -138.74 196.320   1
   4   0  -7 383.380 256.020   1
  -1  -2   9 42531.8 1043.92   1
  -1   2   9 40359.6 1009.82   1
  -1   2   9 39080.8 1057.29   1
  -1  -2   9 39420.4 1060.42   1
   1   2  -9 39701.2 977.800   1
   1  -2  -9 39417.2 1099.11   1
   1   2  -9 40701.9 1138.95   1
   1   2  -9 40846.8 1092.38   1
  -1  -2   9 40073.8 1113.74   1
   1  -2  -9 40869.2 996.750   1
  -1  -1 -10 37572.1 1008.21   1
  -1   1 -10 36098.8 912.020   1
  -1   1 -10 35176.7 985.330   1
  -1  -1 -10 36464.9 927.710   1
   1  -1  10 38463.3 1039.76   1
   1   1  10 35721.0 1041.96   1
  -1  -1 -10 35138.0 992.090   1
   1   1  10 34745.5 1089.59   1
   1  -1  10 37886.9 1056.16   1
  -1   1 -10 38162.5 1048.66   1
   1   1  10 34509.5 990.040   1
   1  -1  10 37027.4 1239.22   1
   1   1  10 36505.5 1005.93   1
   1  -3  -6 250.190 178.700   1
  -1  -3   6 74.3200 227.120   1
   1   3  -6 900.120 252.680   1
  -1  -3   6 1140.69 247.990   1
  -1  -3   6 894.800 227.960   1
   1  -3  -6 921.000 233.430   1
  -1   3   6 732.950 222.710   1
  -3   0  -8 117680. 1727.90   1
  -3   0  -8 118526. 1755.69   1
   3   0   8 115026. 1693.81   1
  -3   0  -8 120235. 1767.56   1
   4   2   1 20391.5 1434.28   1
  -4  -2  -1 20426.0 673.370   1
   4  -2   1 19801.6 1023.20   1
  -4   2  -1 22685.8 1189.27   1
   4   2   1 20011.7 593.120   1
  -4  -2  -1 20491.1 573.690   1
   4  -2   1 20990.8 619.240   1
  -4   2  -1 21350.2 611.900   1
  -4  -2  -1 22354.4 621.480   1
   4   2   1 21397.8 588.820   1
   2   1 -10 13510.9 822.650   1
   2  -1 -10 13428.7 662.350   1
   2   1 -10 13493.2 631.280   1
  -2   1  10 14056.5 733.670   1
   2  -1 -10 13083.7 703.230   1
  -2  -1  10 14254.6 707.090   1
  -2   1  10 14755.8 722.020   1
   2   1 -10 14623.2 731.640   1
   0   0 -11 433.470 249.980   1
   0   0  11 53.7200 226.050   1
   0   0  11 -125.82 154.530   1
   0   0 -11 -233.81 169.900   1
   0   0 -11 -0.4300 59.0700   1
   0   0  11 -67.380 188.440   1
   1   0 -11 -403.54 214.980   1
   1   0 -11 220.580 177.670   1
   1   0 -11 6.80000 132.570   1
  -1   0  11 -313.68 336.820   1
  -1   0  11 19.7700 198.080   1
  -2  -3  -4 2950.88 371.540   1
  -2  -3  -4 2509.76 288.260   1
  -2   3  -4 3143.61 389.290   1
  -2  -3  -4 2226.58 165.810   1
   2  -3   4 2551.47 241.570   1
  -2   3  -4 2192.07 296.890   1
  -4   2   3 57511.0 1389.91   1
   4   2  -3 57770.4 1256.37   1
   4  -2  -3 56005.2 1381.87   1
  -4  -2   3 56606.6 1425.95   1
   4   2  -3 57471.2 1387.79   1
  -4  -2   3 56642.1 1372.23   1
   4  -2  -3 53572.1 1352.14   1
  -3   2   7 28961.0 856.570   1
   3  -2  -7 28169.8 840.820   1
  -3  -2   7 28108.3 1649.69   1
   3   2  -7 28438.7 1179.94   1
   3   2  -7 28611.3 823.580   1
  -3  -2   7 28158.8 889.890   1
   3  -2  -7 29553.0 837.280   1
  -3   2   7 28985.7 843.130   1
   2  -3  -5 13193.4 749.720   1
  -2  -3   5 11414.7 628.700   1
   2   3  -5 11492.4 600.500   1
   2  -3  -5 14015.6 1129.93   1
  -2   3   5 12928.2 653.030   1
   3  -1  -9 8096.31 427.020   1
  -3  -1   9 7213.28 464.040   1
   3   1  -9 9066.56 468.630   1
  -3   1   9 8650.70 519.560   1
   3  -1  -9 7067.51 508.820   1
  -3   1   9 8728.99 755.650   1
  -3  -1   9 8688.40 571.740   1
   3   1  -9 7295.05 451.340   1
   3   1  -9 8957.89 718.100   1
  -4  -1  -5 10894.2 1003.80   1
   4   1   5 10713.4 593.680   1
   4   1   5 12262.1 1348.32   1
   4  -1   5 11193.1 1083.67   1
  -4   1  -5 11078.3 950.620   1
   4  -1   5 10704.1 535.400   1
  -4  -1  -5 10622.9 484.280   1
   4   1   5 11871.7 1030.63   1
  -4   1  -5 10239.5 436.850   1
   4   2   2 839.090 234.140   1
   4  -2   2 605.310 265.430   1
  -4  -2  -2 426.700 135.300   1
  -4  -2  -2 -37.290 175.690   1
  -4   2  -2 431.700 230.160   1
   4   2   2 361.110 131.750   1
   4  -2   2 637.740 185.670   1
  -4   2  -2 433.640 121.740   1
   4   2   2 262.420 138.520   1
  -4  -2  -2 163.860 137.210   1
  -1  -3  -6 22.5400 228.510   1
  -1  -3  -6 56.2800 68.5700   1
   1  -3   6 133.500 244.170   1
   1  -3   6 110.390 69.7600   1
   1  -3   6 99.7400 40.5400   1
   1   3   6 207.500 114.320   1
   3   2   6 4328.04 427.560   1
  -3  -2  -6 6410.62 818.930   1
   5   0  -1 -27.030 202.690   1
   5   0  -1 -155.51 192.940   1
   5   0  -1 253.200 166.130   1
  -5   0   1 -36.280 165.060   1
   5   0  -1 554.580 198.390   1
  -5   0   1 136.240 95.4500   1
   1  -2   9 5790.05 363.900   1
   1  -2   9 6591.51 607.150   1
   1   2   9 6472.83 323.880   1
   1  -2   9 7256.03 652.520   1
  -1  -2  -9 6642.01 255.030   1
   1   2   9 7718.39 750.700   1
  -1   2  -9 6082.11 534.330   1
  -1  -2  -9 6557.01 732.870   1
   1   2   9 6182.18 390.260   1
  -1   2  -9 6396.62 407.720   1
  -1   2  -9 6705.70 360.740   1
   1  -2   9 5941.17 238.520   1
  -1  -2  -9 5764.27 389.920   1
  -4   2   4 13350.3 559.610   1
   4  -2  -4 14727.3 1494.35   1
  -4  -2   4 13460.8 1469.38   1
   4   2  -4 12899.3 533.640   1
  -4  -2   4 12855.6 562.530   1
   4  -2  -4 12990.0 565.540   1
  -5   0   2 31880.2 969.920   1
   5   0  -2 32087.8 888.340   1
   5   0  -2 33778.3 1113.96   1
   5   0  -2 30603.1 1156.67   1
  -5   0   2 30959.1 907.900   1
  -3   3   1 49189.8 1190.36   1
   3  -3  -1 51154.2 1264.29   1
  -3  -3   1 53075.0 1283.22   1
   3   3  -1 50377.5 1278.06   1
   3  -3  -1 50320.6 1195.52   1
   3   3  -1 51544.8 1213.68   1
  -3  -3   1 52959.0 1204.13   1
   5   0   0 9929.81 458.360   1
   5   0   0 10776.3 894.440   1
  -5   0   0 12609.6 1237.65   1
   5   0   0 10626.5 777.190   1
  -4   1   7 81536.4 1809.91   1
   4  -1  -7 80061.6 1744.72   1
  -4   1   7 77615.6 1835.16   1
   4  -1  -7 77609.7 1746.19   1
  -4  -1   7 79571.2 2013.36   1
   4   1  -7 76779.9 1793.95   1
   4   1  -7 81487.2 1789.58   1
  -4  -1   7 76759.2 1695.56   1
  -3  -3   0 8355.50 371.730   1
   3   3   0 8053.88 420.820   1
   3  -3   0 8726.20 440.110   1
   3   3   0 8556.83 741.730   1
   3  -3   0 10132.9 1018.94   1
  -3   3   0 8272.35 675.720   1
  -3  -3   0 8020.58 336.080   1
  -2  -2  -8 7626.53 804.270   1
   2  -2   8 7051.32 479.910   1
  -2  -2  -8 8312.21 1154.10   1
   2  -2   8 6851.47 468.040   1
  -2  -2  -8 7602.25 873.820   1
   2  -2   8 7680.83 798.810   1
   2   2   8 7801.38 784.480   1
  -2   2  -8 7677.95 859.820   1
   4   0   6 157593. 3199.21   1
  -4   0  -6 157954. 3198.38   1
  -4   0  -6 153263. 3118.96   1
  -4   0  -6 158411. 3241.51   1
  -3   3   2 50781.1 1227.79   1
  -3  -3   2 54894.6 1229.82   1
   3   3  -2 54368.5 9097.96   1
   3  -3  -2 52200.3 1323.86   1
  -3  -3   2 57561.6 1164.64   1
   3  -3  -2 54122.8 9053.62   1
   3   3  -2 56335.5 1276.00   1
   2   0  10 119683. 2403.09   1
   2   0  10 123222. 2581.84   1
  -2   0 -10 116332. 2345.55   1
   2   0  10 116201. 2476.71   1
  -2   0 -10 123138. 2589.76   1
   3  -1   8 489.570 289.360   1
  -3  -1  -8 974.520 257.020   1
  -3   1  -8 579.660 220.620   1
  -3   1  -8 677.410 203.920   1
  -3  -1  -8 1043.27 265.910   1
  -3   1  -8 669.940 351.050   1
   3   1   8 944.800 350.630   1
  -3   1  -8 567.070 185.410   1
   3  -1   8 520.370 163.020   1
   3   1   8 677.240 221.160   1
  -3  -1  -8 269.810 212.610   1
   5   0  -3 -72.490 233.520   1
  -5   0   3 -144.69 208.010   1
   5   0  -3 176.760 210.040   1
  -5   0   3 162.420 114.290   1
  -3  -3  -1 5390.10 424.630   1
  -3   3  -1 5462.88 308.930   1
   3   3   1 5234.29 287.280   1
   3  -3   1 4952.51 355.560   1
  -3  -3  -1 6929.72 754.310   1
   3  -3   1 5562.80 580.860   1
   3   3   1 5860.50 525.830   1
  -2  -2   9 -30.940 335.100   1
   2   2  -9 820.600 294.170   1
  -2  -2   9 531.280 217.790   1
  -2   2   9 874.610 240.450   1
  -2  -2   9 1159.47 279.530   1
  -2   2   9 1044.64 357.580   1
   2  -2  -9 576.750 242.130   1
   2   2  -9 1364.17 321.620   1
   2   2  -9 825.250 214.060   1
   2  -2  -9 1003.90 259.970   1
   0   1  11 -266.33 270.090   1
   0  -1  11 243.110 119.940   1
   0   1 -11 -590.63 224.030   1
   0  -1 -11 498.890 188.020   1
   0   1 -11 -24.980 84.2900   1
   0  -1 -11 15.7100 120.330   1
   0  -1 -11 -257.18 197.930   1
   0  -1  11 -76.090 124.430   1
   0   1 -11 320.990 339.330   1
   0   1  11 -303.10 147.040   1
   0  -1  11 319.640 264.330   1
   1   1 -11 120886. 2525.49   1
  -1  -1  11 124391. 2506.39   1
   1  -1 -11 113406. 2376.63   1
  -1   1  11 119413. 2508.28   1
   1  -1 -11 124048. 2589.71   1
  -1  -1  11 118049. 2430.00   1
  -1  -1  11 118602. 2546.03   1
  -1   1  11 121372. 2450.61   1
   1  -1 -11 121867. 2458.51   1
   1   1 -11 119633. 2488.26   1
  -5   0  -1 72.5000 202.470   1
   5   0   1 219.730 188.450   1
   5   0   1 -232.36 191.390   1
  -5   0  -1 167.340 107.160   1
   5   0   1 244.450 167.880   1
   0  -3   7 147070. 2919.32   1
   0  -3   7 142191. 2844.45   1
   0   3   7 145208. 2981.73   1
   0  -3   7 150923. 3099.10   1
   0  -3  -7 148589. 2866.00   1
   0  -3  -7 148264. 3034.84   1
   0  -3   7 140687. 2738.49   1
   1   0  11 327.780 148.000   1
  -1   0 -11 -298.69 212.380   1
   1   0  11 230.090 154.830   1
  -1   0 -11 -129.55 215.980   1
  -1   0 -11 -233.83 164.950   1
   1   0  11 -416.99 161.980   1
   1   0  11 219.550 167.370   1
  -2   3  -5 181741. 3565.98   1
  -2  -3  -5 186617. 3675.93   1
  -2  -3  -5 191982. 3613.26   1
   2  -3   5 184229. 3470.45   1
   2  -3   5 189200. 3817.56   1
  -2  -3  -5 186548. 3627.71   1
  -2   3  -5 192897. 3789.66   1
  -2  -3  -5 181961. 3546.60   1
   4   0  -8 25015.0 748.970   1
   4   0  -8 25967.3 829.890   1
  -4   0   8 26623.9 822.610   1
  -4   0   8 25027.7 763.240   1
   2   0 -11 233.120 205.950   1
   2   0 -11 -88.460 152.670   1
  -2   0  11 -123.87 217.260   1
   2   0 -11 -365.01 3159.06   1
  -2   0  11 -437.34 2159.00   1
   4   2   3 41900.4 1406.32   1
   4  -2   3 43257.0 1050.97   1
   4   2   3 45976.7 1057.66   1
  -4  -2  -3 45688.6 1065.77   1
   4   2   3 46284.3 1574.32   1
  -4   2  -3 45903.1 1063.96   1
   4  -2   3 46218.8 2239.47   1
  -4   2  -3 44397.1 1707.83   1
  -4  -2  -3 44725.8 1146.35   1
  -4  -2  -3 45591.4 1133.10   1
  -3   3   3 155551. 3108.02   1
   3  -3  -3 157737. 3164.10   1
   3   3  -3 161843. 3233.77   1
  -3  -3   3 163550. 3261.56   1
   1  -3  -7 16921.5 512.820   1
  -1  -3   7 16553.1 503.040   1
  -1  -3   7 17847.7 662.910   1
  -1   3   7 16827.0 610.430   1
   1  -3  -7 18984.2 1169.29   1
  -1  -3   7 16223.6 2815.32   1
   1   3  -7 16911.6 634.820   1
  -3   0  10 396508. 66173.4   1
  -3   0  10 396333. 66144.1   1
   3   0 -10 398609. 66523.1   1
   3   0 -10 392425. 7556.33   1
   2   3  -6 38217.5 1053.83   1
  -2  -3   6 37466.3 860.550   1
  -2   3   6 36078.5 996.710   1
   2  -3  -6 34847.3 998.640   1
  -2  -3   6 36282.5 1019.09   1
  -2  -3   6 36101.5 1014.61   1
   2  -3  -6 37154.6 1002.59   1
   4  -2  -5 138122. 2872.49   1
  -4  -2   5 137042. 2793.89   1
   4   2  -5 140204. 2846.60   1
   4  -2  -5 138181. 2839.20   1
  -4   2   5 143270. 2908.38   1
  -4  -2   5 139263. 2861.39   1
  -3   3  -2 44184.5 1037.07   1
  -3  -3  -2 41676.3 1028.54   1
  -3   3  -2 41978.2 1048.49   1
   3   3   2 42791.8 996.850   1
   3   3   2 43215.8 1101.70   1
   3  -3   2 42445.5 1062.82   1
  -3  -3  -2 41552.6 970.140   1
  -3  -3  -2 42329.6 1042.68   1
   3  -3   2 43235.8 1092.24   1
  -5   0   4 4161.64 597.380   1
   5   0  -4 3770.62 496.300   1
  -5   0   4 3370.45 349.880   1
   5   0  -4 2995.67 242.200   1
  -5   1   1 494.700 149.550   1
   5  -1  -1 677.300 245.580   1
  -5  -1   1 394.680 136.410   1
   5   1  -1 240.740 188.210   1
  -5  -1   1 430.380 136.080   1
   5  -1  -1 795.350 197.310   1
   5   1  -1 581.550 179.390   1
   5   1  -1 497.720 192.430   1
   5  -1  -1 652.050 216.970   1
   5   0   2 108513. 2285.26   1
  -5   0  -2 110230. 2521.63   1
   5   0   2 106690. 2532.09   1
   5   0   2 109854. 2313.33   1
  -5   0  -2 107157. 2227.75   1
   3   2  -8 195.650 252.690   1
  -3  -2   8 -394.78 276.160   1
   3  -2  -8 262.850 209.300   1
  -3   2   8 728.680 363.500   1
   3  -2  -8 -95.360 274.450   1
  -3  -2   8 -250.92 225.210   1
   3   2  -8 675.280 198.940   1
   3   2  -8 166.060 59.9200   1
  -3   2   8 379.040 178.840   1
   5  -1  -2 -206.08 250.660   1
   5   1  -2 379.400 218.950   1
  -5   1   2 310.720 260.770   1
   5  -1  -2 403.060 204.960   1
  -5  -1   2 288.230 151.090   1
   5   1  -2 204.190 262.640   1
   5   1  -2 386.130 246.600   1
  -5  -1   2 393.300 131.120   1
   5  -1  -2 70.8400 96.2100   1
   0   2 -10 373.590 122.280   1
   0  -2 -10 486.930 190.970   1
   0  -2  10 -82.740 225.720   1
   0   2 -10 -408.84 347.200   1
   0   2 -10 403.960 127.780   1
   0  -2 -10 -2.4900 183.720   1
   0  -2  10 345.800 115.390   1
   0   2  10 -296.85 259.720   1
   0  -2 -10 284.950 198.150   1
   0   2  10 192.910 80.5500   1
   0  -2  10 408.630 215.980   1
   5   1   0 82364.4 1778.39   1
  -5  -1   0 85321.0 1936.80   1
   5  -1   0 79717.7 1806.52   1
  -5   1   0 82878.3 1766.18   1
   5   1   0 82974.1 1726.40   1
   5   1   0 82727.4 1842.62   1
   5  -1   0 82211.0 1842.64   1
  -5  -1   0 79907.3 1712.16   1
   5  -1   0 79711.0 1882.92   1
  -4   1  -6 2350.26 253.240   1
   4   1   6 1630.50 363.990   1
  -4  -1  -6 1896.83 279.350   1
   4  -1   6 2190.51 357.890   1
  -4  -1  -6 1932.73 304.460   1
  -4   1  -6 1814.90 276.700   1
  -4  -1  -6 1479.61 375.680   1
  -4   1  -6 1796.36 257.530   1
   4   1   6 2147.58 295.430   1
  -1  -2  10 22820.2 756.810   1
   1   2 -10 23338.5 738.200   1
   1   2 -10 25445.4 696.090   1
  -1  -2  10 25565.1 713.160   1
   1  -2 -10 24284.2 786.960   1
  -1   2  10 24293.3 806.450   1
  -1  -2  10 27649.5 1243.80   1
   1   2 -10 25393.1 706.700   1
  -1   2  10 23776.4 700.530   1
   1  -2 -10 24686.6 665.540   1
   2  -1  10 22947.8 768.820   1
  -2  -1 -10 20779.2 691.940   1
   2   1  10 25405.8 2016.74   1
   2  -1  10 24708.7 2180.47   1
  -2   1 -10 21698.7 722.190   1
   2   1  10 22670.9 595.240   1
  -2  -1 -10 23150.8 732.320   1
  -2   1 -10 23236.8 606.170   1
   2  -1  10 24801.6 1920.97   1
   2   1  10 21067.3 752.990   1
   3  -3  -4 741.180 318.590   1
  -3  -3   4 1006.68 977.410   1
   3   3  -4 279.000 182.370   1
   3  -3  -4 1453.85 430.810   1
  -3   3   4 187.310 127.500   1
  -3   0  -9 -51.710 211.490   1
  -3   0  -9 298.560 144.410   1
   3   0   9 378.640 215.400   1
  -3   0  -9 133.770 219.330   1
   3   0   9 -59.980 228.310   1
   3   0   9 115.010 168.620   1
  -1  -3  -7 150501. 3085.74   1
   1  -3   7 146201. 2956.16   1
  -1  -3  -7 143680. 2724.98   1
   1  -3   7 152340. 3009.95   1
   1  -3   7 145214. 2998.63   1
   1  -3   7 148795. 2818.22   1
   1   3   7 157580. 3120.70   1
  -5   1   3 86178.4 1889.00   1
   5   1  -3 87384.2 1782.66   1
  -5  -1   3 87370.0 1883.84   1
  -5   1   3 89648.3 1975.93   1
   5  -1  -3 86074.2 1923.76   1
   5   1  -3 86022.0 1839.59   1
  -5  -1   3 89737.4 1958.06   1
   5  -1  -3 83636.0 1937.35   1
   5  -1   1 12247.4 1121.11   1
  -5  -1  -1 12804.3 1089.86   1
   5   1   1 12349.7 494.820   1
  -5  -1  -1 12699.8 1435.96   1
   5  -1   1 11955.7 662.330   1
  -5   1  -1 11449.5 501.650   1
   5   1   1 11418.0 596.970   1
   5  -1   1 13469.3 1243.31   1
   5   1   1 13095.5 1104.94   1
  -5  -1  -1 11099.8 1007.59   1
  -5   1  -1 11667.5 835.190   1
   1   1  11 92703.3 2173.15   1
   1  -1  11 101059. 2294.58   1
  -1  -1 -11 101627. 2169.35   1
   1   1  11 100862. 2198.79   1
   1  -1  11 92185.8 1887.24   1
  -1   1 -11 92534.8 2007.94   1
   1   1  11 92587.6 2250.39   1
   1  -1  11 103703. 2221.70   1
  -1  -1 -11 97261.2 2031.53   1
  -1   1 -11 97675.8 2100.95   1
  -1   1 -11 94169.4 2084.18   1
  -1  -1 -11 103461. 2241.75   1
   1   1  11 100074. 2456.84   1
  -3  -2  -7 -257.87 239.960   1
   3  -2   7 121.580 284.380   1
  -3  -2  -7 248.100 138.750   1
  -3   2  -7 631.640 192.650   1
   3   2   7 114.870 47.0200   1
  -3  -2  -7 290.270 170.970   1
  -3   2  -7 370.980 154.760   1
   3   2   7 393.790 148.610   1
  -3  -3  -3 22942.6 634.600   1
   3  -3   3 21661.1 574.120   1
  -3   3  -3 22903.5 581.830   1
  -3  -3  -3 22925.7 797.640   1
   3  -3   3 21275.1 655.030   1
  -3  -3  -3 20865.4 631.940   1
  -3   3  -3 22658.5 1047.62   1
   3   3   3 22216.8 610.390   1
  -4   1   8 79522.1 1763.48   1
   4  -1  -8 80886.8 1814.30   1
  -4  -1   8 81646.2 1813.00   1
   4   1  -8 76453.7 1908.18   1
   4   1  -8 76424.2 1710.21   1
   4  -1  -8 79850.0 1750.73   1
  -4   1   8 79897.5 1853.04   1
  -4  -1   8 84208.7 1858.53   1
  -4  -2  -4 51646.1 1293.90   1
  -4   2  -4 53968.5 9044.68   1
   4  -2   4 53284.5 8928.66   1
   4   2   4 53618.3 8980.98   1
  -4  -2  -4 52455.7 1288.87   1
   4  -2   4 51214.9 1223.43   1
  -4  -2  -4 54717.5 1168.52   1
   4   2   4 54521.6 1137.99   1
   4   2   4 48793.6 1286.72   1
  -4   2  -4 52480.9 1217.23   1
  -2  -1  11 2460.68 592.300   1
  -5   0   5 260.100 224.470   1
   5   0  -5 -2.8800 232.040   1
   5   0  -5 212.510 201.160   1
  -5   0   5 301.460 163.990   1
   3   1 -10 5415.29 615.630   1
   3  -1 -10 5150.39 638.570   1
  -3  -1  10 4347.09 382.100   1
   3   1 -10 3779.38 302.490   1
   3   1 -10 7150.94 978.060   1
  -3  -1  10 4415.09 482.690   1
  -3   1  10 4495.27 370.430   1
   3  -1 -10 5409.14 764.650   1
  -3   1  10 4977.97 522.300   1
  -4   0  -7 -15.530 193.140   1
  -4   0  -7 199.480 150.460   1
   4   0   7 679.250 217.500   1
  -4   0  -7 533.380 174.270   1
  -5   0  -3 79.1000 101.300   1
  -5   0  -3 223.100 213.330   1
   5   0   3 59.3600 134.300   1
   5   0   3 146.860 232.640   1
   5   0   3 113.360 75.8700   1
  -2  -3  -6 1685.01 96.2200   1
  -2   3  -6 1680.03 225.280   1
  -2  -3  -6 1745.51 284.630   1
  -2   3  -6 2041.92 254.900   1
  -2  -3  -6 1940.10 259.170   1
  -2  -3  -6 1803.39 411.800   1
  -2  -3  -6 985.860 363.000   1
   2  -3   6 1383.31 355.440   1
   4   2  -6 42783.4 1123.93   1
  -4  -2   6 43346.8 1313.85   1
   4  -2  -6 41313.7 1163.19   1
  -4   2   6 43612.2 1161.41   1
  -4  -2   6 41523.8 1119.83   1
   4  -2  -6 40525.6 1235.41   1
  -5   1   4 25011.9 799.400   1
   5  -1  -4 22407.1 716.970   1
   5   1  -4 24436.0 803.040   1
   5   1  -4 23637.1 728.920   1
  -5  -1   4 25181.3 1423.83   1
   5  -1  -4 24995.0 1170.25   1
  -5   1   4 24015.7 768.540   1
  -5  -1   4 23429.4 733.960   1
   5   1  -4 23091.2 765.290   1
  -1   0  12 42971.9 1268.79   1
   1   0 -12 45394.7 1226.35   1
  -1   0  12 43591.0 1138.52   1
   1   0 -12 41449.1 1107.27   1
   1   0 -12 42608.8 1107.53   1
   0   0 -12 69470.9 1527.95   1
   0   0 -12 67264.5 1486.80   1
   0   0  12 67918.8 1498.72   1
   0   0  12 68432.8 1744.60   1
   0   0 -12 69968.3 1604.18   1
   0   0  12 68822.8 1527.08   1
   5   1   2 59048.9 1322.47   1
  -5   1  -2 57258.9 1280.68   1
   5  -1   2 55377.6 1269.41   1
   5   1   2 58241.6 2016.87   1
  -5   1  -2 56395.7 1347.07   1
  -5  -1  -2 57123.0 1360.76   1
   5  -1   2 57992.3 1762.32   1
  -5  -1  -2 57337.9 1661.44   1
   5   1   2 59425.8 1306.61   1
  -5  -1  -2 61842.5 1390.65   1
   5  -1   2 57892.4 1350.51   1
   5  -1   2 58669.3 1409.52   1
  -2  -3   7 7628.37 636.480   1
   2  -3  -7 7110.78 706.020   1
   2   3  -7 7443.63 470.810   1
  -2  -3   7 7589.48 962.910   1
   2  -3  -7 6918.37 436.690   1
  -2  -3   7 7473.62 313.810   1
   0  -4   0 16307.9 668.710   1
   0  -4   0 17466.4 572.490   1
   2  -2   9 83063.4 1853.90   1
  -2  -2  -9 85799.5 1914.81   1
  -2  -2  -9 81641.1 1816.96   1
   2  -2   9 83204.8 1849.36   1
  -2   2  -9 84746.5 1868.00   1
   2  -2   9 83745.2 1829.96   1
   2   2   9 85645.9 1882.14   1
   0  -3  -8 11198.1 641.340   1
   0  -3  -8 10620.0 393.210   1
   0   3   8 11558.1 596.110   1
   0  -3   8 10991.8 590.090   1
   0   3  -8 11523.2 558.660   1
   0  -3   8 10857.4 498.020   1
   0  -3   8 10114.3 593.170   1
  -1  -2 -10 380.160 228.370   1
   1  -2  10 395.730 178.580   1
  -1  -2 -10 215.050 95.3800   1
   1   2  10 540.810 119.000   1
   1   2  10 618.570 285.700   1
  -1  -2 -10 536.390 196.500   1
   1  -2  10 308.290 275.880   1
  -1   2 -10 700.240 264.550   1
   1  -2  10 472.150 144.070   1
   1   2  10 608.240 267.350   1
  -1   2 -10 497.860 114.570   1
   1  -2  10 193.930 179.590   1
  -1   2 -10 274.180 197.590   1
  -3   3   5 9290.01 699.590   1
   3  -3  -5 9559.13 506.380   1
  -3  -3   5 9123.53 527.040   1
   3   3  -5 9409.13 469.350   1
  -3  -3   5 10939.4 1266.70   1
   3  -3  -5 9003.45 448.250   1
   0  -4   1 2170.51 285.860   1
   0  -4   1 2352.20 292.100   1
   0  -4  -1 2505.00 288.520   1
   0  -4  -1 2042.75 241.060   1
  -4   0   9 232.980 237.680   1
   4   0  -9 306.950 253.660   1
   4   0  -9 -0.5400 196.460   1
  -4   0   9 1278.68 432.780   1
   1  -3  -8 33650.3 1004.93   1
   1  -3  -8 34633.5 871.230   1
  -1   3   8 32152.9 937.800   1
  -1  -3   8 33358.7 859.060   1
  -1  -3   8 35098.4 1038.96   1
   1   3  -8 33256.4 966.760   1
  -1  -3   8 33564.7 996.240   1
   3   1   9 1099.20 325.280   1
  -3  -1  -9 1063.48 370.860   1
  -3   1  -9 1680.98 239.470   1
  -3   1  -9 1652.66 353.460   1
  -3  -1  -9 1910.86 267.610   1
   3  -1   9 838.740 325.710   1
   3  -1   9 1026.48 374.770   1
   3   1   9 416.720 218.350   1
  -3  -1  -9 827.200 240.940   1
  -3   1  -9 768.920 210.710   1
   3   1   9 948.820 258.480   1
  -2  -2  10 22166.0 686.630   1
  -2   2  10 23613.2 1077.63   1
  -2  -2  10 23594.9 645.450   1
   2   2 -10 22670.8 609.690   1
   2  -2 -10 21845.0 645.000   1
  -2  -2  10 22297.7 885.240   1
   2   2 -10 22448.7 732.680   1
   2   2 -10 24584.0 976.620   1
   2  -2 -10 21514.3 739.100   1
  -2   2  10 22776.8 765.280   1
  -3  -3  -4 50881.0 1121.68   1
   3   3   4 50918.3 1127.32   1
   3  -3   4 48565.9 1084.67   1
  -3  -3  -4 52562.6 1289.85   1
  -3   3  -4 51813.9 1293.40   1
  -3  -3  -4 49752.9 1256.96   1
  -3   3  -4 50668.3 1243.42   1
  -3  -3  -4 50594.4 1236.65   1
  -3   3  -4 52551.4 1159.68   1
   0  -4  -2 19193.3 647.720   1
   0  -4   2 19335.4 645.950   1
   0  -4   2 21084.3 669.480   1
   0  -4  -2 19277.9 629.580   1
  -5   0   6 567.180 253.510   1
  -5   0   6 568.400 195.510   1
   5   0  -6 197.010 205.430   1
   5   0  -6 410.230 223.540   1
   1  -4   0 25031.9 737.600   1
  -1  -4   0 25591.2 779.560   1
  -5   1   5 7477.34 1067.92   1
   5  -1  -5 6477.64 420.060   1
  -5  -1   5 5818.56 403.570   1
   5   1  -5 5325.05 349.740   1
   5   1  -5 7382.11 943.770   1
  -5  -1   5 6224.67 427.520   1
  -5   1   5 7730.32 770.920   1
   5  -1  -5 6599.26 518.930   1
  -2   0 -11 460.500 220.110   1
   2   0  11 536.040 281.370   1
   2   0  11 257.780 130.230   1
   2   0  11 146.860 123.430   1
  -2   0 -11 -274.92 325.660   1
  -1  -4   1 17296.3 638.050   1
   1  -4  -1 16722.1 399.810   1
   1  -4  -1 16546.0 582.470   1
  -3   2   9 16021.6 2724.11   1
   3  -2  -9 15516.4 787.410   1
   3   2  -9 16407.7 426.170   1
  -3  -2   9 16638.9 594.960   1
   3   2  -9 17104.4 832.240   1
   3   2  -9 16778.1 666.350   1
  -3  -2   9 15767.6 680.970   1
   3  -2  -9 15475.0 708.490   1
  -3   2   9 16626.0 610.690   1
  -4  -2  -5 319421. 6214.99   1
   4   2   5 311876. 6016.30   1
  -4  -2  -5 333382. 6430.36   1
   4  -2   5 320909. 6316.54   1
  -4   2  -5 323497. 6339.34   1
   4   2   5 325183. 6119.62   1
   4  -2   5 322513. 6264.81   1
  -4   2  -5 312290. 5890.25   1
   4  -1   7 18855.3 700.160   1
  -4   1  -7 19830.1 832.880   1
  -4  -1  -7 18259.4 1261.32   1
  -4   1  -7 20419.2 997.250   1
  -4  -1  -7 20106.7 1028.88   1
   4   1   7 19174.2 672.030   1
  -4   1  -7 19350.7 879.240   1
   4   1   7 20164.2 1883.84   1
  -4   1  -7 18393.7 560.590   1
  -4  -1  -7 18120.7 660.270   1
   1  -4   1 54218.8 9070.93   1
   1  -4   1 54010.8 9050.19   1
  -1  -4  -1 54593.1 1230.89   1
  -1  -4  -1 51867.7 1314.81   1
   5   1   3 33775.9 873.840   1
   5  -1   3 37780.0 2782.81   1
  -5  -1  -3 33840.5 986.880   1
   5   1   3 33172.7 1687.65   1
   5  -1   3 36506.3 1374.36   1
  -5  -1  -3 33865.5 918.350   1
   5   1   3 34704.9 972.290   1
  -5   1  -3 35166.8 913.680   1
  -5   1  -3 35848.5 1022.49   1
   5   0   4 989.450 279.170   1
   5   0   4 1461.03 370.820   1
  -5   0  -4 1576.25 371.230   1
   5   0   4 1845.53 278.860   1
  -5   0  -4 1745.36 213.590   1
   3   0 -11 640.150 264.960   1
  -3   0  11 198.140 303.330   1
  -3   0  11 53.0500 243.450   1
   3   0 -11 424.730 302.780   1
  -1   1  12 2087.16 339.870   1
   1   1 -12 1595.22 438.570   1
  -1  -1  12 1973.49 281.550   1
   1  -1 -12 2432.42 392.710   1
  -1  -1  12 2508.48 328.920   1
   1  -1 -12 2743.75 386.730   1
   1   1 -12 1833.97 271.880   1
   1   1 -12 1552.65 416.890   1
   1  -1 -12 2396.32 293.550   1
  -1  -1  12 1891.06 330.560   1
  -1   1  12 1640.21 368.250   1
   0  -1 -12 94180.6 1940.35   1
   0  -1 -12 93302.5 2062.31   1
   0  -1  12 95173.0 2278.39   1
   0  -1  12 92900.3 2012.15   1
   0  -1 -12 94583.3 2053.88   1
   0  -1  12 94380.2 1947.68   1
   0   1 -12 94687.7 2227.09   1
   0   1 -12 94518.3 1957.06   1
   0   1  12 96190.8 2064.62   1
   0   1  12 94620.1 1955.00   1
   0   1 -12 93589.9 2095.83   1
   1  -4  -2 174.370 167.130   1
   1  -4  -2 396.210 99.9600   1
  -1   4   2 -28.260 170.980   1
   1   4  -2 890.960 294.590   1
  -1  -4   2 932.270 260.300   1
   1   4  -2 433.400 88.2300   1
   2   0 -12 47101.2 1244.09   1
  -2   0  12 48326.5 1253.44   1
   2   0 -12 47688.8 1202.33   1
   2   0 -12 47926.5 1233.00   1
  -2   0  12 47127.5 1229.26   1
   0  -4  -3 632.720 324.670   1
   0  -4   3 820.760 373.470   1
   0   4  -3 798.040 163.140   1
   0  -4   3 652.080 264.260   1
   0  -4  -3 457.470 181.850   1
   0   4   3 602.790 126.920   1
  -1  -3  -8 201.040 66.0300   1
   1   3   8 270.850 100.400   1
  -1  -3  -8 231.240 232.560   1
   1  -3   8 325.420 260.670   1
   1  -3   8 634.810 287.160   1
   1  -3   8 284.240 168.240   1
   1  -3   8 433.490 141.530   1
  -1   0 -12 42313.5 1092.69   1
   1   0  12 41073.4 1052.75   1
   1   0  12 44761.6 3074.28   1
  -1   0 -12 42621.5 1192.30   1
   1   0  12 41712.5 1179.25   1
   1   0  12 42134.5 1074.95   1
  -1   0 -12 41417.8 1069.62   1
  -4   2   7 10592.4 564.280   1
  -4   2   7 12968.0 1263.02   1
  -4  -2   7 10503.5 552.830   1
   4   2  -7 10849.7 555.870   1
   4   2  -7 11674.6 925.860   1
  -4  -2   7 11004.4 923.640   1
   4  -2  -7 10915.4 1234.40   1
   4  -2  -7 11223.5 711.490   1
  -1  -4  -2 3645.90 310.870   1
  -1  -4  -2 3219.72 283.560   1
  -1  -4  -2 3612.91 364.700   1
   1  -4   2 3699.47 296.960   1
   1  -4   2 2980.60 341.610   1
   3  -3  -6 169885. 3397.75   1
  -3  -3   6 167498. 3133.27   1
  -3  -3   6 168929. 3415.76   1
   3   3  -6 165594. 3355.61   1
  -3  -3   6 171456. 3605.18   1
   3  -3  -6 167459. 3382.53   1
  -3   3   6 167222. 3377.74   1
   4   1  -9 825.370 399.590   1
  -4  -1   9 482.920 285.960   1
   4  -1  -9 947.800 362.220   1
  -4   1   9 604.280 244.100   1
  -4   1   9 636.230 334.370   1
   4  -1  -9 48.3700 337.530   1
  -4  -1   9 608.550 282.160   1
   4   1  -9 618.290 180.320   1
  -3   2  -8 730.360 234.000   1
  -3  -2  -8 -143.19 237.680   1
   3  -2   8 635.370 442.270   1
  -3   2  -8 371.600 174.350   1
  -3  -2  -8 253.550 109.880   1
  -3  -2  -8 561.960 297.630   1
   3   2   8 233.900 103.800   1
  -3   2  -8 148.490 48.9900   1
   3  -2   8 639.020 411.230   1
   2  -3   7 9730.57 557.810   1
  -2   3  -7 11124.5 1038.00   1
  -2   3  -7 10152.7 1126.01   1
   2   3   7 9096.36 454.130   1
  -2  -3  -7 8587.91 468.330   1
  -2  -3  -7 9749.38 1013.25   1
   2  -3   7 8939.91 542.260   1
   0   2 -11 96028.0 1932.24   1
   0  -2 -11 92018.6 2053.54   1
   0  -2 -11 89092.3 1961.85   1
   0  -2 -11 91219.8 1831.66   1
   0  -2  11 96040.3 2125.07   1
   0   2 -11 88215.5 1944.88   1
   0   2  11 91417.9 1835.11   1
   0  -2  11 97093.0 1944.74   1
   0   2 -11 93896.2 1984.76   1
   0  -2  11 90645.6 1986.52   1
   0   2  11 89017.8 2006.74   1
   1  -2 -11 8946.73 963.000   1
  -1   2  11 6006.77 404.670   1
  -1  -2  11 8499.65 694.540   1
   1   2 -11 8115.78 601.880   1
   1   2 -11 9705.58 1178.85   1
   1  -2 -11 7110.69 349.590   1
  -1  -2  11 7029.93 505.160   1
  -1   2  11 8864.61 1005.13   1
  -1  -2  11 8047.90 1044.64   1
   1   2 -11 7068.75 374.870   1
   1   4  -3 2700.97 258.360   1
  -1  -4   3 2637.13 299.460   1
  -1   4   3 2741.14 279.680   1
   1  -4  -3 2655.54 281.520   1
   3   0  10 8313.31 509.290   1
  -3   0 -10 7354.40 459.890   1
  -3   0 -10 8910.14 1135.27   1
   3   0  10 7626.21 470.340   1
   3   0  10 9007.18 561.420   1
  -3   0 -10 7960.48 605.170   1
   3   3   5 108836. 2086.74   1
   3  -3   5 107887. 2079.68   1
  -3  -3  -5 108893. 2085.05   1
  -3   3  -5 110391. 2113.65   1
  -3   3  -5 104518. 2163.66   1
  -3  -3  -5 112439. 2354.23   1
  -3  -3  -5 108163. 2309.35   1
  -3   3  -5 108367. 2267.80   1
  -3  -3  -5 105222. 2263.01   1
   2  -3  -8 19826.6 794.300   1
   2  -3  -8 21519.7 833.250   1
  -2   3   8 18878.7 678.500   1
  -2  -3   8 19951.1 527.280   1
  -2  -3   8 20423.5 1303.91   1
  -2  -3   8 19751.6 779.870   1
   2   3  -8 19546.5 669.770   1
  -4   0  -8 372581. 7214.02   1
   4   0   8 378403. 7323.51   1
  -4   0  -8 369923. 7163.05   1
  -4   0  -8 357478. 6946.22   1
  -5   1   6 23385.1 757.920   1
   5  -1  -6 23322.0 745.180   1
   5   1  -6 24497.4 766.000   1
  -5   1   6 22085.1 1212.02   1
  -5  -1   6 22648.5 731.990   1
   5  -1  -6 23037.5 796.160   1
   5   1  -6 24606.0 1252.43   1
  -5  -1   6 22841.0 759.960   1
  -2   1 -11 63661.9 1342.03   1
   2  -1  11 59084.5 1636.23   1
   2   1  11 61023.0 1282.88   1
   2   1  11 61325.2 1502.84   1
   2  -1  11 58951.3 1423.21   1
  -2  -1 -11 60588.0 1426.51   1
   2  -1  11 64673.1 2090.54   1
  -2   1 -11 59711.3 1437.21   1
  -2  -1 -11 58571.3 1394.06   1
   2   1  11 65168.0 2345.56   1
  -1  -4  -3 9840.54 826.270   1
  -1  -4  -3 10094.1 531.700   1
   1  -4   3 10046.4 530.050   1
  -1  -4  -3 9548.63 551.540   1
   1  -4   3 9815.78 423.000   1
  -1   4  -3 9325.02 463.520   1
   5   1   4 142723. 2832.25   1
  -5   1  -4 140190. 2828.52   1
   5   1   4 135791. 2818.07   1
  -5  -1  -4 136670. 2794.47   1
   5  -1   4 138994. 2947.48   1
   5  -1   4 137632. 2893.99   1
   5   1   4 140635. 2955.06   1
  -5   1  -4 139525. 2895.75   1
  -5  -1  -4 136290. 3073.93   1
   5   0  -7 -69.180 202.110   1
  -5   0   7 497.540 165.910   1
  -5   0   7 331.130 251.420   1
   5   0  -7 234.580 162.920   1
   0  -4   4 4706.15 359.480   1
   0  -4  -4 5222.80 428.960   1
   0   4   4 6192.02 572.620   1
   0  -4   4 5704.51 473.610   1
  -3   1  11 2392.74 328.920   1
   3   1 -11 2606.35 345.410   1
  -3   1  11 1668.87 244.950   1
   3   1 -11 1842.98 279.950   1
   3  -1 -11 1433.34 416.270   1
   3   1 -11 2206.23 258.590   1
  -3  -1  11 39.7900 683.270   1
   3  -1 -11 2242.94 264.010   1
   5   2  -1 21571.0 666.390   1
  -5   2   1 21303.3 631.900   1
   5  -2  -1 20949.3 698.030   1
  -5  -2   1 21281.9 1484.95   1
  -5  -2   1 21791.1 667.270   1
   5  -2  -1 21548.3 742.240   1
   5   2  -1 22383.1 650.620   1
   5  -2  -1 20271.8 717.860   1
   5   2  -1 20397.7 742.430   1
  -5  -2   1 21776.7 746.530   1
  -4  -3   1 46614.5 1260.16   1
   4   3  -1 44233.1 1095.10   1
   4   3  -1 45492.2 1176.31   1
  -4  -3   1 45755.1 1154.68   1
   4  -3  -1 46958.5 1336.97   1
  -4   3   1 44794.3 1176.44   1
   4  -3  -1 46791.6 1202.56   1
   0  -3  -9 29637.0 721.840   1
   0   3   9 27127.4 839.890   1
   0  -3  -9 25659.5 840.520   1
   0  -3   9 29454.8 740.690   1
   0   3  -9 28503.8 883.330   1
   0  -3   9 26833.6 894.770   1
   0  -3   9 29256.7 871.780   1
   2   1 -12 82383.4 1852.25   1
   2   1 -12 84193.8 1832.15   1
  -2  -1  12 85353.7 1836.45   1
  -2  -1  12 86928.3 2039.65   1
   2   1 -12 87572.9 1851.13   1
  -2   1  12 85906.9 1917.38   1
   2  -1 -12 84197.0 1894.49   1
  -2   1  12 84918.8 1908.49   1
   2  -1 -12 85446.2 1837.28   1
  -5   0  -5 141.730 115.990   1
   5   0   5 293.530 121.320   1
   5   0   5 57.4900 124.230   1
  -5   0  -5 -119.05 144.190   1
  -5   0  -5 -2.7400 184.450   1
   5   0   5 387.830 236.610   1
   4   3   0 1984.99 240.390   1
  -4  -3   0 2452.90 229.570   1
  -4  -3   0 2909.75 427.080   1
   4   3   0 2802.89 341.110   1
   4  -3   0 2914.11 323.920   1
   4  -3   0 2878.87 327.760   1
  -4   3   0 1755.33 228.060   1
   5   2  -2 13558.7 1277.14   1
   5  -2  -2 12365.9 603.920   1
  -5   2   2 12735.3 561.860   1
  -5  -2   2 13160.9 1543.04   1
   5  -2  -2 13695.8 1237.70   1
  -5  -2   2 12389.0 536.220   1
   5  -2  -2 12691.4 589.010   1
   5   2  -2 12719.0 481.020   1
   5   2  -2 12020.2 520.900   1
   1  -1  12 214928. 4288.94   1
  -1  -1 -12 217198. 4378.50   1
   1   1  12 217191. 4337.36   1
   1   1  12 203709. 4103.35   1
  -1   1 -12 211441. 4254.91   1
  -1  -1 -12 209380. 4133.67   1
   1   1  12 218184. 4231.14   1
   1  -1  12 220486. 4360.46   1
  -1   1 -12 205893. 4076.12   1
  -1   1 -12 208604. 4020.60   1
  -1  -1 -12 214789. 4259.22   1
   1  -1  12 205821. 4023.00   1
   1  -1  12 215406. 4312.41   1
   5   2   0 8966.54 468.720   1
  -5   2   0 11876.9 943.870   1
   5  -2   0 11082.9 901.790   1
   5   2   0 9422.80 423.250   1
  -5  -2   0 8944.15 927.150   1
   5   2   0 9222.04 517.690   1
   5  -2   0 9420.25 948.490   1
  -5  -2   0 10126.8 649.910   1
  -4   3   2 13429.1 577.230   1
  -4  -3   2 15400.4 528.340   1
   4   3  -2 17298.8 1317.88   1
   4  -3  -2 15787.7 1410.58   1
  -4  -3   2 15262.4 630.100   1
   4   3  -2 12884.3 522.850   1
   4  -3  -2 15160.8 624.460   1
   1  -3  -9 50885.6 1198.17   1
   1  -3  -9 53009.2 1424.75   1
   1   3  -9 49498.3 1400.48   1
  -1  -3   9 52704.8 1258.08   1
  -1  -3   9 51654.7 1381.47   1
  -1  -3   9 51881.6 1236.68   1
   4   0 -10 109825. 2637.79   1
  -4   0  10 105061. 2253.20   1
   4   0 -10 107339. 2293.06   1
  -4   0  10 113465. 2432.54   1
  -4   2  -6 5215.59 452.040   1
  -4  -2  -6 4919.76 478.890   1
   4   2   6 4236.81 192.150   1
   4  -2   6 3754.31 391.430   1
  -4  -2  -6 5191.20 660.390   1
   4   2   6 5008.52 874.820   1
  -4   2  -6 4468.72 210.810   1
  -4   2  -6 4123.82 334.470   1
  -4  -2  -6 4803.25 715.700   1
   1  -4  -4 78225.9 1764.06   1
   1   4  -4 79947.7 1763.82   1
  -1   4   4 82241.4 1805.86   1
  -1  -4   4 77767.8 1760.18   1
  -2  -2 -10 38375.6 1096.22   1
  -2  -2 -10 35287.9 1015.91   1
   2  -2  10 37773.0 2130.51   1
   2   2  10 40021.7 1524.56   1
  -2   2 -10 36460.3 1009.01   1
   2  -2  10 35831.0 1058.37   1
   2  -2  10 36909.2 2000.18   1
   2  -4   0 47583.3 1074.01   1
  -2  -4   0 44369.6 1110.23   1
   2   4   0 48324.0 1195.36   1
  -2   4   0 49122.0 1193.33   1
   2   4   0 47030.3 1072.76   1
   2  -4  -1 2302.29 279.760   1
   2   4  -1 2850.08 282.730   1
   2   4  -1 2617.09 350.820   1
   2  -4  -1 1645.48 408.210   1
  -2   4   1 2565.21 282.990   1
   4   3   1 99310.4 2020.78   1
  -4  -3  -1 105449. 2133.46   1
  -4  -3  -1 103128. 2156.60   1
   4   3   1 101988. 2167.00   1
  -4   3  -1 94919.3 1970.60   1
   4  -3   1 100868. 2122.21   1
   4  -3   1 102314. 2091.18   1
   5   2  -3 4387.60 390.280   1
   5  -2  -3 4628.08 429.600   1
   5   2  -3 4360.37 219.990   1
  -5   2   3 4128.83 310.220   1
  -5  -2   3 4760.95 429.570   1
   5  -2  -3 4022.82 411.450   1
  -5  -2   3 4317.64 448.180   1
   5   2  -3 4712.12 329.820   1
   5  -2  -3 5001.13 674.600   1
  -5  -2  -1 56333.9 1273.71   1
  -5   2  -1 55802.6 1244.28   1
   5   2   1 54988.0 1576.90   1
  -5  -2  -1 54921.4 1219.10   1
   5   2   1 55402.1 1222.97   1
   5  -2   1 56128.1 1294.13   1
   5   2   1 57832.2 1266.76   1
   5  -2   1 59842.0 1963.31   1
   4   3  -3 10588.4 501.490   1
  -4  -3   3 11068.8 574.040   1
  -4   3   3 9578.26 465.510   1
  -4  -3   3 10729.4 540.530   1
   4  -3  -3 9781.65 523.140   1
   4  -3  -3 9886.23 478.470   1
   4  -3  -3 12691.6 1453.05   1
   4   3  -3 10334.8 494.500   1
   1   2  11 6349.70 624.730   1
   1  -2  11 6320.01 579.870   1
  -1   2 -11 7955.35 1056.52   1
   1  -2  11 5982.28 958.590   1
  -1  -2 -11 7090.41 1041.85   1
   1   2  11 5057.60 376.780   1
   1  -2  11 5174.99 417.310   1
  -1   2 -11 5797.92 415.790   1
  -1  -2 -11 5510.23 410.990   1
  -1  -2 -11 6115.13 550.250   1
   1   2  11 5752.07 261.240   1
  -1   2 -11 5821.12 330.950   1
  -3  -3   7 98829.0 2135.29   1
   3   3  -7 102261. 2211.82   1
  -3  -3   7 106301. 2274.51   1
   3  -3  -7 97924.0 2182.12   1
  -3   3   7 101393. 2177.31   1
  -3  -3   7 105100. 1985.95   1
   3  -3  -7 108693. 2273.31   1
  -2   4  -1 80986.0 1687.65   1
  -2  -4  -1 77304.0 1540.07   1
  -2  -4  -1 78674.0 1660.34   1
   2   4   1 75532.7 1602.41   1
   2  -4   1 75187.2 1597.14   1
  -2  -4   2 27599.7 852.770   1
   2   4  -2 27477.0 802.590   1
  -2   4   2 28931.6 829.560   1
   2   4  -2 27185.2 659.330   1
   2  -4  -2 27334.0 702.670   1
   2  -4  -2 26861.4 785.260   1
  -4   2   8 104354. 2252.71   1
   4  -2  -8 103459. 2217.49   1
   4  -2  -8 101422. 2287.64   1
  -4   2   8 104828. 2263.59   1
  -4  -2   8 101106. 2212.58   1
   4   2  -8 102610. 2221.00   1
   4   2  -8 104673. 2254.10   1
  -4  -2   8 107076. 2321.39   1
  -3  -1 -10 29167.9 907.530   1
   3  -1  10 31392.8 1512.21   1
   3   1  10 31939.3 961.090   1
  -3   1 -10 30823.3 1524.85   1
  -3  -1 -10 31537.6 1676.91   1
  -3   1 -10 32620.6 1016.24   1
   3  -1  10 30616.7 950.350   1
  -3   1 -10 30739.0 765.890   1
   3   1  10 31297.6 1024.79   1
  -3  -1 -10 29213.3 863.440   1
   3  -1  10 29734.4 876.260   1
   3   1  10 31993.9 1040.03   1
  -1  -4  -4 1696.35 237.920   1
  -1  -4  -4 1930.68 343.300   1
   1  -4   4 1152.15 244.430   1
  -1  -4  -4 1826.63 211.660   1
  -1   4  -4 1675.90 182.800   1
   1  -4   4 1520.22 385.550   1
   2   2 -11 33533.7 1011.72   1
  -2  -2  11 33693.4 1299.53   1
  -2   2  11 36507.6 2056.78   1
   2   2 -11 36363.5 912.240   1
   2  -2 -11 34778.4 1179.63   1
  -2  -2  11 35314.8 910.440   1
  -2  -2  11 37622.8 1102.76   1
  -2   2  11 35665.6 1215.40   1
   2  -2 -11 35550.7 934.080   1
   2   2 -11 37221.3 1059.74   1
  -4  -1  -8 3479.12 469.160   1
  -4   1  -8 3293.26 502.090   1
  -4  -1  -8 3375.04 467.240   1
   4   1   8 4232.73 626.040   1
  -4   1  -8 4203.13 524.690   1
  -4   1  -8 3286.35 357.650   1
   4  -1   8 3771.64 400.080   1
  -4  -1  -8 3309.22 321.130   1
   1   0 -13 -75.100 172.060   1
  -1   0  13 112.060 168.330   1
   1   0 -13 -73.270 238.780   1
   1   0 -13 218.210 181.800   1
  -1   0  13 -241.59 249.590   1
   0   0 -13 19.8000 217.810   1
   0   0  13 -44.800 202.270   1
   0   0 -13 396.940 273.530   1
   0   0  13 395.180 236.500   1
   0   0 -13 167.130 98.9400   1
   0   0  13 40.5200 129.760   1
  -3   2  10 23289.6 816.930   1
   3   2 -10 22260.2 560.680   1
   3  -2 -10 22453.1 684.270   1
   3   2 -10 22872.8 776.920   1
   3   2 -10 23220.1 736.340   1
  -3  -2  10 24610.9 790.750   1
  -3   2  10 24303.0 811.560   1
  -5   1   7 26332.5 942.230   1
  -5  -1   7 25838.5 832.470   1
   5  -1  -7 27502.4 927.310   1
   5  -1  -7 25640.9 801.270   1
  -5   1   7 27092.9 878.400   1
   5   1  -7 25682.4 1370.39   1
   5   1  -7 25993.1 800.900   1
  -5  -1   7 25343.6 833.460   1
   0  -4   5 80044.9 1598.24   1
   0   4   5 86000.2 1735.08   1
   0  -4  -5 81792.5 1832.74   1
   0  -4   5 84108.4 1899.53   1
   4  -3   2 17403.7 533.090   1
   4   3   2 15919.2 586.800   1
  -4  -3  -2 16345.2 486.450   1
  -4  -3  -2 17539.4 601.360   1
  -4   3  -2 19089.8 1499.24   1
   4  -3   2 20465.5 1759.48   1
   4   3   2 19078.0 1641.34   1
  -4  -3  -2 17063.2 554.170   1
  -5  -2   4 15953.6 2709.39   1
   5  -2  -4 16560.6 1251.64   1
   5   2  -4 15676.3 628.190   1
  -5   2   4 15324.0 620.690   1
   5  -2  -4 16346.3 689.690   1
  -5  -2   4 18066.0 1521.31   1
   5   2  -4 15590.2 524.000   1
  -3  -3  -6 5789.18 882.690   1
  -3   3  -6 5737.44 478.610   1
  -3  -3  -6 5297.66 524.840   1
   3  -3   6 4578.80 394.800   1
  -3  -3  -6 6646.40 669.460   1
  -3   3  -6 5879.10 638.600   1
  -2  -4  -2 4402.35 250.950   1
   2  -4   2 2572.97 813.200   1
  -2  -4  -2 4459.44 505.240   1
  -2   4  -2 4476.52 510.700   1
   1   3   9 21187.6 1735.03   1
   1  -3   9 18173.0 703.800   1
  -1  -3  -9 19103.1 707.920   1
   1  -3   9 21771.1 1545.30   1
  -1  -3  -9 19378.8 458.300   1
   1  -3   9 21631.7 1550.85   1
  -5  -2  -2 22917.0 745.830   1
   5   2   2 24158.3 717.560   1
  -5   2  -2 24833.3 702.390   1
  -5  -2  -2 24469.3 705.960   1
  -5  -2  -2 24242.2 790.190   1
   5   2   2 25678.8 701.630   1
   5  -2   2 25559.7 1294.57   1
  -5   2  -2 27417.3 1505.01   1
   5  -2   2 25857.4 1168.22   1
   5   2   2 24900.7 899.410   1
  -2   4   3 -54.130 166.650   1
   2  -4  -3 427.550 321.840   1
   2   4  -3 418.170 246.180   1
  -2  -4   3 417.930 405.060   1
  -5   1  -5 389.580 203.170   1
  -5  -1  -5 736.480 365.830   1
   5   1   5 309.990 171.860   1
  -5   1  -5 285.610 109.880   1
   5  -1   5 870.770 332.630   1
  -5  -1  -5 593.970 307.900   1
   5  -1   5 827.760 451.540   1
   5   1   5 229.230 177.510   1
   5   1   5 567.060 173.620   1
  -4  -3   4 12183.3 603.860   1
   4   3  -4 11225.3 524.380   1
  -4   3   4 12914.8 631.580   1
  -4  -3   4 11928.4 379.150   1
   4  -3  -4 12516.0 592.020   1
  -4  -3   4 12482.1 1457.66   1
   4  -3  -4 11343.1 734.550   1
   2  -3   8 58847.9 1428.48   1
  -2  -3  -8 59022.5 1395.71   1
  -2  -3  -8 58464.8 1429.22   1
   2   3   8 60789.9 1391.55   1
   2  -3   8 58238.5 1431.03   1
   2  -3   8 57507.9 1429.98   1
   1   4  -5 5118.14 446.640   1
   1  -4  -5 4946.47 360.300   1
  -1   4   5 5189.68 411.970   1
  -1  -4   5 5881.79 489.960   1
   4   1 -10 192435. 3896.28   1
   4   1 -10 191068. 3843.72   1
  -4  -1  10 183862. 3788.75   1
   4  -1 -10 196251. 3992.52   1
  -4  -1  10 199960. 4022.66   1
  -4   1  10 190825. 3839.20   1
   4  -1 -10 192156. 3992.59   1
  -4   1  10 197192. 4058.02   1
  -5   0   8 17064.5 1358.17   1
   5   0  -8 15544.1 645.880   1
  -5   0   8 15416.2 693.380   1
   5   0  -8 15626.3 950.590   1
  -3   0  12 18472.0 687.020   1
   3   0 -12 19777.5 1094.44   1
  -3   0  12 19141.7 678.680   1
   3   0 -12 19063.5 703.600   1
   3   0 -12 19445.1 670.170   1
   2   0  12 93476.5 3329.49   1
  -2   0 -12 86861.2 1981.32   1
   2   0  12 90825.9 2047.57   1
  -2   0 -12 89004.9 1880.89   1
   2   0  12 88008.9 1936.77   1
   3  -2   9 6521.49 439.950   1
   3  -2   9 7303.90 537.330   1
  -3  -2  -9 7594.98 760.770   1
  -3   2  -9 7229.28 803.020   1
  -3   2  -9 6919.32 228.850   1
  -3  -2  -9 6831.77 568.950   1
   3   2   9 7719.81 1134.70   1
  -3  -2  -9 8380.54 977.370   1
  -3   2  -9 7933.45 892.920   1
  -3  -2  -9 7994.42 1111.53   1
   2  -3  -9 52246.0 1275.81   1
   2  -3  -9 52030.1 1388.09   1
  -2  -3   9 51469.3 1184.42   1
  -2   3   9 48852.4 1301.87   1
  -2  -3   9 49192.2 1226.55   1
   2   3  -9 49310.8 1323.55   1
  -2  -3   9 49527.8 1341.62   1
  -5   0  -6 8532.55 912.810   1
  -5   0  -6 7977.52 759.460   1
   5   0   6 8160.71 804.430   1
   5   0   6 8583.77 520.370   1
  -2  -4  -3 169176. 3296.36   1
   2  -4   3 166238. 3250.28   1
  -2  -4  -3 170386. 3304.26   1
  -2   4  -3 167479. 3239.49   1
  -2   4  -3 163008. 3154.78   1
  -2  -4  -3 164902. 3182.80   1
  -4   3  -3 123998. 2613.74   1
  -4  -3  -3 127707. 2619.32   1
   4  -3   3 126140. 2638.42   1
   4   3   3 125692. 2663.49   1
  -4  -3  -3 123469. 2503.70   1
  -4   3  -3 122436. 2420.73   1
   4  -3   3 123580. 2443.56   1
   4   3   3 125279. 2470.35   1
  -4  -3  -3 128416. 2536.48   1
  -1  -4  -5 122064. 2584.44   1
   1  -4   5 127087. 2510.30   1
   1  -4   5 128261. 2720.74   1
  -1   4  -5 125074. 2451.82   1
  -1  -4  -5 126158. 2509.94   1
  -1  -1  13 16949.1 897.000   1
   1  -1 -13 17048.0 825.060   1
  -1   1  13 15255.0 601.380   1
   1   1 -13 14742.2 590.140   1
   1   1 -13 14713.2 590.340   1
   1  -1 -13 15419.7 616.200   1
   1   1 -13 16247.1 2755.80   1
   1  -1 -13 16738.2 807.560   1
  -1  -1  13 16326.6 578.790   1
  -1  -1  13 16104.6 2744.66   1
  -1   1  13 15936.3 668.490   1
   5  -2  -5 35864.5 1069.41   1
  -5  -2   5 38109.8 1058.78   1
  -5   2   5 37645.3 1306.63   1
   5   2  -5 35449.6 775.700   1
   5  -2  -5 39276.7 1114.36   1
  -5  -2   5 41057.7 1999.10   1
   5   2  -5 39183.6 1076.74   1
  -4   0  -9 290.780 136.230   1
  -4   0  -9 26.2900 215.630   1
   4   0   9 -305.97 259.430   1
  -4   0  -9 504.310 164.920   1
   0   1 -13 -239.02 160.270   1
   0  -1 -13 171.910 124.660   1
   0  -1  13 344.520 172.830   1
   0   1  13 -216.50 296.240   1
   0  -1  13 458.090 167.980   1
   0  -1 -13 369.080 167.930   1
   0   1 -13 485.330 243.560   1
   0   1  13 -251.70 400.170   1
   0  -1  13 -62.980 199.910   1
   0  -1 -13 368.040 221.820   1
   0   1 -13 -3.2900 79.8700   1
   2   0 -13 331.510 195.840   1
   2   0 -13 91.9800 217.550   1
   2   0 -13 454.240 198.990   1
  -2   0  13 284.640 207.220   1
  -2   0  13 358.190 319.620   1
  -2  -4   4 177855. 3625.33   1
   2  -4  -4 170337. 3464.17   1
   2   4  -4 180482. 3631.83   1
  -2   4   4 182126. 3670.47   1
  -4   2  -7 8716.90 324.390   1
  -4   2  -7 8798.41 854.150   1
  -4  -2  -7 9611.66 1178.23   1
  -4  -2  -7 8898.26 839.250   1
  -4  -2  -7 8451.96 808.800   1
  -4   2  -7 8793.98 827.450   1
   4   2   7 8861.37 319.770   1
   4  -2   7 7097.14 499.330   1
   4   2   7 7711.27 669.470   1
   5  -2   3 7062.61 869.260   1
   5   2   3 8255.19 360.560   1
  -5  -2  -3 8925.59 1109.93   1
  -5   2  -3 7744.37 451.670   1
  -5  -2  -3 7706.99 498.820   1
   5  -2   3 8437.62 757.700   1
  -5  -2  -3 7045.33 380.970   1
   5   2   3 8970.59 1107.57   1
  -5   2  -3 7405.78 393.250   1
   5   2   3 8111.93 818.080   1
   4   3  -5 65330.4 1495.71   1
   4  -3  -5 64277.9 1513.91   1
  -4  -3   5 67122.1 1560.68   1
  -4  -3   5 65083.4 1618.58   1
   4  -3  -5 68602.0 1606.35   1
  -4   3   5 67989.3 1577.99   1
   1   0  13 156.380 203.760   1
  -1   0 -13 -69.750 310.100   1
   1   0  13 113.940 144.970   1
  -1   0 -13 -196.48 317.160   1
   1   0  13 64.7500 139.420   1
   1  -2 -12 51205.6 1375.40   1
  -1   2  12 53172.4 8915.39   1
  -1  -2  12 53850.7 9134.46   1
   1   2 -12 54024.6 9042.10   1
  -1  -2  12 53506.9 8950.91   1
   1   2 -12 55704.5 1246.77   1
  -1   2  12 51389.8 1376.59   1
  -1  -2  12 52483.5 1418.28   1
   1  -2 -12 53716.8 8984.70   1
   1   2 -12 52059.6 1703.57   1
   0  -2  12 31861.9 1008.14   1
   0   2  12 32029.8 802.260   1
   0  -2 -12 31825.8 797.170   1
   0  -2 -12 31746.4 990.500   1
   0  -2 -12 33443.4 1264.52   1
   0  -2  12 33586.3 952.070   1
   0   2 -12 32458.2 905.150   1
  -3   3   8 122.230 145.390   1
   3  -3  -8 787.400 233.890   1
  -3  -3   8 -233.98 293.240   1
   3   3  -8 -114.37 209.860   1
  -3  -3   8 236.740 178.290   1
   3  -3  -8 -12.460 806.490   1
   3   0  11 -7.8900 169.980   1
  -3   0 -11 341.110 316.360   1
   3   0  11 -28.240 195.500   1
  -3   0 -11 181.190 143.490   1
   3   0  11 445.320 212.480   1
  -3   0 -11 -280.06 212.970   1
   0  -4   6 43459.2 1249.24   1
   0   4   6 44467.3 1060.37   1
   0  -4  -6 41880.1 1162.99   1
   0   4  -6 42804.8 1176.29   1
   0  -4   6 42608.4 1052.05   1
  -6   0   1 -21.800 212.160   1
   6   0  -1 314.900 401.240   1
  -6   0   1 -222.99 209.180   1
   6   0  -1 327.470 196.280   1
   6   0  -1 106.910 190.110   1
   0  -3  10 56746.9 1322.41   1
   0  -3  10 58025.6 1745.70   1
   0   3 -10 55311.6 1373.62   1
   0  -3  10 58248.3 1221.58   1
   0  -3 -10 56352.7 1177.34   1
   0   3  10 58218.3 1425.88   1
   0  -3 -10 56231.3 1408.71   1
   6   0  -2 117787. 2474.78   1
   6   0  -2 120215. 2583.33   1
  -6   0   2 121070. 2564.17   1
   6   0  -2 116978. 2549.50   1
  -6   0   2 122776. 2600.62   1
   1  -3 -10 40092.4 1169.58   1
  -1  -3  10 38210.8 948.680   1
   1   3 -10 35649.0 1039.40   1
  -1  -3  10 38555.2 995.230   1
  -1  -3  10 39704.8 1167.65   1
   1  -3 -10 40284.8 996.510   1
  -5  -1   8 47227.7 1279.14   1
   5   1  -8 46207.8 1318.98   1
   5  -1  -8 46656.6 1289.50   1
  -5  -1   8 47165.2 1288.57   1
  -5   1   8 45686.7 1219.10   1
  -5   1   8 47346.1 1569.22   1
   5   1  -8 44458.8 1194.95   1
   5  -1  -8 46662.5 1245.63   1
  -4   2   9 46560.6 1261.44   1
   4  -2  -9 48307.8 1489.76   1
  -4  -2   9 47774.0 1276.05   1
   4   2  -9 46373.6 1248.33   1
  -4  -2   9 47307.8 1351.09   1
   4  -2  -9 47082.9 1248.00   1
  -4   2   9 47291.8 1281.24   1
   4   2  -9 46481.1 1250.15   1
   4   2  -9 45544.2 977.340   1
   6   0   0 16651.3 735.420   1
   6   0   0 15245.9 632.320   1
  -6   0   0 18137.2 1631.02   1
   6   0   0 15774.9 1275.08   1
  -3   1  12 208765. 4155.27   1
   3   1 -12 205855. 4139.95   1
  -3  -1  12 198735. 4036.53   1
   3  -1 -12 202785. 4041.66   1
   3   1 -12 193289. 3900.04   1
   3  -1 -12 203793. 4226.51   1
  -3  -1  12 205326. 4084.24   1
  -3   1  12 201421. 4071.35   1
   3   1 -12 203278. 3962.46   1
  -4   0  11 664.490 307.380   1
  -4   0  11 334.740 274.120   1
   4   0 -11 366.120 387.140   1
   4   0 -11 172.930 234.940   1
  -1  -4   6 72404.0 1685.11   1
   1  -4  -6 70409.4 1649.76   1
   1   4  -6 75588.8 1779.17   1
  -1   4   6 74400.1 1720.12   1
  -2  -1 -12 79022.0 1806.75   1
   2  -1  12 80092.1 1828.05   1
   2   1  12 80233.1 1868.78   1
  -2   1 -12 81668.1 1669.92   1
   2  -1  12 82222.7 1826.34   1
   2   1  12 81115.9 1662.36   1
  -2   1 -12 80714.6 1834.67   1
   2  -1  12 82225.9 2386.60   1
   2   1  12 80154.9 1826.69   1
  -2  -1 -12 79170.1 1750.00   1
   6   0  -3 626.560 384.180   1
   6   0  -3 706.320 238.820   1
  -6   0   3 597.940 377.370   1
   6   0  -3 163.520 230.350   1
  -6   0   3 178.720 139.690   1
   2  -4   4 14952.8 558.970   1
  -2  -4  -4 14900.1 733.850   1
  -2  -4  -4 15984.1 2802.09   1
  -2   4  -4 15362.3 767.460   1
  -2   4  -4 15129.9 545.360   1
  -2  -4  -4 16011.1 2694.03   1
   2  -4   4 15519.5 765.350   1
   5   1   6 112181. 2263.84   1
  -5  -1  -6 105624. 2272.22   1
   5  -1   6 106727. 2354.63   1
   5   1   6 103793. 2230.05   1
  -5   1  -6 101774. 2072.19   1
  -5   1  -6 103608. 2248.25   1
  -5  -1  -6 101685. 2234.49   1
   5  -1   6 108103. 2385.73   1
   5   1   6 104542. 2308.50   1
  -3  -3  -7 83001.4 1793.70   1
  -3  -3  -7 86418.6 1931.66   1
  -3   3  -7 87628.4 1901.64   1
  -3   3  -7 86372.1 2106.89   1
   3  -3   7 87070.0 1980.22   1
  -3  -3  -7 90669.4 1980.48   1
   3  -3   7 86994.4 1979.06   1
   4  -3   4 1367.40 297.260   1
  -4  -3  -4 658.740 290.600   1
  -4   3  -4 832.540 196.560   1
   4  -3   4 1068.76 258.520   1
  -4  -3  -4 878.430 193.580   1
   4   3   4 884.910 203.080   1
  -4   3  -4 980.680 318.420   1
   4   3   4 605.680 177.860   1
  -2  -4   5 40158.4 1228.46   1
   2   4  -5 39288.5 1081.92   1
  -2   4   5 39812.9 1086.40   1
   2  -4  -5 38216.2 1165.07   1
   5  -2  -6 40104.4 1121.14   1
  -5  -2   6 38144.5 1060.39   1
   5   2  -6 39387.9 1157.40   1
  -5  -2   6 39168.1 2968.53   1
   5  -2  -6 40614.9 1155.59   1
  -5   2   6 39439.9 1108.56   1
   5   2  -6 38398.9 815.070   1
  -6   0  -1 796.280 288.270   1
   6   0   1 243.520 213.730   1
   6   0   1 696.520 322.010   1
   6   0   1 538.550 233.940   1
  -4   1  -9 6775.38 730.290   1
   4   1   9 7526.74 987.330   1
   4  -1   9 5728.91 557.920   1
  -4  -1  -9 7964.01 1000.28   1
  -4  -1  -9 7505.17 830.740   1
  -4   1  -9 8473.81 1163.32   1
  -4   1  -9 8280.88 866.440   1
  -4  -1  -9 6772.30 675.310   1
  -2   1  13 1159.63 462.550   1
  -2  -1  13 1082.00 402.240   1
   2  -1 -13 1200.03 308.090   1
   2   1 -13 845.880 271.860   1
   2   1 -13 1184.54 335.140   1
   2  -1 -13 501.200 243.790   1
  -2  -1  13 1480.68 439.480   1
  -2   1  13 735.470 287.020   1
   2  -1 -13 621.840 171.570   1
   2   1 -13 1035.65 272.820   1
  -2   2 -11 853.210 351.840   1
   2  -2  11 229.190 221.810   1
   2   2  11 424.370 266.720   1
   2  -2  11 13.5000 292.160   1
  -2  -2 -11 544.350 208.620   1
  -2  -2 -11 483.180 218.760   1
  -2   2 -11 190.940 81.6000   1
   2  -2  11 126.600 128.480   1
   2   2  11 215.760 96.2800   1
  -5  -2  -4 8234.73 709.180   1
   5  -2   4 9193.61 955.250   1
   5   2   4 6846.77 317.710   1
  -5   2  -4 8147.11 458.510   1
  -5   2  -4 6849.16 432.980   1
   5  -2   4 9732.15 838.610   1
   5   2   4 8282.89 789.020   1
  -5  -2  -4 7883.29 562.040   1
  -5  -2  -4 6670.22 374.020   1
   5   2   4 9075.83 1129.43   1
  -4   3   6 17359.8 624.790   1
  -4  -3   6 19124.7 1562.90   1
   4  -3  -6 17412.4 619.010   1
   4   3  -6 17790.8 685.620   1
  -4  -3   6 15556.5 1505.83   1
   4  -3  -6 18954.5 702.480   1
  -5   0   9 -146.21 242.130   1
  -5   0   9 250.120 247.770   1
   5   0  -9 598.460 203.400   1
   5   0  -9 217.390 208.040   1
   1   1  13 4627.15 476.670   1
  -1  -1 -13 2533.23 368.490   1
   1  -1  13 4305.68 374.060   1
  -1   1 -13 4604.50 797.410   1
  -1  -1 -13 5764.24 764.980   1
   1  -1  13 4960.53 862.260   1
   1  -1  13 2620.58 600.450   1
  -1   1 -13 3830.37 583.560   1
   1   1  13 2143.20 584.200   1
  -3   2  11 185962. 3808.02   1
   3   2 -11 178982. 3456.73   1
  -3   2  11 183562. 3825.96   1
   3  -2 -11 188032. 3757.99   1
   3   2 -11 191541. 3903.35   1
   3   2 -11 186129. 3783.78   1
  -3  -2  11 188667. 3775.12   1
   3  -2 -11 172853. 3559.24   1
  -6   0   4 622.110 221.600   1
   6   0  -4 669.990 291.350   1
   6   0  -4 768.490 267.840   1
  -6   0   4 -120.16 228.690   1
   1   4   6 109.370 62.7200   1
   1  -4   6 221.730 261.160   1
   1  -4   6 -17.760 93.6600   1
  -1  -4  -6 332.930 269.460   1
  -1  -4  -6 111.020 112.360   1
   3  -1  11 7686.05 589.180   1
  -3   1 -11 8834.20 968.370   1
  -3  -1 -11 8239.82 940.240   1
   3   1  11 8240.26 743.890   1
   3  -1  11 7812.03 520.190   1
  -3  -1 -11 7153.60 411.630   1
  -3  -1 -11 7141.76 619.440   1
  -3   1 -11 8014.77 490.960   1
   3   1  11 8174.51 1160.40   1
  -3   1 -11 8516.92 372.860   1
   3  -1  11 6999.10 433.210   1
   3   1  11 6887.64 318.640   1
   2  -2 -12 92995.6 2077.74   1
  -2  -2  12 94383.9 1961.20   1
   2   2 -12 99111.5 2037.47   1
   2  -2 -12 98653.9 2064.75   1
   2   2 -12 93975.5 2104.23   1
  -2  -2  12 94482.9 2125.37   1
  -2   2  12 98128.2 2239.14   1
  -2  -2  12 99062.3 2075.55   1
   2   2 -12 101635. 2220.07   1
  -2   2  12 96804.5 2059.46   1
   1   2  12 24297.7 722.040   1
   1   2  12 28625.8 1979.06   1
  -1  -2 -12 24827.1 629.040   1
   1  -2  12 25704.8 850.090   1
  -1   2 -12 24578.6 801.520   1
   1  -2  12 27882.8 2045.98   1
  -1  -2 -12 25980.9 832.990   1
   1  -2  12 23988.6 611.470   1
   1   2  12 22953.3 813.140   1
  -1  -2 -12 26365.5 842.340   1
  -1   2 -12 24986.7 787.320   1
   1  -2  12 26830.3 892.650   1
  -1   2 -12 25735.7 651.860   1
   6   1  -1 27883.3 772.300   1
  -6   1   1 28325.8 877.600   1
  -6  -1   1 29307.0 2279.96   1
   6  -1  -1 27882.2 1633.39   1
   6   1  -1 26461.9 893.230   1
   6  -1  -1 27309.1 1326.15   1
  -6  -1   1 27129.9 837.260   1
   6  -1  -1 27102.3 899.510   1
   6   1  -1 25068.2 767.750   1
  -3  -4   1 96943.6 2064.25   1
   3  -4  -1 91868.1 1888.66   1
   3   4  -1 93380.6 1896.97   1
  -3   4   1 96107.1 2023.81   1
   3  -4  -1 93769.0 2017.72   1
   3   4  -1 93566.2 2059.29   1
   2  -3   9 24155.4 859.290   1
  -2  -3  -9 24553.8 1240.17   1
  -2  -3  -9 23800.0 757.190   1
   2  -3   9 24799.0 841.100   1
   2  -3   9 24102.3 1821.66   1
   2   3   9 26591.4 1687.18   1
   3   4   0 17263.7 563.530   1
   3  -4   0 17351.0 1073.10   1
   3   4   0 16146.5 2791.74   1
   3  -4   0 18098.8 1241.11   1
  -3   4   0 17743.3 575.110   1
  -3  -4   0 17500.8 572.420   1
  -1   3 -10 7467.43 952.710   1
   1  -3  10 6930.00 460.820   1
  -1  -3 -10 6739.14 454.910   1
   1   3  10 7671.93 659.820   1
  -1  -3 -10 6742.65 249.730   1
   1  -3  10 8076.47 864.570   1
   1  -3  10 7570.54 612.960   1
   1  -3  10 6807.11 444.300   1
  -1  -3 -10 6873.54 1331.45   1
  -6  -1   2 1566.71 350.570   1
   6  -1  -2 2343.73 316.160   1
   6  -1  -2 2087.48 314.680   1
   6   1  -2 1802.71 248.310   1
  -6   1   2 2070.07 275.940   1
   6   1  -2 2013.86 224.030   1
   6  -1  -2 1919.77 332.870   1
   6   1  -2 2315.06 360.300   1
  -6  -1   2 2273.75 339.390   1
  -5   0  -7 -51.170 187.340   1
   5   0   7 -94.310 238.700   1
  -5   0  -7 185.210 186.920   1
  -5   0  -7 184.660 152.750   1
   6   1   0 126449. 2571.12   1
   6  -1   0 130020. 2920.93   1
   6   1   0 131761. 2815.91   1
  -6  -1   0 130322. 2807.73   1
   6   1   0 129700. 2716.72   1
   6  -1   0 129490. 2699.27   1
  -6   1   0 131732. 2719.46   1
   6  -1   0 128907. 2685.60   1
  -6  -1   0 133759. 2806.29   1
   4   1 -11 493.710 160.480   1
  -4  -1  11 326.910 498.900   1
   4   1 -11 126.790 161.600   1
  -4   1  11 377.310 273.290   1
  -4   1  11 428.620 298.940   1
   4  -1 -11 378.860 319.440   1
   4   1 -11 68.0000 222.970   1
   4  -1 -11 487.410 581.490   1
  -4  -1  11 283.180 391.860   1
   3   4  -2 12471.4 576.230   1
   3  -4  -2 13361.0 1412.90   1
  -3   4   2 12293.9 544.280   1
  -3  -4   2 11859.3 520.230   1
   3  -4  -2 11340.3 592.480   1
   3   4  -2 11739.7 569.320   1
   6   0   2 239543. 4763.40   1
  -6   0  -2 240022. 4782.94   1
   6   0   2 238582. 4714.90   1
   6   0   2 226532. 4580.49   1
  -6   0  -2 235613. 4722.91   1
   3   4   1 86485.8 1793.96   1
   3  -4   1 86009.5 1819.92   1
   3   4   1 85167.8 1833.36   1
  -3  -4  -1 87840.5 1883.51   1
  -3   4  -1 85989.6 1786.87   1
   3  -4   1 86560.0 1794.02   1
   2  -3 -10 1327.19 303.120   1
  -2  -3  10 1275.15 307.280   1
   2   3 -10 253.900 249.040   1
  -2  -3  10 998.210 365.390   1
  -2   3  10 618.090 404.980   1
  -2  -3  10 1173.30 300.830   1
   2  -3 -10 1004.61 482.850   1
   6   1  -3 6401.31 678.880   1
   6  -1  -3 4791.21 453.770   1
  -6  -1   3 3886.47 382.650   1
   6  -1  -3 5701.80 766.860   1
  -6   1   3 3954.08 356.150   1
  -6  -1   3 5672.80 860.940   1
   6   1  -3 3701.04 355.170   1
   6   1  -3 4613.41 332.670   1
   6  -1  -3 5801.79 570.860   1
   0  -4   7 904.650 317.820   1
   0  -4  -7 2287.51 487.160   1
   0   4   7 1860.44 251.090   1
   0   4  -7 1594.87 376.620   1
   0  -4   7 1338.10 297.300   1
  -2  -4  -5 6118.62 607.360   1
  -2  -4  -5 5760.21 476.500   1
   2  -4   5 6412.52 346.820   1
   2  -4   5 5076.74 446.190   1
  -2  -4  -5 6124.56 307.500   1
  -2   4  -5 6728.78 746.750   1
  -2   4  -5 6590.46 632.080   1
  -1   0  14 63583.1 1478.74   1
   1   0 -14 64782.6 1623.00   1
   1   0 -14 62957.8 1466.63   1
   1   0 -14 65150.9 1501.58   1
  -1   0  14 65657.1 1528.71   1
  -3  -2 -10 11545.1 1338.19   1
   3  -2  10 9194.62 723.930   1
  -3  -2 -10 9697.46 881.430   1
   3   2  10 11672.0 1710.09   1
  -3  -2 -10 8962.26 497.070   1
   3  -2  10 11774.8 1013.51   1
   3   2  10 9157.93 287.060   1
  -3   2 -10 11414.7 1220.12   1
   3   2  10 9506.24 516.190   1
   6   0  -5 619.620 241.690   1
   6   0  -5 140.160 173.420   1
  -6   0   5 -54.510 230.490   1
  -6   0   5 731.190 362.020   1
   4   2   8 2005.17 481.950   1
   4  -2   8 1538.97 453.540   1
   4   2   8 1766.05 360.470   1
  -4   2  -8 1473.06 335.290   1
  -4  -2  -8 1231.18 309.090   1
  -4   2  -8 1670.21 367.230   1
  -4  -2  -8 1292.35 285.240   1
  -4  -2  -8 1064.67 361.000   1
  -4   2  -8 1720.08 412.420   1
   6   1   1 1030.65 264.340   1
   6  -1   1 1327.78 284.030   1
  -6  -1  -1 838.100 377.460   1
   6   1   1 1008.99 338.810   1
   6   1   1 770.880 234.000   1
   6  -1   1 816.580 256.280   1
  -6   1  -1 833.030 308.400   1
   6  -1   1 658.400 239.630   1
  -6  -1  -1 923.520 232.840   1
   6  -1   1 860.410 274.260   1
   0   0  14 93030.5 1921.18   1
   0   0  14 94030.3 2179.08   1
   0   0 -14 91617.0 1964.79   1
   0   0 -14 89765.2 1865.31   1
   0   0 -14 90235.6 1894.38   1
   0   0  14 89906.9 1865.28   1
   3   4  -3 1827.98 363.660   1
   3  -4  -3 1226.55 284.870   1
  -3  -4   3 404.340 208.210   1
   3   4  -3 1127.93 257.110   1
   3  -4  -3 850.260 243.790   1
  -3   4   3 1504.91 352.130   1
   1   4  -7 6792.79 936.390   1
   1  -4  -7 5799.10 489.480   1
   1  -4  -7 6261.82 550.370   1
  -1  -4   7 6491.43 475.230   1
  -1   4   7 6432.14 462.690   1
  -2   4   6 19312.3 809.020   1
   2  -4  -6 19519.6 854.630   1
  -2  -4   6 18745.6 851.320   1
   2   4  -6 19295.3 783.870   1
   3   3  -9 6395.80 731.410   1
  -3  -3   9 6102.86 523.550   1
  -3  -3   9 5664.70 647.260   1
  -3   3   9 6720.97 751.510   1
   3  -3  -9 6203.77 495.850   1
   3  -3  -9 6094.48 915.560   1
  -4   3  -5 218.320 97.9300   1
   4   3   5 254.320 133.410   1
  -4   3  -5 -49.420 75.1800   1
  -4   3  -5 236.060 160.450   1
  -4  -3  -5 411.660 189.920   1
  -4  -3  -5 -13.550 154.670   1
  -4  -3  -5 -277.19 186.750   1
  -4  -3  -5 85.3000 76.4300   1
   5   2  -7 34168.7 1206.11   1
  -5  -2   7 31699.1 2171.55   1
   5  -2  -7 33958.5 1245.86   1
  -5   2   7 34391.6 1377.35   1
  -5  -2   7 32642.7 1197.00   1
  -5   2   7 32500.0 1165.47   1
   5  -2  -7 34631.7 1216.00   1
  -3  -4  -2 6256.82 341.600   1
   3   4   2 6880.57 842.380   1
   3  -4   2 6259.62 361.210   1
  -3   4  -2 7719.28 605.560   1
   3  -4   2 6871.82 790.130   1
  -5  -1   9 29472.4 1093.71   1
  -5   1   9 28714.2 1070.12   1
  -5  -1   9 31531.7 1306.21   1
   5  -1  -9 29979.4 1078.60   1
   5   1  -9 30299.0 1097.90   1
  -5   1   9 32061.7 1224.18   1
   5   1  -9 27229.8 1016.77   1
   5  -1  -9 32649.2 1412.89   1
   3   0 -13 70.5200 105.840   1
   3   0 -13 81.6600 322.810   1
  -3   0  13 142.820 213.570   1
   3   0 -13 172.400 213.090   1
  -3   0  13 -105.62 321.120   1
  -6  -1   4 52898.3 1469.49   1
   6   1  -4 51894.3 1186.87   1
  -6   1   4 51794.5 1256.27   1
  -6  -1   4 52251.5 1760.07   1
   6  -1  -4 50258.8 1250.58   1
   6   1  -4 51305.0 1222.78   1
   6  -1  -4 49870.5 1757.53   1
  -6   1   4 53497.1 1740.44   1
   4   0  10 11410.0 1336.39   1
   4   0  10 9902.77 486.110   1
  -4   0 -10 11713.8 1081.36   1
  -4   0 -10 10679.0 600.370   1
  -4   0 -10 12406.8 1195.75   1
   5   2   5 131792. 2470.44   1
  -5   2  -5 128405. 2424.28   1
   5   2   5 127797. 2682.55   1
  -5  -2  -5 130586. 2603.37   1
   5  -2   5 124515. 2594.78   1
  -5   2  -5 130005. 2626.50   1
   5   2   5 126363. 2610.39   1
  -5  -2  -5 126157. 2545.35   1
   5  -2   5 132341. 2702.17   1
   4  -3  -7 51807.0 1300.63   1
  -4   3   7 51041.7 1236.44   1
   4  -3  -7 51690.5 1287.91   1
  -4  -3   7 49780.1 1214.98   1
   4   3  -7 51987.1 1253.80   1
  -4  -3   7 52782.1 1290.31   1
  -6   0  -3 151.040 192.310   1
   6   0   3 403.110 190.960   1
   6   0   3 727.580 246.860   1
  -6   0  -3 -32.730 189.970   1
   6   0   3 323.680 241.050   1
   4   2 -10 43818.5 857.050   1
  -4   2  10 44653.5 1159.95   1
   4  -2 -10 44838.2 1237.24   1
   4  -2 -10 46114.8 1125.33   1
  -4  -2  10 44687.5 1237.89   1
   4   2 -10 46801.9 1178.88   1
  -4   2  10 48915.3 1245.53   1
  -4  -2  10 46288.5 1147.49   1
   4   2 -10 47671.5 1285.77   1
  -5  -1  -7 6279.72 443.950   1
   5  -1   7 7022.95 615.340   1
  -5   1  -7 7930.33 764.390   1
   5   1   7 7897.00 760.360   1
   5   1   7 8648.15 2145.00   1
  -5  -1  -7 6771.68 484.660   1
  -5   1  -7 7866.55 890.090   1
  -5   1  -7 7064.92 697.390   1
  -5  -1  -7 6946.10 699.140   1
   2   0  13 -109.93 170.940   1
  -2   0 -13 -64.950 134.460   1
   2   0  13 591.780 263.990   1
  -2   0 -13 -33.900 249.290   1
   2   0  13 -257.81 248.920   1
  -2   0 -13 411.450 228.210   1
   6  -1   2 33767.9 1283.94   1
   6   1   2 35884.3 1189.04   1
  -6   1  -2 33902.4 1141.92   1
  -6  -1  -2 36025.8 1358.42   1
   6   1   2 33846.7 1146.94   1
  -6  -1  -2 35641.8 1612.40   1
  -6   1  -2 35362.0 1298.72   1
   6  -1   2 35330.3 1612.85   1
   6   1   2 32224.8 1304.83   1
   6  -1   2 35689.8 1250.30   1
  -3  -4   4 32240.4 1123.08   1
   3   4  -4 30250.7 1090.86   1
   3  -4  -4 30275.3 1077.18   1
  -3   4   4 31304.0 1089.94   1
   3  -3   8 103273. 2226.34   1
  -3  -3  -8 103797. 2360.75   1
  -3   3  -8 105705. 2329.96   1
  -3  -3  -8 104166. 2132.61   1
  -3   3  -8 101235. 2078.61   1
  -3  -3  -8 103826. 2168.16   1
  -3  -3  -8 104625. 2217.58   1
   3  -3   8 101642. 2173.47   1
   1  -4   7 29383.4 1020.21   1
   1  -4   7 30915.7 1148.28   1
  -1  -4  -7 30928.5 980.690   1
  -1  -4  -7 30668.0 1162.84   1
   1  -4   7 31881.3 989.300   1
   1   4   7 33203.1 1073.73   1
   0  -3  11 312.490 281.080   1
   0  -3 -11 323.830 223.250   1
   0  -3 -11 787.490 183.290   1
   0   3 -11 860.920 351.040   1
   0   3  11 605.870 254.850   1
   0  -3  11 878.490 284.950   1
   0  -3  11 861.660 211.300   1
  -1  -3  11 90437.6 2003.89   1
   1  -3 -11 89528.0 1999.61   1
   1   3 -11 86823.8 1887.12   1
   1  -3 -11 90782.5 1790.35   1
  -1  -3  11 90967.4 1800.56   1
  -1   3  11 88430.4 1918.91   1
  -1  -3  11 93301.1 1881.49   1
   6   0  -6 3710.59 360.640   1
  -6   0   6 4091.38 405.370   1
  -6   0   6 3881.05 561.580   1
   6   0  -6 4593.05 506.630   1
  -3   4  -3 13804.6 919.380   1
  -3   4  -3 11945.7 477.450   1
  -3  -4  -3 11195.8 581.680   1
   3  -4   3 12675.7 780.390   1
  -3  -4  -3 12735.4 691.370   1
  -3  -4  -3 11582.7 694.600   1
  -3   4  -3 12872.7 850.700   1
   3   4   3 12157.8 470.790   1
  -3  -4  -3 12870.6 496.130   1
   1   1 -14 36874.2 1277.11   1
   1  -1 -14 38789.4 8571.92   1
   1   1 -14 38068.2 8428.10   1
   1  -1 -14 38351.6 8537.06   1
  -1  -1  14 39704.7 8781.22   1
  -1   1  14 35041.9 1226.39   1
   1  -1 -14 41373.0 1969.39   1
  -1   1  14 34041.2 1148.47   1
  -1  -1  14 38847.3 8586.20   1
   1   1 -14 36102.5 1198.22   1
  -1  -1  14 37304.4 1340.96   1
   2   0 -14 3229.74 439.840   1
  -2   0  14 2515.44 328.370   1
   2   0 -14 2417.78 279.970   1
   2   0 -14 2553.23 329.050   1
  -2   0  14 2292.16 295.200   1
  -6   1   5 2256.56 286.400   1
  -6  -1   5 1964.64 410.460   1
   6  -1  -5 1601.71 390.180   1
  -6  -1   5 2188.85 373.890   1
  -6   1   5 3193.99 542.780   1
   6  -1  -5 1710.71 402.030   1
   6   1  -5 2107.33 427.530   1
   6   1  -5 1942.41 507.960   1
   6   1  -5 2394.02 262.390   1
   4   0 -12 32125.1 2007.98   1
  -4   0  12 27067.2 1855.28   1
  -4   0  12 28907.3 1123.97   1
   4   0 -12 27204.4 1110.56   1
   1   2 -13 4705.40 350.670   1
  -1  -2  13 5502.79 694.500   1
   1  -2 -13 4709.12 430.460   1
  -1  -2  13 5083.45 544.430   1
   1   2 -13 5791.23 749.560   1
   1   2 -13 4595.95 410.330   1
  -1  -2  13 4551.15 417.610   1
   1  -2 -13 5276.76 322.810   1
  -1   2  13 5518.04 823.280   1
   0  -1 -14 6071.24 708.630   1
   0   1 -14 5171.83 402.270   1
   0  -1 -14 6010.83 730.420   1
   0   1  14 4255.08 354.500   1
   0  -1  14 5576.57 449.250   1
   0  -1 -14 5802.65 435.630   1
   0   1 -14 6686.41 859.490   1
   0   1 -14 6434.67 741.730   1
   0  -1  14 6361.94 519.640   1
   0  -1  14 6808.34 808.960   1
   0  -2  13 118339. 2482.88   1
   0   2 -13 111260. 2303.27   1
   0   2 -13 122020. 2340.95   1
   0  -2  13 118286. 2344.04   1
   0  -2 -13 118838. 2483.60   1
   0   2  13 110076. 2322.82   1
   0  -2 -13 116790. 2437.75   1
   0  -2  13 119046. 2472.76   1
   0   2 -13 116753. 2367.64   1
   0   2  13 116919. 2232.89   1
   0  -2 -13 112384. 2148.86   1
   3   0  12 250652. 55244.8   1
  -3   0 -12 243227. 4590.45   1
   3   0  12 257400. 56864.3   1
  -3   0 -12 243003. 4667.74   1
   3   0  12 242421. 4748.78   1
  -5   0  10 25299.6 978.000   1
   5   0 -10 27543.4 1213.15   1
   5   0 -10 25943.4 977.560   1
  -5   0  10 27057.8 1343.58   1
   2  -4   6 15453.0 532.710   1
  -2   4  -6 15473.8 1151.61   1
  -2  -4  -6 14434.3 504.250   1
   2  -4   6 15327.6 770.940   1
  -2  -4  -6 16603.6 852.340   1
  -2  -4  -6 16380.8 1040.46   1
  -3  -1  13 48844.8 1191.52   1
   3   1 -13 46503.4 1170.13   1
   3  -1 -13 48279.9 1164.15   1
  -3   1  13 47329.4 1204.35   1
   3   1 -13 46404.9 1173.30   1
   3   1 -13 46698.2 1064.09   1
   3  -1 -13 43996.4 1140.88   1
  -3   1  13 45181.3 1149.74   1
  -1   0 -14 142170. 2863.36   1
   1   0  14 153419. 3113.84   1
   1   0  14 155964. 3138.70   1
   1   0  14 146455. 2839.43   1
  -1   0 -14 147851. 2880.31   1
  -1   0 -14 155037. 3000.06   1
   1   0  14 151620. 2932.68   1
   5  -3  -1 2103.97 474.710   1
  -5   3   1 2167.44 590.000   1
  -5  -3   1 1921.58 363.060   1
   5  -3  -1 2425.86 313.530   1
   5   3  -1 2687.56 335.830   1
   5   3  -1 2379.72 262.760   1
  -5  -3   1 2182.82 286.820   1
   4  -1  10 35399.1 1234.31   1
  -4  -1 -10 35431.6 1267.68   1
   4  -1  10 36825.4 1337.54   1
  -4  -1 -10 33865.2 1345.04   1
   4   1  10 37694.1 8321.40   1
   4   1  10 36111.3 1401.32   1
  -4   1 -10 34977.0 1108.89   1
  -4   1 -10 35524.0 1266.59   1
  -4  -1 -10 39480.6 8852.45   1
  -4   1 -10 39801.6 9005.44   1
  -4   1 -10 37149.2 1688.67   1
   2  -4  -7 2890.39 404.480   1
  -2  -4   7 2158.59 637.390   1
   2   4  -7 2667.65 382.930   1
   2  -4  -7 2793.69 372.110   1
  -2   4   7 2205.74 304.880   1
  -2  -4   7 2062.96 479.990   1
  -2  -4   7 2006.73 464.070   1
  -5   0  -8 3408.93 346.900   1
  -5   0  -8 3747.35 473.600   1
  -5   0  -8 3093.63 404.770   1
   5   0   8 3468.86 376.290   1
   5   3  -2 3471.12 373.310   1
   5  -3  -2 4476.15 429.530   1
  -5  -3   2 4572.60 395.570   1
  -5   3   2 5555.23 734.260   1
   5  -3  -2 3973.11 409.920   1
   5   3  -2 4366.00 302.430   1
  -5  -3   2 4412.40 374.340   1
   5  -3  -2 3868.22 624.910   1
   5   3   0 33789.3 2057.77   1
   5  -3   0 35377.8 2075.73   1
  -5  -3   0 32601.3 1041.11   1
  -5  -3   0 32610.4 1088.65   1
   5   3   0 32381.5 1069.93   1
   5  -3   0 30108.3 1041.82   1
  -5   3   0 31951.0 1078.06   1
   6  -1   3 5789.99 436.150   1
   6  -1   3 5858.81 767.190   1
   6   1   3 5790.54 363.530   1
  -6  -1  -3 6626.70 611.840   1
  -6  -1  -3 4687.83 407.850   1
   6  -1   3 5467.90 586.540   1
   6   1   3 5528.66 592.920   1
  -6   1  -3 5396.98 431.840   1
  -6  -1  -3 6133.14 801.620   1
  -6   1  -3 6929.10 795.160   1
   6   1   3 6992.28 940.720   1
   0  -4  -8 655.570 300.510   1
   0  -4   8 364.170 148.580   1
   0   4  -8 530.100 248.500   1
   0  -4   8 388.970 282.440   1
   0   4   8 936.740 224.230   1
   0  -4   8 701.560 207.910   1
   0  -4   8 421.660 148.150   1
   0  -4  -8 382.240 109.680   1
   0   4   8 628.030 285.560   1
  -4  -3  -6 2014.93 448.970   1
  -4   3  -6 2454.67 264.360   1
  -4  -3  -6 2731.87 380.220   1
  -4   3  -6 2232.30 150.550   1
   4   3   6 2517.37 222.460   1
   4  -3   6 3461.19 441.460   1
  -4   3  -6 2459.25 334.450   1
  -4  -3  -6 2170.56 606.840   1
   3  -4  -5 39694.1 8950.14   1
  -3  -4   5 34174.1 1193.55   1
   3   4  -5 36095.4 1237.90   1
  -3   4   5 35284.0 1222.89   1
   6   0   4 95959.4 2033.35   1
  -6   0  -4 99389.8 2048.13   1
   6   0   4 95895.6 2109.97   1
  -6   0  -4 99498.0 2527.05   1
   6   0   4 100415. 2048.06   1
   2   1  13 237.010 204.290   1
   2  -1  13 480.510 226.020   1
  -2   1 -13 223.240 309.880   1
  -2  -1 -13 -683.98 275.390   1
   2  -1  13 570.120 306.530   1
  -2  -1 -13 -190.13 178.610   1
  -2   1 -13 250.940 139.220   1
  -2  -1 -13 135.850 73.7300   1
   2   1  13 205.180 110.050   1
   2  -1  13 404.900 293.350   1
  -5   2   8 15290.1 669.820   1
   5  -2  -8 16159.9 748.960   1
  -5  -2   8 15840.4 1696.93   1
   5   2  -8 17424.1 1269.21   1
   5   2  -8 15518.8 693.370   1
   5  -2  -8 15304.9 672.460   1
  -5   2   8 16751.3 1149.14   1
  -5  -2   8 18560.1 1397.85   1
  -3  -2  12 35053.6 1227.63   1
  -3   2  12 33690.4 1183.30   1
   3  -2 -12 34089.0 1213.11   1
  -3   2  12 33225.4 1239.59   1
   3   2 -12 32133.1 1172.89   1
   3   2 -12 30649.6 1029.75   1
   3   2 -12 35299.6 1561.02   1
   2  -3  10 28736.8 1705.80   1
   2  -3  10 28820.1 1105.08   1
  -2  -3 -10 28710.5 1087.01   1
  -2  -3 -10 26998.4 1080.30   1
   2  -3  10 26956.2 1063.98   1
   2   3  10 30307.9 2415.86   1
   1  -4  -8 155.990 221.250   1
   1  -4  -8 292.680 115.660   1
  -1  -4   8 477.980 386.140   1
   1   4  -8 35.5400 213.040   1
  -1  -4   8 184.350 132.580   1
  -1  -4   8 303.680 101.590   1
  -1   4   8 72.7400 217.730   1
  -2  -2 -12 6828.76 895.680   1
   2  -2  12 7012.29 784.840   1
  -2  -2 -12 7798.05 896.790   1
   2  -2  12 7180.91 775.370   1
   2   2  12 7780.32 894.400   1
  -2   2 -12 7327.41 458.470   1
   2   2  12 6928.76 291.020   1
   2  -2  12 7421.49 556.180   1
  -2   2 -12 6928.00 286.420   1
   5  -3  -3 16913.3 1309.97   1
   5   3  -3 14825.4 642.930   1
  -5  -3   3 16298.9 722.520   1
  -5   3   3 16047.3 679.300   1
   5  -3  -3 16887.5 725.520   1
  -5  -3   3 15734.6 1862.55   1
   5   3  -3 16388.5 679.590   1
  -5  -3   3 17519.6 710.000   1
   5  -3  -3 14803.1 721.930   1
  -5  -3  -1 3274.40 430.760   1
   5  -3   1 3468.60 454.160   1
   5   3   1 2458.10 258.730   1
  -5   3  -1 4310.83 590.850   1
   5  -3   1 3315.71 416.130   1
  -5  -3  -1 2997.38 256.700   1
   5   3   1 3982.51 473.420   1
  -3  -4  -4 7763.68 344.680   1
   3   4   4 7592.23 366.140   1
   3  -4   4 8545.23 1907.18   1
  -3   4  -4 7524.14 353.800   1
  -3  -4  -4 8511.90 1977.36   1
  -3   4  -4 8388.37 2081.73   1
  -3  -4  -4 8975.84 889.230   1
  -3   4  -4 8465.62 1981.23   1
  -3  -4  -4 7603.77 417.110   1
   1  -3  11 1381.11 350.260   1
   1   3  11 1211.82 263.330   1
  -1  -3 -11 537.240 139.660   1
   1  -3  11 453.300 256.710   1
  -1   3 -11 689.320 258.560   1
  -1  -3 -11 658.640 230.410   1
  -1  -3 -11 509.190 195.500   1
   1  -3  11 584.900 288.080   1
   5   2   6 16762.9 576.840   1
  -5   2  -6 17510.4 608.190   1
   5   2   6 15705.7 1134.87   1
  -5  -2  -6 15856.8 704.280   1
   5  -2   6 17528.5 1292.37   1
  -5   2  -6 17656.0 1419.83   1
  -5  -2  -6 17722.6 1407.40   1
  -5  -2  -6 17029.1 727.960   1
  -6   1   6 11288.6 1014.03   1
   6  -1  -6 8254.02 1860.56   1
  -6  -1   6 10567.7 1202.30   1
   6   1  -6 8647.23 1946.56   1
   6   1  -6 10477.8 1180.83   1
   6  -1  -6 10820.5 1241.02   1
  -6   1   6 8897.78 477.780   1
  -6  -1   6 8617.28 1950.50   1
   4  -3  -8 3392.23 467.820   1
   4  -3  -8 3439.06 457.910   1
  -4   3   8 2182.50 271.580   1
  -4  -3   8 3267.64 592.430   1
   4   3  -8 2837.11 301.600   1
  -4  -3   8 3557.84 453.020   1
   2   1 -14 3337.26 462.650   1
  -2   1  14 2187.86 278.500   1
  -2  -1  14 2555.72 390.550   1
   2  -1 -14 1839.96 384.220   1
   2   1 -14 2517.99 298.310   1
   2   1 -14 1990.82 448.270   1
   2  -1 -14 2317.32 341.550   1
  -2  -1  14 2042.07 459.260   1
   2  -1 -14 2436.05 381.660   1
  -2  -3  11 67459.8 1448.43   1
   2  -3 -11 63859.3 1557.97   1
   2  -3 -11 66558.5 1422.53   1
  -2  -3  11 66254.4 1593.55   1
   2   3 -11 66442.4 1558.60   1
  -2   3  11 67531.1 1572.24   1
  -2  -3  11 67644.0 1445.18   1
  -4  -1  12 70492.9 1591.19   1
  -4   1  12 71225.5 1628.66   1
   4   1 -12 71644.5 1461.14   1
   4  -1 -12 67864.5 1614.77   1
  -4   1  12 71273.5 1623.70   1
  -4  -1  12 72225.8 1666.91   1
   4  -1 -12 69846.1 1583.80   1
   4   1 -12 70806.1 1617.35   1
   4   1 -12 73888.9 2008.77   1
  -6   0   7 -5.3400 231.480   1
  -6   0   7 1158.59 484.010   1
   6   0  -7 991.430 421.540   1
   6   0  -7 816.040 233.630   1
   4   2   9 4806.20 786.150   1
   4   2   9 3787.56 179.590   1
  -4  -2  -9 3741.32 378.020   1
  -4   2  -9 4649.56 518.380   1
  -4  -2  -9 4454.89 539.960   1
  -4   2  -9 4608.91 523.360   1
  -4  -2  -9 5154.75 566.090   1
   4   2   9 4178.69 204.880   1
  -4   2  -9 3851.43 194.190   1
   2  -2 -13 1305.12 306.430   1
  -2  -2  13 953.440 376.990   1
   2   2 -13 1585.45 377.810   1
  -2  -2  13 969.170 270.910   1
   2  -2 -13 997.610 398.350   1
  -2   2  13 1231.36 641.810   1
  -2  -2  13 938.040 230.230   1
   2   2 -13 1369.96 280.780   1
   2   2 -13 1015.74 561.840   1
  -2   2  13 1284.94 319.940   1
  -3  -1 -12 7662.99 472.630   1
   3  -1  12 9244.30 671.880   1
   3   1  12 8255.05 1965.42   1
  -3   1 -12 10460.1 1035.18   1
  -3  -1 -12 9651.04 1077.23   1
  -3   1 -12 8169.28 1860.67   1
   3  -1  12 9208.03 821.140   1
   3   1  12 8788.04 1997.39   1
  -3   1 -12 8182.40 1826.24   1
  -3  -1 -12 8470.27 1912.56   1
   3   1  12 9683.87 1255.99   1
   3  -1  12 8074.53 885.490   1
   3  -3 -10 2453.16 305.720   1
   3  -3 -10 3302.33 381.820   1
  -3   3  10 2155.11 587.720   1
  -3  -3  10 2694.38 323.770   1
  -3  -3  10 1874.32 462.260   1
  -3  -3  10 3017.46 424.970   1
   3   3 -10 2429.39 321.230   1
   5  -1 -10 55944.7 1412.40   1
  -5   1  10 55300.8 1319.91   1
  -5  -1  10 57503.0 1393.29   1
   5   1 -10 55470.0 1377.91   1
   5   1 -10 55345.0 1332.00   1
   5  -1 -10 55023.6 1325.93   1
  -5  -1  10 56967.7 1414.22   1
  -5   1  10 55476.1 1343.05   1
  -1  -2 -13 71975.8 1657.42   1
   1   2  13 65863.0 1494.36   1
   1  -2  13 66178.8 1314.71   1
   1   2  13 69605.8 1368.16   1
  -1  -2 -13 68312.1 1351.86   1
   1  -2  13 69764.3 1601.71   1
   1  -2  13 68297.1 1606.04   1
  -1   2 -13 65601.9 1497.39   1
   1   2  13 69020.3 1576.15   1
  -1  -2 -13 70281.1 1613.63   1
  -1   2 -13 70440.6 1581.03   1
   1  -2  13 67695.4 1539.07   1
  -1   2 -13 71776.1 1437.38   1
  -1   1 -14 44156.7 1155.74   1
   1   1  14 45805.9 1031.51   1
  -1  -1 -14 45621.8 1355.46   1
  -1   1 -14 43548.9 1091.67   1
  -1  -1 -14 47288.2 1216.69   1
  -1   1 -14 45163.0 1010.20   1
  -1  -1 -14 46282.1 1179.49   1
   1  -1  14 42987.2 974.510   1
   1  -1  14 45214.8 1160.09   1
   1   1  14 46881.2 2378.20   1
   1   1  14 47793.4 2440.83   1
   1  -1  14 43711.7 1155.85   1
   1  -1  14 46850.8 2392.97   1
   5  -3  -4 97.2300 137.550   1
  -5  -3   4 899.090 343.530   1
   5   3  -4 403.300 242.840   1
  -5  -3   4 660.030 174.360   1
   5  -3  -4 674.930 292.470   1
  -5   3   4 316.430 199.930   1
   5   3  -4 741.580 323.570   1
   5  -3   2 41216.9 963.990   1
   5   3   2 42565.0 1490.41   1
  -5  -3  -2 43217.2 968.740   1
   5   3   2 39774.1 8780.22   1
  -5  -3  -2 42768.8 1196.44   1
  -5  -3  -2 42941.5 1006.87   1
   5  -3   2 43424.2 1797.86   1
  -5   3  -2 39165.2 8663.00   1
  -5   3  -2 43820.5 1596.18   1
  -3  -2 -11 3970.53 432.750   1
  -3   2 -11 3808.66 470.950   1
   3  -2  11 2990.04 524.160   1
  -3  -2 -11 3125.08 523.910   1
   3   2  11 2095.96 361.420   1
   3  -2  11 2722.81 396.180   1
   3   2  11 3228.34 416.350   1
  -3   2 -11 4083.73 312.070   1
  -3  -2 -11 3467.39 411.250   1
   3  -2  11 3019.41 324.180   1
   3   2  11 2656.51 303.410   1
  -3   2 -11 2875.45 380.260   1
  -5   1  -8 48336.3 2055.09   1
  -5  -1  -8 45537.2 1168.07   1
   5  -1   8 48011.8 1276.59   1
  -5  -1  -8 48344.5 1311.47   1
  -5   1  -8 45149.6 1072.75   1
   5   1   8 46268.6 1171.88   1
   5   1   8 46578.0 1014.12   1
  -5   1  -8 43008.3 2570.07   1
  -5  -1  -8 46105.3 1658.14   1
  -1  -4  -8 9990.67 473.160   1
   1  -4   8 11125.7 768.310   1
  -1  -4  -8 9805.32 382.950   1
   1  -4   8 11711.2 940.280   1
   1   4   8 11657.6 1051.43   1
   1  -4   8 9949.33 1033.94   1
   1  -4   8 10928.2 680.590   1
  -1  -4  -8 10370.9 651.440   1
   1  -4   8 8914.36 572.190   1
   6  -2  -1 698.190 360.260   1
   6   2  -1 934.670 364.990   1
  -6  -2   1 731.220 214.070   1
   6  -2  -1 366.710 181.910   1
   6  -2  -1 885.860 231.570   1
  -6   2   1 468.850 236.000   1
   6   2  -1 959.720 266.480   1
  -6  -2   1 439.770 175.370   1
   6   2  -1 807.810 269.780   1
   6  -2  -2 1316.04 416.100   1
  -6  -2   2 2021.34 486.400   1
   6  -2  -2 1997.44 417.590   1
   6   2  -2 2498.52 372.130   1
  -6   2   2 2817.03 346.750   1
   6  -2  -2 2193.43 325.020   1
  -6  -2   2 1557.72 334.270   1
   6   2  -2 2211.81 312.130   1
  -6  -1  -4 11321.2 560.680   1
   6   1   4 11713.3 768.270   1
   6   1   4 11131.5 752.880   1
   6  -1   4 11031.5 1008.28   1
  -6   1  -4 11624.6 990.730   1
  -6   1  -4 12766.9 1221.09   1
   6  -1   4 11252.0 632.000   1
   6  -1   4 12768.7 925.300   1
   6   1   4 10804.0 971.520   1
  -6  -1  -4 11576.8 980.520   1
  -3  -4   6 2071.32 618.720   1
   3  -4  -6 3305.95 516.440   1
  -3  -4   6 3015.51 519.280   1
  -3   4   6 3038.23 331.370   1
   3   4  -6 3144.64 321.050   1
   3  -4  -6 3269.34 457.420   1
  -6  -2   0 2895.29 489.740   1
   6  -2   0 3308.80 419.030   1
  -6   2   0 4915.64 584.930   1
   6   2   0 4247.91 481.320   1
   6   2   0 3918.57 464.030   1
   6  -2   0 3092.29 345.800   1
   6  -2   0 3793.12 490.630   1
  -6  -2   0 3303.01 458.350   1
   6   2   0 3600.35 290.550   1
  -4   2  11 45678.1 1183.20   1
  -4   2  11 45801.4 1160.89   1
   4  -2 -11 45095.2 1109.28   1
  -4  -2  11 43353.9 1215.54   1
   4   2 -11 42392.8 1100.47   1
   4   2 -11 45389.8 1397.65   1
  -4  -2  11 46680.0 1182.55   1
   4  -2 -11 43781.6 1242.01   1
  -3  -3  -9 15531.3 1099.77   1
  -3   3  -9 15172.2 1398.24   1
  -3  -3  -9 16751.5 1390.95   1
  -3   3  -9 17562.4 1489.83   1
  -3  -3  -9 16041.8 1523.72   1
  -3  -3  -9 15994.5 731.730   1
   3  -3   9 14991.9 721.930   1
   3  -3   9 15032.6 775.530   1
  -2   4  -7 129495. 2502.54   1
  -2  -4  -7 129781. 2529.88   1
   2  -4   7 128788. 2340.60   1
   2  -4   7 131579. 2731.99   1
  -2  -4  -7 132361. 2408.68   1
  -2  -4  -7 128872. 2736.02   1
   6  -2  -3 48187.3 1254.14   1
   6   2  -3 48004.9 1217.41   1
   6   2  -3 49059.4 1164.30   1
  -6  -2   3 49435.2 1287.20   1
   6  -2  -3 49578.8 1264.52   1
  -6   2   3 48952.8 1160.33   1
   6   2  -3 48332.4 1138.66   1
  -6  -2   3 49038.9 1184.50   1
  -6   0  -5 255.500 160.140   1
  -6   0  -5 384.140 212.100   1
   6   0   5 -45.250 151.400   1
   6   0   5 438.590 321.880   1
   6   0   5 238.660 202.170   1
  -4   0 -11 575.460 196.370   1
  -4   0 -11 146.520 199.340   1
  -4   0 -11 289.750 221.430   1
   4   0  11 -9.8000 261.400   1
  -4   0 -11 273.590 163.690   1
   4   0  11 263.940 197.790   1
  -3  -4  -5 14112.0 483.270   1
   3  -4   5 14867.3 523.970   1
  -3   4  -5 16246.4 1335.87   1
  -3  -4  -5 15979.5 1065.01   1
  -3  -4  -5 15050.4 632.760   1
  -3  -4  -5 15584.5 1231.72   1
  -3   4  -5 14462.3 616.820   1
  -2  -4   8 20956.5 762.250   1
  -2  -4   8 23514.1 974.220   1
   2  -4  -8 22415.3 828.450   1
   2   4  -8 21033.5 862.270   1
  -2  -4   8 23144.0 864.040   1
   2  -4  -8 20793.2 873.480   1
  -2   4   8 22342.7 887.470   1
  -6   1   7 5709.81 921.600   1
  -6  -1   7 4405.24 404.780   1
   6  -1  -7 3198.59 326.960   1
   6   1  -7 5008.87 753.280   1
  -6  -1   7 3100.97 380.890   1
  -6   1   7 4977.71 595.130   1
   6   1  -7 3766.68 342.760   1
  -5  -3   5 150877. 2981.37   1
   5  -3  -5 146397. 2917.75   1
  -5   3   5 148177. 2928.02   1
   5  -3  -5 148139. 3164.69   1
  -5  -3   5 144692. 2913.21   1
   5   3  -5 147780. 2916.13   1
   6   2   1 41020.4 1067.36   1
   6   2   1 40459.8 1230.69   1
  -6   2  -1 41940.3 1079.04   1
  -6  -2  -1 41246.5 1000.07   1
   6  -2   1 40462.6 1129.12   1
   6  -2   1 42858.8 1954.29   1
  -6  -2  -1 41957.4 1156.40   1
   6   2   1 42098.7 984.220   1
   6  -2   1 45964.4 3192.73   1
  -6  -2  -1 41915.8 1036.21   1
   1   0 -15 91.6100 229.540   1
   1   0 -15 -132.29 176.670   1
   1   0 -15 136.050 176.870   1
  -1   0  15 -122.32 186.890   1
  -1   0  15 68.1200 235.890   1
  -3   0  14 44408.9 1176.47   1
   3   0 -14 41152.1 1055.47   1
   3   0 -14 44900.5 1181.83   1
  -3   0  14 41049.5 1786.92   1
   3   0 -14 43911.2 1083.40   1
  -4  -3  -7 36935.4 1259.34   1
   4  -3   7 38093.9 8439.08   1
  -4   3  -7 38550.9 8499.05   1
  -4   3  -7 37194.0 1325.19   1
  -4   3  -7 36635.3 1850.33   1
  -4  -3  -7 38678.7 8739.61   1
  -4  -3  -7 34378.8 1196.31   1
  -5   0  11 -109.53 276.080   1
  -5   0  11 569.740 244.510   1
   5   0 -11 595.490 329.250   1
  -5  -3  -3 62524.7 1291.05   1
   5   3   3 59134.7 1215.36   1
   5  -3   3 61104.2 1297.52   1
  -5   3  -3 58337.6 1240.16   1
  -5  -3  -3 62607.3 1484.72   1
   5  -3   3 62483.4 1447.98   1
   5   3   3 62588.6 1649.97   1
  -5  -3  -3 62072.4 1411.69   1
  -5   3  -3 61316.6 1389.78   1
   0   0  15 -184.45 182.920   1
   0   0 -15 27.0500 156.300   1
   0   0  15 250.830 192.970   1
   0   0  15 -149.30 210.800   1
   0   0 -15 -27.660 180.090   1
   0   0 -15 -141.80 195.800   1
   5  -2  -9 2921.34 327.180   1
  -5   2   9 4393.96 679.290   1
   5  -2  -9 2249.31 389.480   1
  -5   2   9 2822.82 384.110   1
  -5  -2   9 3792.31 444.640   1
   5   2  -9 3834.09 683.660   1
   5   2  -9 3800.98 392.070   1
  -5  -2   9 1970.48 437.000   1
   6   2  -4 27565.5 872.800   1
  -6   2   4 26572.2 1008.62   1
   6   2  -4 27526.6 1061.03   1
  -6  -2   4 26809.5 1399.15   1
   6   2  -4 26048.2 963.210   1
   6  -2  -4 26260.6 977.890   1
   6  -2  -4 27582.0 1088.37   1
  -6  -2   4 26226.3 978.790   1
   6  -2  -4 28556.0 1098.18   1
  -1  -3  12 736.100 332.830   1
  -1  -3  12 760.870 220.900   1
   1  -3 -12 1098.64 398.240   1
  -1   3  12 886.840 420.150   1
  -1  -3  12 852.120 276.240   1
   1  -3 -12 620.340 169.840   1
   1   3 -12 296.920 287.190   1
  -1   3  12 870.620 230.550   1
   0   3 -12 2227.99 386.830   1
   0  -3  12 3522.43 393.510   1
   0  -3 -12 3523.65 328.830   1
   0  -3 -12 3596.05 405.970   1
   0  -3  12 3654.96 257.100   1
   0  -3  12 3454.87 342.260   1
  -4   4   1 7446.70 426.580   1
   4  -4  -1 7759.05 724.590   1
   4   4  -1 7375.65 407.960   1
  -4  -4   1 8609.56 2031.51   1
   4   4  -1 8532.44 2039.31   1
   4  -4  -1 7625.63 763.880   1
  -4  -4   1 7516.99 368.870   1
   0  -4   9 117218. 2350.30   1
   0  -4   9 116382. 2467.94   1
   0   4  -9 122398. 2557.73   1
   0  -4   9 117597. 2285.60   1
   0  -4  -9 119096. 2520.17   1
   0   4   9 119397. 2484.93   1
   0   4   9 118306. 2315.06   1
   0  -4   9 119045. 2329.70   1
  -6   0   8 14591.9 1333.67   1
   6   0  -8 12068.4 907.910   1
  -6   0   8 13609.7 788.870   1
   6   0  -8 17171.2 2083.75   1
   4  -4   0 488.430 196.060   1
  -4  -4   0 951.330 218.920   1
   4   4   0 447.950 132.380   1
  -4   4   0 709.080 279.280   1
  -4  -4   0 710.390 183.850   1
   4  -4   0 418.640 212.490   1
   4   4   0 469.630 176.350   1
   0  -5   0 145.000 204.310   1
   0  -5   0 238.700 234.260   1
  -4  -4   2 4465.08 404.820   1
  -4   4   2 4284.72 332.640   1
  -4  -4   2 3640.39 567.030   1
   4  -4  -2 3633.62 298.600   1
   4   4  -2 3437.97 302.310   1
   4  -4  -2 5002.61 592.380   1
   4   4  -2 4099.15 348.540   1
   1  -4  -9 101330. 2013.14   1
  -1  -4   9 96912.1 1940.01   1
   1   4  -9 101190. 2203.13   1
  -1  -4   9 99666.9 1978.01   1
   1  -4  -9 100116. 2164.33   1
  -1   4   9 103065. 2221.10   1
  -1  -4   9 102227. 2208.44   1
   5   2   7 11461.9 931.380   1
  -5   2  -7 11025.7 857.500   1
   5  -2   7 10516.8 620.450   1
  -5   2  -7 11437.9 591.900   1
   5   2   7 10449.5 419.330   1
  -5  -2  -7 11362.1 1456.08   1
  -5  -2  -7 10343.8 1003.28   1
  -5   2  -7 10055.9 721.630   1
  -5  -2  -7 10424.7 535.240   1
  -5   0  -9 -4.5100 250.960   1
  -5   0  -9 451.250 265.710   1
   5   0   9 345.140 244.210   1
  -5   0  -9 61.0300 197.020   1
  -4   0  13 493.670 242.690   1
   4   0 -13 -120.38 349.870   1
   4   0 -13 -217.74 188.340   1
  -4   0  13 159.130 349.250   1
   0  -5   1 3954.45 415.770   1
   0  -5  -1 3707.88 435.600   1
   0  -5  -1 3837.13 329.170   1
   0  -5   1 4768.47 660.950   1
   2   0  14 4612.66 354.610   1
  -2   0 -14 3778.70 308.870   1
   2   0  14 4543.25 492.890   1
  -2   0 -14 5401.19 892.780   1
   2   0  14 5602.88 656.820   1
  -2   0 -14 4830.95 390.610   1
   4  -3  -9 2869.30 366.120   1
  -4  -3   9 3305.35 461.090   1
   4   3  -9 2955.17 356.630   1
  -4  -3   9 2853.85 411.080   1
   4  -3  -9 4109.22 612.130   1
  -4   3   9 2862.50 342.600   1
   6  -2   2 8016.43 811.880   1
   6   2   2 7889.95 698.930   1
  -6  -2  -2 6858.51 408.940   1
   6   2   2 9019.99 1083.04   1
  -6   2  -2 8251.26 1979.22   1
   6   2   2 7443.15 392.220   1
  -6  -2  -2 7105.28 653.140   1
   6  -2   2 6716.66 735.200   1
  -6   2  -2 7422.12 598.240   1
  -6  -2  -2 7083.63 621.200   1
   4  -4   1 5294.38 503.970   1
  -4  -4  -1 4647.91 300.490   1
   4   4   1 5177.08 612.510   1
   4  -4   1 5498.59 448.420   1
  -4   4  -1 5109.86 341.940   1
  -4  -4  -1 4519.32 744.430   1
   4   4   1 5001.80 518.400   1
   6   1   5 10392.4 1408.90   1
  -6   1  -5 8702.70 2106.96   1
   6   1   5 9345.37 1167.31   1
  -6  -1  -5 7782.58 642.050   1
   6  -1   5 8519.78 1957.35   1
  -6   1  -5 8135.66 798.330   1
   6  -1   5 8439.26 2035.21   1
   6   1   5 8662.19 2067.71   1
  -6  -1  -5 7066.46 567.750   1
   4  -4  -3 5321.80 477.160   1
  -4  -4   3 5127.66 498.240   1
   4   4  -3 6155.15 530.100   1
  -4   4   3 4820.67 324.070   1
   4  -4  -3 5239.90 468.710   1
  -4  -4   3 5473.15 455.170   1
   4   4  -3 4491.03 351.720   1
   4  -1  11 5138.87 526.700   1
  -4   1 -11 4144.38 360.060   1
  -4  -1 -11 5498.98 595.290   1
  -4   1 -11 5508.58 605.640   1
  -4  -1 -11 5587.62 759.380   1
  -4   1 -11 4333.86 545.510   1
   4   1  11 4622.77 612.100   1
  -4  -1 -11 4262.31 369.730   1
  -4   1 -11 4667.68 302.140   1
   4  -1  11 4010.00 355.160   1
   4   1  11 4960.74 336.190   1
   0  -5  -2 5276.50 591.740   1
   0  -5   2 4245.53 417.590   1
   0  -5  -2 5176.68 491.120   1
   0  -5   2 5945.72 448.810   1
  -3  -4   7 28656.9 1160.99   1
   3  -4  -7 26266.8 1389.23   1
  -3   4   7 26697.0 995.620   1
  -3  -4   7 28402.3 883.730   1
  -3  -4   7 26108.3 996.620   1
   3  -4  -7 28197.1 1114.22   1
   3   4  -7 24664.0 913.470   1
   1  -2 -14 2888.45 382.290   1
  -1   2  14 1954.21 445.630   1
   1  -2 -14 3645.36 663.810   1
  -1  -2  14 2416.29 370.140   1
  -1   2  14 2733.78 274.030   1
   1  -2 -14 3321.66 434.030   1
  -1  -2  14 3392.18 460.700   1
   1   2 -14 2806.11 260.460   1
   1   2 -14 2692.80 319.590   1
   1   2 -14 3033.96 305.130   1
   6  -2  -5 239702. 4609.61   1
  -6   2   5 236580. 4486.33   1
   6   2  -5 251402. 55397.8   1
   6  -2  -5 223501. 4306.68   1
  -6  -2   5 236728. 4513.85   1
   6   2  -5 244964. 4636.62   1
  -6  -2   5 235763. 4721.57   1
  -3   0 -13 49.0700 158.450   1
   3   0  13 123.090 176.010   1
   3   0  13 186.520 178.760   1
  -3   0 -13 -270.91 321.240   1
   3   0  13 186.450 131.810   1
  -5  -3   6 2921.40 408.190   1
   5   3  -6 2570.30 492.720   1
  -5  -3   6 2979.50 403.610   1
   5  -3  -6 3399.99 368.220   1
  -5   3   6 2622.77 301.550   1
   5  -3  -6 2275.31 476.950   1
   1  -5   0 70179.5 1527.57   1
  -1  -5   0 70062.4 1561.68   1
   1  -5   0 66717.8 1532.89   1
  -1  -5   0 66796.8 1532.34   1
   0   2 -14 37759.8 8561.82   1
   0   2 -14 38777.8 8565.13   1
   0  -2  14 41497.9 940.530   1
   0  -2 -14 39392.8 8718.65   1
   0  -2  14 41148.9 1141.14   1
   0  -2 -14 40939.2 1107.56   1
   0  -2  14 41556.7 1108.93   1
   0   2 -14 40725.1 1044.18   1
   0   2  14 37499.0 8281.04   1
   0  -2 -14 40131.1 904.840   1
   2   0 -15 478.180 202.550   1
  -2   0  15 109.430 209.320   1
   2   0 -15 147.560 198.060   1
   2   0 -15 154.210 236.280   1
  -2   0  15 17.2500 187.830   1
   2  -3  11 1769.14 516.030   1
  -2  -3 -11 1784.69 384.270   1
  -2  -3 -11 1025.08 295.360   1
   2  -3  11 624.000 266.830   1
   2  -3  11 1064.52 362.090   1
   2   3  11 799.450 223.170   1
  -1  -5   1 38376.4 8487.98   1
   1  -5  -1 35733.5 1271.55   1
   1  -5  -1 37972.3 8402.07   1
  -1  -5   1 37705.7 8342.94   1
  -1  -1  15 31954.4 1156.00   1
   1  -1 -15 31335.4 1157.23   1
  -1   1  15 31074.5 1153.58   1
  -1  -1  15 32933.1 1139.75   1
  -1  -1  15 30291.9 1127.92   1
   1  -1 -15 32200.1 1228.37   1
   1   1 -15 32448.1 1179.98   1
   1   1 -15 30086.9 1090.70   1
  -1   1  15 30621.0 1108.02   1
   1  -1 -15 32258.3 1182.31   1
   1   1 -15 32317.1 1181.16   1
   3   1 -14 14477.1 1153.47   1
  -3   1  14 12270.9 1263.81   1
  -3   1  14 13053.2 872.010   1
  -3  -1  14 12770.6 614.680   1
   3  -1 -14 13404.6 799.550   1
   3  -1 -14 8452.33 1928.42   1
   3   1 -14 13455.2 967.870   1
  -1  -5  -1 2582.52 278.960   1
   1  -5   1 2356.01 256.340   1
   1  -5   1 2135.87 563.510   1
  -1  -5  -1 3088.00 425.680   1
  -5   1  11 2437.03 358.970   1
  -5  -1  11 1352.69 326.070   1
  -5   1  11 1059.65 331.380   1
   5   1 -11 2394.64 344.100   1
   5  -1 -11 758.170 360.430   1
   5   1 -11 2465.68 324.970   1
   5  -1 -11 1879.82 404.290   1
  -5  -1  11 2515.43 377.130   1
  -5  -3  -4 40.6500 126.720   1
  -5   3  -4 -8.5000 156.780   1
   5   3   4 48.2000 132.410   1
  -5  -3  -4 -167.12 177.650   1
   5  -3   4 298.470 135.160   1
  -5  -3  -4 382.690 110.300   1
   5   3   4 148.580 109.760   1
   5  -3   4 298.130 121.730   1
  -5   3  -4 -116.58 107.270   1
   0  -1 -15 27634.2 1465.40   1
   0  -1  15 27096.3 1676.66   1
   0  -1  15 26457.7 1035.38   1
   0  -1 -15 26707.1 1177.48   1
   0   1  15 27930.4 1717.82   1
   0   1 -15 29128.7 1097.68   1
   0   1  15 27125.0 987.520   1
   0  -1  15 27229.2 960.770   1
   0   1 -15 28687.4 1195.40   1
   0   1 -15 26636.8 939.270   1
   0  -1 -15 27138.9 1049.06   1
   4   4   2 4656.79 536.120   1
   4  -4   2 3344.95 300.430   1
  -4   4  -2 3986.67 283.000   1
  -4  -4  -2 3737.17 596.200   1
  -4  -4  -2 4355.24 544.290   1
   4   4   2 4066.51 459.550   1
   4  -4   2 4541.90 553.070   1
  -3  -3  11 327.450 276.440   1
  -3   3  11 692.210 329.110   1
  -3   3  11 864.450 237.520   1
   3  -3 -11 664.980 217.420   1
  -3  -3  11 747.970 449.810   1
   3   3 -11 206.350 218.750   1
   3  -3 -11 1295.96 460.640   1
  -3  -3  11 147.530 107.700   1
   3   2 -13 40229.3 1095.69   1
  -3   2  13 41517.6 1204.74   1
   3   2 -13 42019.7 1397.49   1
  -3  -2  13 41536.7 1050.44   1
   3  -2 -13 42366.8 2307.54   1
  -3   2  13 41208.5 1126.83   1
   3   2 -13 38693.1 8543.24   1
  -3  -2  13 38507.4 8545.56   1
   3  -2 -13 39447.3 8720.93   1
   3  -4   6 45527.9 1247.01   1
   3  -4   6 42818.0 851.610   1
  -3  -4  -6 44618.6 1117.45   1
  -3  -4  -6 45518.5 883.670   1
  -3   4  -6 45594.7 1735.56   1
  -3  -4  -6 44069.9 1398.59   1
  -3  -4  -6 42465.3 1045.66   1
  -3   4  -6 42541.7 1010.54   1
   6   0   6 12168.8 1073.74   1
  -6   0  -6 13736.2 1253.71   1
   6   0   6 11331.7 1189.94   1
  -6   0  -6 11790.7 613.460   1
   6   0   6 9772.29 1068.52   1
  -4  -2 -10 34723.1 2169.37   1
   4  -2  10 34689.4 1324.49   1
  -4  -2 -10 34109.6 1233.55   1
  -4   2 -10 32018.0 965.920   1
  -4  -2 -10 32912.1 1198.31   1
   4   2  10 31796.5 1258.03   1
   4   2  10 33575.4 1004.40   1
   4   2  10 33946.9 1144.41   1
   4  -2  10 35414.9 1276.53   1
  -4   2 -10 33013.6 1001.63   1
  -4   2 -10 35064.5 1708.97   1
  -4  -2 -10 35324.6 2305.05   1
  -4   2 -10 34629.5 1831.15   1
   1  -5  -2 75716.7 1660.44   1
  -1  -5   2 76644.6 1792.93   1
   1  -4   9 2617.34 363.360   1
  -1  -4  -9 3228.24 397.670   1
   1  -4   9 3454.76 252.070   1
   1  -4   9 2916.49 434.300   1
   1   4   9 2639.11 345.920   1
   1  -4   9 3125.14 392.540   1
  -1  -4  -9 3493.52 439.640   1
   1  -4   9 2605.47 420.510   1
  -6   1   8 17565.9 1280.99   1
  -6  -1   8 16703.5 765.870   1
  -6  -1   8 16201.8 711.280   1
  -6   1   8 17937.1 1612.36   1
   6  -1  -8 15526.8 683.290   1
   6   1  -8 16146.8 1028.53   1
   6  -1  -8 17007.5 763.200   1
   6   1  -8 16945.0 752.960   1
   2   3 -12 1628.86 436.840   1
  -2  -3  12 2034.61 545.660   1
  -2  -3  12 2886.33 416.650   1
  -2   3  12 1207.08 343.150   1
   2  -3 -12 1829.37 571.320   1
  -2   3  12 3010.02 450.040   1
   2  -3 -12 2550.87 288.360   1
  -2  -3  12 1818.66 389.270   1
   4  -4  -4 3069.46 337.300   1
   4   4  -4 3878.19 462.370   1
  -4  -4   4 2999.23 381.770   1
  -4   4   4 2031.71 400.730   1
  -4  -4   4 2684.54 377.870   1
   4   4  -4 3205.95 287.460   1
   0  -5   3 6476.00 735.950   1
   0  -5  -3 4858.11 378.570   1
   0  -5   3 4780.99 370.300   1
   0  -5  -3 5260.41 401.730   1
  -1  -3 -12 18293.9 586.030   1
   1   3  12 19137.6 1589.21   1
   1  -3  12 20196.3 1643.99   1
  -1  -3 -12 18064.2 962.450   1
   1   3  12 18098.2 791.200   1
  -1  -3 -12 18597.4 818.650   1
   1  -3  12 18058.8 704.380   1
  -1   3 -12 17890.0 785.510   1
   1  -3  12 18910.5 814.280   1
   1  -3  12 18392.5 834.480   1
  -6  -2  -3 7672.23 906.960   1
   6  -2   3 6267.75 658.350   1
   6   2   3 6463.22 715.900   1
  -6  -2  -3 4999.98 524.010   1
  -6   2  -3 6260.81 431.890   1
   6   2   3 6244.89 346.160   1
  -6   2  -3 7269.54 693.380   1
   6  -2   3 5831.21 625.490   1
   6  -2   3 6124.57 539.080   1
  -6  -2  -3 7266.06 814.340   1
   6   2   3 7610.64 1124.92   1
  -2   4  -8 55184.0 1218.50   1
   2  -4   8 52287.3 1296.19   1
  -2  -4  -8 53243.3 994.540   1
  -2  -4  -8 53756.4 1370.77   1
  -2  -4  -8 53610.6 1000.96   1
   2  -4   8 55014.2 1404.94   1
   2  -4   8 52301.8 972.610   1
  -2  -4  -8 55282.8 1400.87   1
  -2  -4  -8 52930.2 1267.75   1
  -1   0 -15 57.1500 244.340   1
   1   0  15 440.980 269.840   1
   1   0  15 607.480 382.500   1
   1   0  15 -303.45 371.630   1
  -1   0 -15 138.900 227.380   1
  -1   0 -15 -143.35 295.510   1
  -5  -1  -9 1460.31 362.680   1
   5   1   9 1414.36 384.580   1
  -5   1  -9 1497.41 306.150   1
   5   1   9 1491.49 322.850   1
   5  -1   9 620.490 338.620   1
  -5  -1  -9 1605.36 381.900   1
  -5   1  -9 1828.26 420.220   1
  -5   1  -9 1551.38 381.430   1
  -5  -1  -9 1233.14 360.790   1
  -5   1  -9 1765.58 415.310   1
  -1  -5  -2 46497.5 1203.87   1
   1  -5   2 46030.2 1079.23   1
  -1  -5  -2 45662.3 1151.42   1
   1  -5   2 46903.0 1191.78   1
  -2  -2 -13 19715.1 826.720   1
  -2   2 -13 19624.3 636.580   1
   2  -2  13 21961.3 1676.33   1
   2   2  13 20081.1 643.320   1
   2  -2  13 23000.2 1791.47   1
  -2   2 -13 19416.7 794.120   1
   2  -2  13 20356.3 1423.16   1
   2   2  13 21533.3 1547.41   1
  -2  -2 -13 19548.8 1785.27   1
   4   1 -13 9204.96 803.850   1
  -4   1  13 8555.51 1940.21   1
  -4  -1  13 7000.76 633.830   1
   4  -1 -13 8847.36 491.090   1
   4   1 -13 10143.7 540.610   1
   4  -1 -13 8137.89 530.480   1
  -4   1  13 9939.49 847.560   1
   4   1 -13 10724.4 759.090   1
  -4  -1  13 9951.59 1193.02   1
  -2  -1 -14 161855. 3244.01   1
  -2  -1 -14 160490. 3152.38   1
  -2   1 -14 160786. 3016.15   1
  -2  -1 -14 170896. 3212.72   1
   2   1  14 166972. 3375.88   1
   2  -1  14 168257. 3462.66   1
   2   1  14 171298. 3206.96   1
   2  -1  14 165536. 3248.13   1
  -2   1 -14 164445. 3312.67   1
   2   1  14 167976. 3459.01   1
   2  -1  14 170571. 4941.04   1
   2  -4  -9 2140.01 586.460   1
  -2  -4   9 3011.16 247.400   1
  -2  -4   9 3117.30 417.210   1
   2   4  -9 3172.82 367.190   1
  -2   4   9 2792.19 361.050   1
  -2  -4   9 2368.75 329.760   1
   2  -4  -9 2794.18 493.080   1
   1  -5  -3 4081.24 274.900   1
   1  -5  -3 5573.27 521.120   1
  -1  -5   3 4924.07 450.360   1
  -6  -2   6 4585.96 530.620   1
   6  -2  -6 4522.37 670.230   1
   6  -2  -6 5051.09 537.090   1
   6   2  -6 4358.18 219.380   1
  -6   2   6 3891.84 400.320   1
  -6  -2   6 5510.80 502.880   1
   6   2  -6 4148.94 383.870   1
  -2   2  14 235.330 222.920   1
   2  -2 -14 104.790 124.200   1
   2   2 -14 447.080 218.200   1
  -2  -2  14 472.910 134.080   1
   2  -2 -14 471.220 325.460   1
  -2  -2  14 623.320 268.280   1
   2   2 -14 608.700 197.080   1
   2   2 -14 170.650 97.5700   1
  -2  -2  14 -234.33 295.230   1
  -2   2  14 388.580 155.180   1
   3  -3  10 14931.5 1102.04   1
  -3  -3 -10 14661.5 1545.00   1
  -3   3 -10 14218.5 1231.62   1
  -3  -3 -10 14485.5 1250.16   1
  -3  -3 -10 13155.1 821.750   1
   3  -3  10 13133.1 781.000   1
  -3  -3 -10 14365.2 1147.80   1
  -3   3 -10 15003.9 1727.10   1
  -3  -1 -13 21020.6 839.780   1
  -3   1 -13 25111.3 1529.56   1
   3  -1  13 22977.5 1437.49   1
   3   1  13 22437.3 769.580   1
   3  -1  13 21684.3 1237.57   1
   3  -1  13 23683.2 1518.85   1
   3   1  13 22125.6 1752.76   1
  -3   1 -13 22205.6 916.790   1
  -3  -1 -13 22188.3 914.520   1
   3   1  13 21394.4 1019.35   1
  -6   0   9 675.260 354.200   1
   6   0  -9 464.670 310.090   1
  -6   0   9 61.8700 181.310   1
   6   0  -9 407.350 225.700   1
  -4  -4  -3 64185.8 1415.04   1
   4  -4   3 61551.0 1391.97   1
  -4  -4  -3 63675.8 1385.06   1
  -4   4  -3 63934.7 1386.67   1
  -4  -4  -3 62320.5 1287.37   1
   4   4   3 62176.9 1263.76   1
   4  -4   3 60908.3 1272.70   1
  -4   4  -3 65057.8 1322.96   1
  -4   2  12 65121.0 1673.24   1
   4  -2 -12 64424.5 1486.50   1
  -4  -2  12 62470.1 1561.06   1
   4   2 -12 60918.1 1450.78   1
   4   2 -12 63783.6 1513.24   1
  -4  -2  12 64959.9 1522.71   1
   4  -2 -12 60431.0 1514.97   1
  -4   2  12 63111.5 1508.69   1
   4  -3   8 84565.2 1929.57   1
  -4  -3  -8 85525.8 1967.76   1
  -4  -3  -8 81030.9 1781.39   1
  -4   3  -8 79190.7 1762.57   1
  -4  -3  -8 80732.7 2137.42   1
  -4   3  -8 84832.7 2584.88   1
  -2  -1  15 3212.41 414.600   1
   2  -1 -15 2688.26 282.310   1
   2   1 -15 2952.22 331.260   1
   2   1 -15 3390.15 363.110   1
   2  -1 -15 3946.16 539.800   1
   2   1 -15 3830.06 334.970   1
  -2   1  15 3161.04 355.350   1
  -2  -1  15 3293.07 393.650   1
   2  -1 -15 4267.46 561.550   1
  -2   1  15 3287.09 331.170   1
  -3   2 -12 26243.4 1110.38   1
   3  -2  12 25803.4 990.750   1
   3   2  12 26034.1 1959.48   1
  -3   2 -12 24547.2 746.360   1
   3  -2  12 27237.1 2034.64   1
  -3  -2 -12 24425.7 959.040   1
   3   2  12 24551.3 1598.91   1
  -3  -2 -12 24982.7 1260.67   1
   3  -2  12 26868.9 1086.90   1
   5  -2 -10 82486.5 1904.52   1
   5  -2 -10 81187.6 1800.90   1
  -5   2  10 83173.4 1868.04   1
  -5   2  10 83170.3 1871.73   1
  -5  -2  10 80591.4 1826.59   1
   5   2 -10 81873.4 1846.28   1
   5   2 -10 81878.6 1841.81   1
  -5  -2  10 84507.1 1906.34   1
  -1  -5  -3 23661.5 967.290   1
   1  -5   3 22760.4 816.220   1
   1  -5   3 22490.8 913.390   1
  -1  -5  -3 23365.3 934.320   1
  -5  -3   7 64157.9 1509.78   1
  -5   3   7 62727.9 1472.62   1
   5  -3  -7 63174.5 1541.14   1
  -5  -3   7 65562.9 3452.85   1
   5   3  -7 62617.6 1457.21   1
   5  -3  -7 61983.1 1442.12   1
   0  -5  -4 124395. 2256.11   1
   0  -5   4 125954. 2776.39   1
   0  -5  -4 128286. 2527.39   1
   0  -5  -4 129589. 2639.63   1
   0  -5   4 128849. 2519.26   1
  -4  -4   5 36401.3 1081.01   1
   4   4  -5 36031.9 1337.78   1
  -4   4   5 33705.9 1169.81   1
  -4  -4   5 39282.8 8698.87   1
   4  -4  -5 35046.0 1230.06   1
  -4  -4   5 37559.3 8323.78   1
   4  -4  -5 36902.5 1556.76   1
  -1  -2 -14 20785.6 1122.72   1
   1  -2  14 23129.4 1535.55   1
   1   2  14 22074.9 1739.12   1
   1  -2  14 21995.8 996.650   1
  -1   2 -14 19575.1 801.010   1
  -1   2 -14 20382.9 724.160   1
  -1  -2 -14 24804.4 1871.72   1
   1   2  14 19483.3 935.050   1
  -1  -2 -14 21767.7 1392.84   1
  -1   2 -14 21919.5 877.330   1
   1  -2  14 20866.2 869.010   1
   1  -2  14 18681.2 1123.49   1
   6  -1   6 36385.1 1335.98   1
   6   1   6 38846.1 8595.36   1
  -6   1  -6 38273.3 8510.56   1
   6   1   6 38039.6 8402.99   1
  -6  -1  -6 36661.6 1278.57   1
  -6  -1  -6 34653.1 1256.83   1
  -6   1  -6 36220.8 1312.99   1
   6   1   6 37808.5 8498.06   1
   6  -1   6 40005.8 3039.53   1
   3  -4  -8 60489.8 1502.71   1
  -3  -4   8 60774.8 1394.94   1
  -3   4   8 61380.9 1443.81   1
  -3  -4   8 61157.7 1181.43   1
  -3  -4   8 61470.8 1483.51   1
   3  -4  -8 64506.5 1443.48   1
   3   4  -8 59756.0 1411.72   1
  -5   3  -5 27300.1 1900.12   1
   5  -3   5 30670.4 1600.89   1
  -5  -3  -5 28618.3 1066.91   1
  -5   3  -5 25572.5 845.640   1
   5  -3   5 25307.3 916.630   1
   5   3   5 26936.5 861.890   1
  -5  -3  -5 28253.0 903.480   1
  -5  -3  -5 28519.0 1795.48   1
   5   2   8 310.600 186.730   1
  -5  -2  -8 626.960 260.850   1
  -5   2  -8 562.760 326.590   1
  -5   2  -8 173.050 139.780   1
   5  -2   8 767.360 362.480   1
  -5  -2  -8 173.430 185.410   1
  -5   2  -8 279.190 99.7600   1
  -5  -2  -8 201.120 148.700   1
   5   2   8 405.630 155.630   1
  -5   0  12 63387.5 1545.25   1
   5   0 -12 57936.6 1387.35   1
   5   0 -12 62977.1 1565.34   1
  -5   0  12 57896.0 1413.00   1
   0  -4  10 473.810 165.150   1
   0   4  10 845.690 417.430   1
   0  -4  10 955.660 354.630   1
   0  -4 -10 1099.10 222.060   1
   0   4  10 1042.58 288.110   1
   0  -4  10 963.030 246.810   1
   0   4 -10 836.230 320.640   1
   0  -4  10 982.990 224.340   1
   0  -4 -10 277.020 250.380   1
   1  -1  15 13198.8 1667.55   1
   1   1  15 14110.4 1135.57   1
   1  -1  15 13791.4 559.350   1
  -1  -1 -15 14492.2 684.950   1
  -1   1 -15 16176.0 974.370   1
   1   1  15 14642.6 574.320   1
   1  -1  15 15242.7 706.870   1
  -1  -1 -15 15749.4 960.690   1
  -1  -1 -15 15313.4 799.040   1
  -1   1 -15 13770.2 628.560   1
   1  -1  15 15977.5 1227.24   1
   1   1  15 14249.1 1134.57   1
  -1   1 -15 14091.8 643.780   1
  -4  -3  10 12410.2 1533.14   1
   4  -3 -10 13076.4 676.130   1
  -4   3  10 13378.8 701.280   1
   4  -3 -10 13068.8 597.670   1
  -4  -3  10 14759.0 711.880   1
   4   3 -10 15443.3 746.840   1
   6   2   4 22729.4 2013.69   1
  -6  -2  -4 20673.7 865.730   1
   6   2   4 20066.2 710.770   1
  -6  -2  -4 18773.9 751.670   1
  -6   2  -4 19646.5 816.660   1
   6  -2   4 24593.7 2004.49   1
  -6   2  -4 20394.3 741.340   1
   6  -2   4 19838.0 849.910   1
   6   2   4 22247.6 1743.56   1
  -1  -4  10 313.880 166.320   1
   1  -4 -10 457.380 171.340   1
  -1  -4  10 766.480 428.970   1
   1   4 -10 25.3800 205.870   1
  -1  -4  10 507.760 160.030   1
   1  -4 -10 369.960 251.540   1
  -1   4  10 390.260 282.550   1
  -4   0 -12 318.910 229.240   1
  -4   0 -12 501.370 193.590   1
  -4   0 -12 -178.41 252.360   1
   4   0  12 528.910 217.620   1
   4   0  12 61.1100 136.160   1
  -4   0 -12 245.590 145.360   1
  -1  -5   4 65625.4 1549.99   1
   1  -5  -4 67062.5 1527.57   1
  -1  -5   4 63701.4 1200.68   1
   2  -5   0 7976.53 443.510   1
  -2  -5   0 7795.62 353.120   1
  -2   5   0 6986.21 322.060   1
  -2  -5   0 8842.18 525.010   1
   7   0  -2 103247. 2124.43   1
   7   0  -2 102050. 2579.07   1
  -7   0   2 101017. 2147.41   1
   7   0  -2 101349. 2133.45   1
   7   0  -2 100103. 2633.54   1
  -7   0   2 103192. 2219.90   1
   7   0  -1 557.980 210.610   1
  -7   0   1 129.090 183.140   1
   7   0  -1 515.750 229.480   1
   7   0  -1 104.160 310.110   1
   2  -5  -1 6514.23 409.900   1
  -2  -5   1 7541.55 481.850   1
   2  -5  -1 7050.53 380.490   1
   2   5  -1 7584.01 471.370   1
  -5   0 -10 23349.9 2057.41   1
   5   0  10 23233.6 1049.46   1
  -5   0 -10 21493.0 886.060   1
  -5   0 -10 24603.4 2065.64   1
   3  -4   7 1033.14 186.900   1
  -3  -4  -7 1548.88 402.110   1
  -3  -4  -7 1348.34 380.360   1
  -3   4  -7 1318.40 308.800   1
  -3  -4  -7 1611.20 326.180   1
  -3   4  -7 1768.27 368.640   1
  -3  -4  -7 2084.96 440.130   1
  -3  -4  -7 1754.10 327.800   1
   3  -4   7 2172.82 568.900   1
  -2   5  -1 2711.33 281.340   1
   2  -5   1 1496.65 334.040   1
  -2  -5  -1 2321.54 272.400   1
  -7   0   3 286.250 162.630   1
   7   0  -3 405.770 206.280   1
  -7   0   3 481.520 290.300   1
   7   0  -3 258.270 264.100   1
   7   0  -3 285.680 201.320   1
   7   0   0 89889.8 2229.31   1
   7   0   0 80872.4 1880.99   1
   7   0   0 87342.1 1881.71   1
  -7   0   0 90587.8 2216.68   1
  -2  -5   2 539.210 350.300   1
   2   5  -2 497.170 243.460   1
   2  -5  -2 535.960 404.820   1
  -2   5   2 535.050 255.370   1
   2   5  -2 313.500 91.8200   1
   2  -5  -2 509.300 140.720   1
  -4  -4  -4 4769.13 615.440   1
  -4   4  -4 4160.66 530.780   1
  -4  -4  -4 3628.84 451.540   1
  -4  -4  -4 3356.09 664.310   1
  -4   4  -4 4045.52 391.910   1
   4  -4   4 3414.25 260.000   1
  -4   4  -4 4589.52 539.100   1
   4   4   4 3769.94 450.620   1
  -4  -4  -4 5017.98 582.240   1
   1  -5   4 6540.16 383.490   1
  -1  -5  -4 6977.43 489.160   1
  -1   5  -4 6375.58 358.860   1
  -1  -5  -4 6769.69 514.420   1
  -1  -5  -4 8159.76 2039.43   1
   1  -5   4 6046.59 485.760   1
  -6   1   9 873.780 254.910   1
  -6  -1   9 833.430 389.800   1
   6  -1  -9 814.310 346.950   1
  -6   1   9 606.970 231.220   1
  -6  -1   9 441.820 377.200   1
   6  -1  -9 1168.75 410.420   1
   6   1  -9 813.050 402.520   1
   6   1  -9 469.190 180.040   1
   1  -3 -13 85515.7 1941.50   1
  -1   3  13 83038.9 1865.84   1
  -1  -3  13 85453.7 1778.21   1
   1   3 -13 87668.0 1757.81   1
   1  -3 -13 86409.3 1741.73   1
  -1  -3  13 87295.5 2006.65   1
  -1   3  13 88310.8 1783.14   1
   1   3 -13 85847.8 1938.39   1
  -1  -3  13 89137.5 1797.85   1
   6  -2  -7 129385. 2658.64   1
  -6  -2   7 131284. 3027.39   1
   6   2  -7 131535. 2390.72   1
  -6   2   7 124572. 2555.10   1
   6  -2  -7 129159. 2725.23   1
   6   2  -7 131037. 2677.55   1
  -6  -2   7 127323. 2717.27   1
  -6   0  -7 132.630 107.710   1
  -6   0  -7 95.0600 131.360   1
   6   0   7 224.990 105.880   1
  -6   0  -7 9.54000 123.690   1
   6   0   7 437.400 271.720   1
   0  -3  13 53783.5 1381.46   1
   0   3  13 52471.3 1335.84   1
   0   3  13 54952.3 1209.03   1
   0  -3 -13 55449.7 1141.14   1
   0   3 -13 50274.3 1293.09   1
   0  -3  13 54962.9 1129.46   1
   0  -3 -13 53717.6 1373.60   1
   0  -3 -13 53880.4 1315.52   1
   0  -3  13 52274.1 1257.21   1
   0  -3  13 57145.6 2673.26   1
   3   0 -15 75.8600 113.800   1
  -3   0  15 -166.16 357.660   1
   3   0 -15 -3.6700 205.470   1
   3   0 -15 -392.04 282.140   1
  -3   0  15 638.010 313.980   1
   0   5   5 48916.4 983.020   1
   0  -5   5 47595.3 1270.05   1
   0  -5  -5 46105.4 1100.54   1
   0  -5  -5 46750.2 1539.68   1
   0  -5   5 46048.7 1072.49   1
   0   5  -5 45841.8 923.160   1
  -4  -4   6 4735.92 706.280   1
   4  -4  -6 4399.54 549.440   1
  -4   4   6 4840.98 421.320   1
   4  -4  -6 5132.93 717.300   1
  -4  -4   6 4865.95 663.130   1
   4   4  -6 4036.29 328.440   1
   2  -5   2 46965.9 1274.73   1
   2  -5   2 46115.9 1063.02   1
  -2   5  -2 46323.1 957.500   1
  -2  -5  -2 48859.9 1110.25   1
   4   0 -14 82624.1 1881.69   1
  -4   0  14 81438.6 1815.95   1
  -4   0  14 86544.3 1969.63   1
   4   0 -14 83535.1 1923.07   1
   7   0  -4 13835.7 671.400   1
   7   0  -4 16200.8 1683.04   1
  -7   0   4 13293.3 654.220   1
   7   0  -4 12015.3 711.750   1
  -7   0   4 15649.0 1417.35   1
   7   0   1 268.720 139.520   1
  -7   0  -1 216.830 111.540   1
   7   0   1 139.200 235.690   1
   7   0   1 628.180 385.390   1
  -2  -5   3 92.8700 238.720   1
   2   5  -3 94.1100 151.360   1
   2  -5  -3 100.500 216.160   1
  -2   5   3 300.070 259.360   1
   2   5  -3 74.0000 48.5500   1
   2  -5  -3 -13.230 68.3600   1
  -1   0  16 4581.33 487.130   1
   1   0 -16 5989.21 731.070   1
   1   0 -16 4727.20 375.440   1
  -1   0  16 4015.36 536.840   1
   1   0 -16 4933.37 395.960   1
  -5   1  12 1190.08 363.350   1
  -5  -1  12 1276.81 353.460   1
   5  -1 -12 931.810 339.060   1
   5   1 -12 598.810 240.510   1
   5  -1 -12 1627.28 385.370   1
  -5  -1  12 292.750 288.030   1
  -5   1  12 1113.02 267.970   1
  -2  -4  -9 1603.93 400.770   1
  -2  -4  -9 2267.73 485.280   1
   2  -4   9 1002.89 318.100   1
  -2   4  -9 2313.86 346.650   1
   2   4   9 1639.91 352.820   1
   2  -4   9 1863.54 466.820   1
  -1  -4 -10 6253.38 496.270   1
   1  -4  10 6777.42 485.720   1
  -1  -4 -10 5763.40 499.770   1
   1  -4  10 7810.04 686.340   1
   1   4  10 6837.29 569.390   1
   1  -4  10 6418.59 293.430   1
   1  -4  10 6228.28 534.770   1
   1  -5  -5 982.070 257.030   1
  -1  -5   5 1145.37 230.650   1
   1   5  -5 1551.90 376.150   1
  -1  -5   5 617.790 258.430   1
  -4  -1 -12 19937.3 1387.18   1
  -4  -1 -12 17948.5 862.390   1
   4  -1  12 18151.8 984.410   1
  -4   1 -12 17713.3 943.850   1
   4   1  12 19746.0 2050.39   1
  -4  -1 -12 19487.6 1261.23   1
  -4  -1 -12 19322.4 1895.12   1
   4   1  12 18037.0 1263.32   1
   4  -1  12 19176.1 1001.39   1
  -4   1 -12 17503.4 636.090   1
  -4   1 -12 18557.0 1353.92   1
  -4   1 -12 20737.5 2008.55   1
   5  -3  -8 2024.06 475.220   1
  -5  -3   8 1318.73 369.590   1
   5   3  -8 1533.55 359.840   1
  -5   3   8 1639.44 392.810   1
   5  -3  -8 1790.11 469.950   1
  -5  -3   8 1797.25 418.970   1
   3  -3 -12 -68.380 159.130   1
  -3   3  12 271.710 168.440   1
  -3  -3  12 -31.000 85.8000   1
  -3   3  12 352.810 223.910   1
   3  -3 -12 1005.67 397.890   1
  -3  -3  12 542.280 315.590   1
   3   3 -12 -291.77 205.920   1
  -3  -3  12 -72.060 312.640   1
   0   0 -16 25624.1 1164.79   1
   0   0  16 22728.0 893.800   1
   0   0  16 24617.1 936.850   1
   0   0 -16 26518.2 1515.34   1
   0   0 -16 24012.7 940.680   1
   7   1  -2 68325.8 1660.82   1
   7  -1  -2 69411.8 2443.22   1
   7  -1  -2 66543.9 1727.88   1
  -7   1   2 65967.1 1527.90   1
  -7  -1   2 71268.4 2480.42   1
   7   1  -2 67605.8 1462.79   1
  -7  -1   2 67858.6 1574.93   1
   7   1  -2 66668.6 1500.62   1
   7  -1  -2 66552.3 1887.95   1
  -2  -3 -12 170.450 195.480   1
   2  -3  12 136.810 312.030   1
  -2  -3 -12 370.180 335.130   1
   2  -3  12 -3.6700 264.550   1
   2  -3  12 17.5100 167.470   1
   2   3  12 267.480 130.840   1
  -7  -1   1 832.240 247.470   1
  -7   1   1 27.8900 207.610   1
  -7  -1   1 -13.290 222.580   1
   7   1  -1 169.290 174.810   1
   7  -1  -1 24.7200 149.480   1
   7   1  -1 -101.73 167.000   1
   7  -1  -1 160.750 111.300   1
   7  -1  -1 524.870 228.650   1
   7   1  -1 82.2400 287.520   1
   2   4 -10 8145.99 599.140   1
  -2  -4  10 9261.14 998.040   1
   2  -4 -10 9769.39 559.070   1
  -2   4  10 8461.52 493.460   1
  -2  -4  10 8440.05 492.750   1
   2  -4 -10 9650.42 1179.66   1
  -2  -4  10 8654.48 558.620   1
  -6   0  10 31425.4 1171.32   1
   6   0 -10 30688.2 1115.19   1
   6   0 -10 32238.3 1617.14   1
  -6   0  10 31400.6 1157.60   1
   6  -2   5 11552.9 917.080   1
   6  -2   5 11924.9 1297.94   1
   6   2   5 10284.1 1172.90   1
   6   2   5 11214.6 1175.97   1
  -6  -2  -5 10846.5 524.830   1
  -6   2  -5 10452.8 405.680   1
   6   2   5 10094.8 388.340   1
  -6   2  -5 11314.6 906.630   1
  -6  -2  -5 10548.6 572.450   1
  -4  -2 -11 6325.29 427.910   1
   4  -2  11 8202.18 528.160   1
   4   2  11 7756.23 259.210   1
   4   2  11 7586.93 755.370   1
  -4   2 -11 7372.48 266.720   1
  -4   2 -11 8635.31 537.730   1
  -4  -2 -11 6483.24 450.430   1
  -4  -2 -11 8569.98 764.220   1
   4   2  11 7003.61 332.960   1
  -4   2 -11 9054.50 1060.37   1
  -4  -2 -11 8920.34 830.860   1
  -4   2 -11 8088.02 750.480   1
   4  -2  11 7952.41 570.630   1
  -5   3  -6 4068.27 401.440   1
  -5  -3  -6 4504.55 524.740   1
   5  -3   6 4053.89 595.170   1
  -5  -3  -6 4025.53 467.690   1
  -5   3  -6 3884.49 516.670   1
   5   3   6 4034.70 376.460   1
  -5   3  -6 4855.28 594.480   1
  -5  -3  -6 4054.75 628.930   1
  -5   1 -10 34156.8 995.560   1
  -5   1 -10 35633.5 1695.64   1
   5  -1  10 33754.9 1106.61   1
  -5  -1 -10 32811.1 968.450   1
  -5   1 -10 34841.0 1447.00   1
  -5  -1 -10 35872.3 2443.89   1
  -5  -1 -10 35174.4 1512.58   1
   5   1  10 34568.1 1413.17   1
  -2   0 -15 -199.95 157.990   1
   2   0  15 306.450 350.520   1
  -2   0 -15 -60.000 223.180   1
   2   0  15 31.2600 185.420   1
  -2   0 -15 -10.780 141.010   1
   2   0  15 90.8600 161.840   1
   7   1  -3 4612.96 520.430   1
  -7   1   3 4215.66 412.080   1
  -7  -1   3 5303.65 956.990   1
   7  -1  -3 3981.85 579.360   1
   7   1  -3 4048.24 419.360   1
   7  -1  -3 3753.73 568.510   1
  -7  -1   3 4395.71 578.560   1
   7   1  -3 4713.90 435.950   1
   7  -1  -3 3878.06 549.520   1
   7   1   0 5631.13 581.240   1
   7  -1   0 4951.45 583.320   1
   7   1   0 3291.75 361.070   1
  -7   1   0 3978.46 519.130   1
  -7  -1   0 4336.29 556.240   1
   7  -1   0 4310.34 653.890   1
   7  -1   0 3375.27 433.720   1
  -7  -1   0 4467.97 779.830   1
   7   1   0 4130.51 516.840   1
   7  -1   0 3752.28 500.720   1
  -2  -5  -3 13418.1 648.590   1
  -2  -5  -3 13645.7 535.420   1
   2  -5   3 14570.2 724.780   1
   2  -5   3 13766.1 862.780   1
   1  -5   5 19963.7 642.740   1
  -1  -5  -5 21599.0 831.970   1
   1  -5   5 22416.2 3069.29   1
  -1  -5  -5 20472.0 837.260   1
  -1  -5  -5 20454.0 821.380   1
  -1   5  -5 19585.3 549.870   1
  -7   0   5 416.480 257.350   1
   7   0  -5 211.650 164.920   1
   7   0  -5 38.8700 283.500   1
  -7   0   5 434.860 176.230   1
   7   0  -5 110.800 182.710   1
   7   0   2 36813.4 1067.69   1
  -7   0  -2 35876.8 2219.10   1
   7   0   2 35926.3 990.520   1
   7   0   2 34713.0 2620.56   1
  -6  -1  -7 424.670 214.060   1
  -6  -1  -7 317.320 229.940   1
   6  -1   7 -24.130 259.210   1
   6   1   7 -35.430 206.890   1
  -6   1  -7 633.260 200.400   1
   6   1   7 736.780 193.440   1
  -6   1  -7 469.320 258.600   1
   4  -3   9 9916.58 718.300   1
  -4   3  -9 9378.53 780.100   1
  -4  -3  -9 10660.9 1090.23   1
  -4   3  -9 10915.3 1125.19   1
  -4  -3  -9 9501.79 800.110   1
   4  -3   9 9101.51 561.800   1
  -4  -3  -9 8490.48 453.950   1
  -2  -3  13 26345.3 1510.45   1
  -2   3  13 28052.8 979.370   1
   2  -3 -13 26428.9 891.330   1
   2   3 -13 30064.5 985.810   1
  -2  -3  13 26834.3 757.450   1
  -2  -3  13 25969.5 879.130   1
  -2   3  13 28055.8 884.410   1
   2   3 -13 26954.0 669.590   1
   2   3 -13 26996.6 922.240   1
   2  -3 -13 27415.0 803.960   1
  -2  -5   4 16414.7 734.540   1
   2  -5  -4 17668.2 808.570   1
   2   5  -4 17067.9 681.460   1
  -2   5   4 19172.5 1572.66   1
   1  -2 -15 9476.08 426.570   1
  -1  -2  15 9381.54 620.070   1
   1   2 -15 10029.5 1031.81   1
  -1  -2  15 9000.75 1040.04   1
   1  -2 -15 8690.69 578.480   1
  -1   2  15 7913.04 485.090   1
   1  -2 -15 9382.59 1298.70   1
  -1  -2  15 9878.95 1263.40   1
   1   2 -15 9664.73 461.120   1
   1   2 -15 9792.56 446.410   1
  -1   2  15 9277.88 588.120   1
   3   2 -14 1663.90 195.760   1
  -3   2  14 1499.64 337.540   1
  -3  -2  14 1587.55 252.740   1
   3   2 -14 2716.80 447.900   1
  -3  -2  14 2320.08 393.710   1
   3  -2 -14 1601.47 275.510   1
   3   2 -14 2509.04 349.160   1
   3  -2 -14 2328.41 619.810   1
  -3   2  14 2172.98 421.070   1
  -3   0 -14 31306.9 946.100   1
   3   0  14 33547.5 1395.52   1
   3   0  14 33178.7 2718.06   1
  -3   0 -14 33567.8 862.840   1
   3   0  14 32453.4 847.090   1
   3  -4  -9 17088.4 1601.25   1
  -3  -4   9 14520.4 444.310   1
   3  -4  -9 14995.8 958.130   1
  -3  -4   9 13212.8 659.510   1
   3   4  -9 11436.0 1136.84   1
  -3  -4   9 15727.8 1564.62   1
   3  -1 -15 47540.2 1256.46   1
  -3  -1  15 47099.7 1159.22   1
  -3   1  15 46915.5 1209.98   1
   3   1 -15 48775.2 1115.14   1
   3   1 -15 48229.1 1275.53   1
  -3   1  15 50139.3 1302.24   1
  -3  -1  15 48747.5 1258.59   1
   3  -1 -15 45872.7 1128.22   1
  -4  -4  -5 31660.1 1027.74   1
  -4  -4  -5 30137.3 829.190   1
  -4   4  -5 30687.3 672.410   1
  -4  -4  -5 29958.0 646.370   1
   4  -4   5 28848.9 725.340   1
  -4   4  -5 28847.5 835.920   1
  -4   4  -5 32022.4 1935.87   1
   4   4   5 29677.3 697.340   1
  -4  -4  -5 30137.7 881.650   1
   5   2 -11 15137.7 1582.79   1
  -5   2  11 12784.7 1224.89   1
   5  -2 -11 13586.8 791.210   1
  -5  -2  11 12371.0 631.550   1
   5   2 -11 13292.9 622.470   1
  -5  -2  11 12815.4 767.670   1
  -5   2  11 12843.7 1104.21   1
   5  -2 -11 12761.9 570.880   1
   0  -2 -15 11001.1 438.700   1
   0   2 -15 11538.5 516.230   1
   0  -2 -15 11854.3 637.020   1
   0  -2  15 10739.3 447.540   1
   0  -2 -15 11614.2 1492.25   1
   0   2  15 10766.8 655.240   1
   0   2 -15 10874.9 1265.21   1
   0  -2  15 12722.3 1616.10   1
   0   2 -15 11341.7 521.010   1
   0  -2  15 10319.8 616.950   1
  -1  -3 -13 3696.29 665.540   1
   1  -3  13 1985.16 365.860   1
   1  -3  13 3088.79 431.240   1
   1   3  13 2556.54 346.170   1
  -1  -3 -13 2776.55 233.500   1
   1  -3  13 2944.87 466.250   1
  -1   3 -13 2223.29 342.920   1
  -1  -3 -13 2917.70 404.240   1
   1   3  13 2747.78 351.930   1
   4  -1 -14 333.820 293.550   1
   4  -1 -14 691.940 309.430   1
  -4  -1  14 556.230 411.730   1
   4   1 -14 439.240 310.590   1
   4   1 -14 760.330 221.800   1
  -4   1  14 553.740 268.150   1
   4   1 -14 281.670 100.550   1
  -4  -1  14 8.68000 289.470   1
  -4   1  14 391.590 272.520   1
  -7   1   4 7373.42 598.250   1
  -7  -1   4 7320.88 699.670   1
   7  -1  -4 6770.50 519.450   1
  -7  -1   4 7402.79 672.320   1
   7  -1  -4 7810.39 802.750   1
   7   1  -4 7268.76 365.820   1
   7   1  -4 7152.63 527.340   1
   7   1  -4 6598.00 397.710   1
   7  -1  -4 8271.33 816.020   1
   2   0 -16 2322.90 313.960   1
   2   0 -16 2255.11 350.230   1
   2   0 -16 3157.35 432.810   1
  -2   0  16 2840.70 338.120   1
  -2   0  16 2248.48 309.600   1
   7   1   1 25223.9 1268.35   1
   7   1   1 23846.2 701.390   1
   7  -1   1 25279.4 1801.50   1
   7  -1   1 22858.0 764.460   1
   7  -1   1 23814.1 1890.36   1
   7   1   1 25237.0 730.640   1
  -7   1  -1 24117.8 753.800   1
  -7  -1  -1 26694.3 1686.40   1
  -7  -1  -1 24061.3 1845.94   1
  -6   2   8 25744.9 1350.16   1
   6  -2  -8 24649.7 776.950   1
  -6  -2   8 24793.1 2072.00   1
   6   2  -8 24906.0 797.220   1
  -6  -2   8 25632.8 847.970   1
  -6   2   8 26223.8 870.840   1
   6  -2  -8 24383.7 867.020   1
  -3  -3 -11 2053.93 389.170   1
  -3  -3 -11 2236.90 385.770   1
   3  -3  11 2179.49 450.820   1
  -3   3 -11 2377.12 358.070   1
   0  -5   6 112496. 2364.70   1
   0  -5  -6 110135. 2307.53   1
   0   5   6 119099. 2211.68   1
   0  -5   6 107534. 1961.74   1
   1  -1 -16 799.550 202.110   1
   1   1 -16 216.690 176.380   1
  -1  -1  16 654.950 197.700   1
  -1   1  16 39.8300 221.440   1
  -1  -1  16 308.630 252.490   1
   1  -1 -16 287.540 165.620   1
   1   1 -16 506.540 234.470   1
   1   1 -16 236.810 225.500   1
   1  -1 -16 156.240 206.300   1
  -1  -1  16 691.680 239.380   1
  -1   1  16 1063.13 347.330   1
   6  -3  -1 17171.7 706.000   1
  -6  -3   1 16718.3 2109.02   1
   6   3  -1 17255.4 621.470   1
  -6  -3   1 17870.5 642.870   1
   6  -3  -1 16737.0 709.020   1
   6   3  -1 20194.2 1786.98   1
   6  -3  -1 17669.8 1174.57   1
  -6  -3   1 16639.7 544.160   1
  -6   3   1 17530.8 659.970   1
  -4   4   7 48867.0 1193.33   1
   4  -4  -7 53991.0 1330.18   1
  -4  -4   7 53458.1 1298.88   1
   4   4  -7 50397.5 1242.00   1
   4  -4  -7 50174.6 1193.38   1
  -4  -4   7 53416.5 1324.54   1
   6   3  -2 78176.4 1715.12   1
  -6  -3   2 75676.5 1614.57   1
   6  -3  -2 74528.1 1652.38   1
   6  -3  -2 75828.7 1696.33   1
  -6   3   2 80027.1 1727.68   1
   6  -3  -2 77858.3 2065.59   1
  -6  -3   2 80009.3 1852.12   1
   6   3  -2 80142.5 1702.54   1
  -5   2  -9 6046.60 701.440   1
  -5  -2  -9 5495.35 665.360   1
  -5   2  -9 5362.76 934.280   1
   5   2   9 7615.14 1111.47   1
  -5  -2  -9 5931.27 850.880   1
   5   2   9 5757.83 276.810   1
  -5   2  -9 6475.02 551.900   1
   5  -2   9 5638.85 525.910   1
  -5  -2  -9 5967.27 525.370   1
  -4  -2  13 1874.28 924.410   1
   4   2 -13 4419.64 463.250   1
  -4  -2  13 4102.04 486.850   1
   4   2 -13 3603.55 352.990   1
  -4   2  13 4583.30 498.910   1
  -4   2  13 4391.95 623.910   1
   4  -2 -13 4137.08 403.940   1
   2   2  14 154.290 158.090   1
   2  -2  14 310.860 215.290   1
   2  -2  14 550.150 264.420   1
  -2   2 -14 -2.0700 84.5100   1
  -2   2 -14 126.360 192.250   1
  -2  -2 -14 530.860 361.790   1
   2  -2  14 823.880 411.730   1
  -2  -2 -14 293.240 169.300   1
   2   2  14 -101.14 87.6800   1
   6   3   0 9935.05 1108.49   1
   6  -3   0 10652.5 958.320   1
  -6  -3   0 9796.07 449.790   1
   6   3   0 9994.29 449.120   1
   6  -3   0 10697.9 1001.08   1
  -6   3   0 10476.9 442.440   1
  -6  -3   0 10085.0 1033.19   1
   6   3   0 9885.02 630.520   1
   4   3 -11 10950.3 572.120   1
  -4  -3  11 10558.0 545.490   1
  -4  -3  11 9838.58 577.210   1
   4  -3 -11 9612.26 618.360   1
   4  -3 -11 10828.4 589.150   1
  -4   3  11 10754.1 564.180   1
   0   1  16 14878.2 766.890   1
   0   1 -16 14109.3 553.980   1
   0  -1 -16 15564.3 1940.79   1
   0   1 -16 14699.0 628.370   1
   0  -1  16 16231.6 1977.41   1
   0  -1  16 16373.4 1302.39   1
   0  -1 -16 15467.1 1087.84   1
   0   1 -16 15680.7 1203.85   1
   0  -1 -16 15214.0 653.430   1
   0  -1  16 14429.2 593.090   1
   0   1  16 12244.3 1013.85   1
   1  -5  -6 260.290 236.220   1
   1   5  -6 188.770 207.700   1
  -1  -5   6 184.410 260.130   1
  -1   5   6 929.820 319.550   1
  -3   4  -8 3195.06 358.710   1
  -3   4  -8 1982.19 273.460   1
  -3  -4  -8 2167.57 265.170   1
   3  -4   8 1353.70 330.880   1
   3  -4   8 1692.75 405.780   1
  -3  -4  -8 2230.99 467.510   1
  -3  -4  -8 1645.64 312.420   1
  -3  -4  -8 2889.42 423.220   1
  -6  -3   3 29723.0 839.090   1
   6   3  -3 29987.9 810.370   1
  -6  -3   3 28287.4 1309.51   1
   6  -3  -3 30318.3 2066.78   1
  -6   3   3 29547.4 817.250   1
   6   3  -3 30790.0 1004.26   1
   6  -3  -3 30808.8 1355.02   1
   6  -3  -3 26980.2 1019.57   1
   0  -4  11 43851.8 2692.90   1
   0  -4  11 41841.9 900.780   1
   0   4  11 42981.8 1148.57   1
   0  -4  11 43273.0 1080.07   1
   0  -4  11 44052.9 1982.19   1
   0  -4 -11 42596.1 1178.80   1
   0  -4 -11 42634.6 892.040   1
   0   4  11 44186.5 1063.03   1
   0   4 -11 44803.9 1223.09   1
  -6   1  10 866.380 313.250   1
  -6  -1  10 1516.69 372.650   1
   6   1 -10 1311.31 232.480   1
   6   1 -10 758.500 181.810   1
   6  -1 -10 1502.33 431.140   1
  -6  -1  10 614.430 416.950   1
   6  -1 -10 696.920 256.760   1
  -6   1  10 599.980 303.650   1
  -1  -4  11 2766.55 389.850   1
   1  -4 -11 2785.04 365.050   1
  -1  -4  11 2302.73 311.890   1
  -1   4  11 2391.92 359.250   1
   1   4 -11 2873.59 379.820   1
  -1  -4  11 2790.02 307.970   1
   1  -4 -11 3011.60 476.220   1
  -2  -5  -4 663.220 260.680   1
   2  -5   4 -232.67 170.940   1
   2  -5   4 -516.47 299.040   1
  -2  -5  -4 -101.46 147.640   1
  -2   5  -4 243.360 109.540   1
  -2  -5  -4 -19.690 83.7700   1
  -7   0   6 8347.64 1221.59   1
   7   0  -6 6947.12 405.070   1
   7   0  -6 7980.82 902.480   1
  -7   0   6 6980.64 448.250   1
  -2   1 -15 1998.09 371.780   1
  -2  -1 -15 2034.25 433.920   1
  -2   1 -15 2024.72 331.510   1
   2  -1  15 1527.87 318.270   1
   2   1  15 2126.75 297.830   1
   2   1  15 1716.88 324.970   1
  -2  -1 -15 2297.16 300.240   1
  -2   1 -15 3053.20 373.050   1
   2   1  15 1612.24 236.750   1
   2  -1  15 1482.38 270.520   1
  -2  -1 -15 1334.99 262.340   1
   2  -1  15 1931.02 396.790   1
   7   0   3 15.7500 88.2500   1
   7   0   3 224.050 332.540   1
   7   0   3 177.810 347.220   1
  -7   0  -3 137.860 196.040   1
  -7   0  -3 252.200 173.500   1
  -2   5   5 5620.83 442.040   1
   2  -5  -5 4474.20 509.630   1
   2   5  -5 4549.82 438.940   1
  -2  -5   5 5695.04 482.270   1
   1   0  16 169579. 22566.4   1
  -1   0 -16 161756. 3088.82   1
  -1   0 -16 163780. 21796.6   1
   1   0  16 158834. 3019.70   1
   1   0  16 159559. 3184.48   1
   1   0  16 165863. 22096.8   1
  -1   0 -16 166550. 22181.7   1
  -3   2 -13 35111.2 700.380   1
   3  -2  13 36480.9 1682.56   1
   3   2  13 32970.2 1003.32   1
   3   2  13 33053.0 653.360   1
   3   2  13 35823.3 2441.32   1
  -3  -2 -13 34995.1 996.020   1
   3  -2  13 34426.9 2478.32   1
  -3  -2 -13 33930.0 956.760   1
  -3   2 -13 34640.2 966.230   1
  -5   0  13 -111.77 305.070   1
   5   0 -13 236.030 211.540   1
   5   0 -13 -19.740 337.190   1
  -5   0  13 435.780 274.760   1
  -6   0  -8 16853.2 1323.34   1
  -6   0  -8 17171.8 760.850   1
   6   0   8 19761.8 1971.37   1
  -6   0  -8 18308.5 1074.20   1
   7  -1  -5 3683.55 501.270   1
  -7   1   5 3992.60 718.720   1
   7   1  -5 3740.03 511.590   1
  -7   1   5 3706.02 512.910   1
  -7  -1   5 4034.56 544.500   1
   7   1  -5 3097.91 348.800   1
   7   1  -5 3670.88 326.720   1
   7  -1  -5 3291.55 369.370   1
  -7  -1   5 4055.44 526.990   1
   7  -1  -5 4368.26 619.800   1
  -6  -3  -1 2482.15 286.710   1
  -6  -3  -1 3491.04 445.270   1
   6   3   1 2394.87 282.710   1
   6  -3   1 2863.21 397.910   1
  -6   3  -1 3339.98 337.420   1
   6   3   1 3575.82 623.290   1
   6   3   1 3050.32 391.290   1
   6  -3   1 3477.57 392.490   1
  -7  -1  -2 31869.5 1547.37   1
   7   1   2 28970.2 811.520   1
   7  -1   2 28413.4 945.860   1
   7   1   2 29546.9 866.740   1
  -7   1  -2 28712.6 796.380   1
   7  -1   2 31800.9 2640.85   1
   7  -1   2 29720.6 907.860   1
   7   1   2 30842.5 2437.67   1
   2   2 -15 54542.7 1262.81   1
  -2  -2  15 56416.8 1831.59   1
   2  -2 -15 55306.4 2333.06   1
  -2   2  15 52436.5 1209.59   1
   2  -2 -15 52372.3 1198.19   1
  -2  -2  15 50030.4 1315.65   1
   2   2 -15 52253.4 1324.46   1
  -2  -2  15 50909.2 1173.96   1
  -2   2  15 53228.6 1327.65   1
   3  -1  14 22996.3 743.410   1
   3   1  14 23714.6 624.020   1
  -3   1 -14 24213.1 631.940   1
  -3  -1 -14 21397.0 758.770   1
  -3   1 -14 24997.0 838.490   1
  -3  -1 -14 22284.4 3038.00   1
   3  -1  14 24619.4 2053.62   1
   3   1  14 21654.6 1452.51   1
   3   1  14 23205.3 1724.92   1
   3  -1  14 21951.1 1609.10   1
   5  -3  -9 11453.8 613.560   1
  -5   3   9 12537.6 701.390   1
   5  -3  -9 10675.6 1363.27   1
  -5  -3   9 11617.2 636.530   1
   5   3  -9 10694.0 570.680   1
  -5  -3   9 11385.5 1204.78   1
  -6  -3   4 143.280 215.330   1
   6  -3  -4 322.430 209.720   1
   6   3  -4 10.0000 200.580   1
   6   3  -4 -373.63 212.680   1
  -6  -3   4 227.690 234.140   1
   6  -3  -4 68.0900 297.060   1
  -6   3   4 178.100 140.940   1
   6  -3  -4 -54.670 229.500   1
   1  -5   6 45679.0 1008.66   1
  -1   5  -6 47657.7 972.380   1
  -1  -5  -6 46322.6 1072.40   1
  -1  -5  -6 44558.5 1061.63   1
   1  -5   6 47659.4 1285.41   1
  -1  -5  -6 45336.1 1205.06   1
  -6   2  -6 26652.3 883.140   1
   6  -2   6 27503.3 1304.91   1
   6   2   6 28868.9 2497.24   1
  -6  -2  -6 27619.8 820.410   1
   6  -2   6 25384.8 882.760   1
  -6  -2  -6 27550.5 1490.27   1
   6   2   6 28357.6 695.200   1
   6   2   6 26860.2 1432.58   1
  -6   2  -6 26450.3 665.650   1
   5  -4  -1 3595.49 555.620   1
   5   4  -1 4241.18 515.420   1
  -5  -4   1 3574.23 459.650   1
  -5   4   1 3033.77 332.560   1
   5   4  -1 3665.32 379.080   1
  -5  -4   1 4129.06 544.500   1
   5  -4  -1 4612.36 642.990   1
  -2  -1  16 8167.81 625.460   1
   2  -1 -16 9452.14 487.160   1
   2   1 -16 9228.40 532.060   1
   2   1 -16 9755.85 503.690   1
   2  -1 -16 9340.39 541.160   1
  -2  -1  16 9048.95 477.040   1
  -2   1  16 10039.8 711.190   1
   2  -1 -16 10289.1 1267.36   1
  -2   1  16 10135.7 528.130   1
   2   1 -16 8660.40 417.280   1
  -5   0 -11 -272.99 212.390   1
   5   0  11 185.010 151.820   1
   5   0  11 673.830 349.250   1
  -5   0 -11 60.5500 237.160   1
  -5   0 -11 851.470 373.490   1
  -5  -4   2 130.050 48.4600   1
  -5   4   2 518.680 311.280   1
   5  -4  -2 41.7200 196.510   1
   5  -4  -2 569.440 279.110   1
  -5  -4   2 551.570 228.440   1
   5   4  -2 -20.030 152.700   1
   5   4  -2 -113.33 152.930   1
   3  -5  -1 176.090 120.870   1
   3   5  -1 128.840 71.9700   1
  -3   5   1 -44.940 142.290   1
   3   5  -1 -111.26 140.550   1
  -3  -5   1 -166.59 224.260   1
   3  -5  -1 -56.740 196.230   1
  -5  -4   0 3328.64 471.970   1
   5   4   0 3302.32 372.420   1
   5  -4   0 3061.31 434.810   1
  -5  -4   0 2729.80 344.260   1
   5   4   0 3094.21 316.780   1
   5  -4   0 2651.99 303.750   1
  -5   4   0 2711.00 283.820   1
  -3   5   0 342.610 165.790   1
   3  -5   0 37.1200 190.140   1
   3   5   0 295.270 158.760   1
  -3  -5   0 366.940 208.530   1
   3   5   0 163.770 87.5800   1
   3  -5   0 79.3500 89.7000   1
  -1   2 -15 72612.5 1649.97   1
   1  -2  15 71480.2 1795.62   1
  -1  -2 -15 70543.3 1683.88   1
   1   2  15 69468.7 1581.36   1
   1  -2  15 69991.5 1384.28   1
  -1  -2 -15 71345.4 1658.95   1
  -1   2 -15 71292.4 1417.57   1
  -1   2 -15 70591.1 1626.51   1
  -1  -2 -15 72367.9 1448.81   1
   1  -2  15 70270.9 1634.08   1
   1   2  15 70443.3 1381.71   1
   1  -2  15 74961.9 3170.65   1
   1   2  15 72901.2 1736.01   1
  -4   0 -13 175.160 231.650   1
  -4   0 -13 157.430 213.190   1
  -4   0 -13 -53.260 126.560   1
   4   0  13 431.680 207.590   1
  -4   0 -13 142.890 145.630   1
   4   0  13 120.910 141.030   1
  -4  -4  -6 64982.2 1493.77   1
  -4   4  -6 67473.8 1452.26   1
  -4  -4  -6 69525.8 1286.19   1
  -4  -4  -6 68142.9 2441.03   1
  -4  -4  -6 67830.4 1682.58   1
  -4   4  -6 66956.8 1450.77   1
  -5   3  -7 3675.80 505.270   1
  -5  -3  -7 2564.66 376.750   1
  -5   3  -7 3079.79 399.300   1
  -5  -3  -7 3055.09 487.610   1
  -5   3  -7 2937.66 352.220   1
   5  -3   7 2860.51 442.100   1
  -5  -3  -7 3251.06 413.950   1
   5   3   7 3072.98 385.040   1
   3  -5  -2 32144.3 903.410   1
   3   5  -2 32530.7 865.350   1
  -3  -5   2 32077.6 871.760   1
   3  -5  -2 30969.2 798.930   1
   3   5  -2 31172.8 725.910   1
  -3   5   2 32182.4 855.100   1
   6   3   2 3000.70 561.590   1
   6   3   2 2615.15 350.750   1
   6   3   2 2598.63 278.840   1
   6  -3   2 2081.67 392.020   1
  -6   3  -2 3219.72 441.670   1
   6  -3   2 2223.93 354.840   1
  -6  -3  -2 2350.91 295.730   1
  -6  -3  -2 2697.59 431.400   1
   2  -4  10 39424.2 975.940   1
  -2  -4 -10 40101.4 1084.23   1
   2   4  10 40264.0 991.810   1
  -2  -4 -10 39609.0 1113.77   1
   2  -4  10 38071.7 1254.17   1
   2  -4  10 42429.3 2336.92   1
   5   4  -3 19709.2 693.200   1
   5   4  -3 18910.5 694.760   1
   5  -4  -3 21269.8 1906.72   1
  -5  -4   3 19593.8 546.570   1
  -5  -4   3 20367.0 703.880   1
   5  -4  -3 20347.0 757.430   1
   3   5   1 693.620 214.530   1
  -3   5  -1 596.010 214.560   1
  -3  -5  -1 496.330 188.410   1
  -3  -5  -1 669.730 188.720   1
   3  -5   1 157.560 175.980   1
   6   0 -11 31.7200 202.900   1
  -6   0  11 3.55000 140.950   1
   6   0 -11 567.820 231.870   1
  -6   0  11 686.560 379.350   1
  -5  -4  -1 -140.31 130.730   1
  -5   4  -1 43.9000 157.260   1
   5  -4   1 -123.76 158.790   1
   5   4   1 29.8300 130.260   1
   5   4   1 126.620 112.940   1
  -5  -4  -1 -11.330 145.310   1
   5  -4   1 167.660 146.160   1
   0  -5   7 277.350 116.030   1
   0   5   7 167.010 67.2700   1
   0  -5  -7 777.330 394.400   1
   0  -5   7 -182.33 259.810   1
  -1  -4 -11 13678.5 386.060   1
   1  -4  11 13184.5 659.000   1
   1  -4  11 15013.5 448.550   1
  -1  -4 -11 13694.1 756.700   1
   1  -4  11 12885.2 644.850   1
   1   4  11 14588.5 1196.38   1
   1  -4  11 13820.4 967.170   1
  -7   1   6 15440.7 1927.87   1
  -7  -1   6 15131.2 693.820   1
   7   1  -6 16844.1 1070.78   1
  -7   1   6 15357.6 1054.97   1
   7  -1  -6 16173.5 1297.17   1
   7   1  -6 17508.8 1988.19   1
   7   1  -6 13828.1 696.630   1
   7  -1  -6 15639.9 657.680   1
  -7  -1   6 15642.2 1230.74   1
  -7   1  -3 394.140 272.710   1
   7  -1   3 140.400 271.230   1
   7   1   3 312.150 212.100   1
   7  -1   3 26.3700 160.840   1
   7   1   3 385.130 221.590   1
  -7  -1  -3 791.650 255.290   1
   7  -1   3 410.810 358.820   1
   7   1   3 309.480 331.290   1
  -7  -1  -3 99.9900 220.600   1
  -7   1  -3 153.170 176.040   1
   2  -5   5 62627.2 1279.73   1
  -2  -5  -5 65244.5 1556.86   1
  -2  -5  -5 63342.0 1281.16   1
  -2   5  -5 63236.7 1258.12   1
  -2  -5  -5 62624.6 1282.17   1
   2  -5   5 64507.5 1558.45   1
  -1   3  14 14632.4 1016.72   1
  -1  -3  14 13754.7 827.860   1
   1   3 -14 11945.5 572.730   1
   1   3 -14 14801.6 788.180   1
   1   3 -14 13865.6 890.690   1
  -1  -3  14 14352.7 859.320   1
   1  -3 -14 14276.3 752.410   1
   4  -4  -8 13682.9 1424.46   1
  -4   4   8 11534.3 533.640   1
  -4  -4   8 13444.1 1234.89   1
   4   4  -8 11919.0 546.630   1
  -4  -4   8 10219.0 569.090   1
   4  -4  -8 14830.2 1632.06   1
   6  -3  -5 22224.2 3030.40   1
   6   3  -5 22199.9 3024.07   1
   6  -3  -5 22229.2 3041.46   1
   6   3  -5 23290.6 766.260   1
   6  -3  -5 19854.0 2256.78   1
  -6  -3   5 23233.5 797.690   1
  -6   3   5 24371.1 1681.81   1
  -6  -3   5 23005.2 1568.26   1
  -2   4  11 8460.29 508.960   1
  -2  -4  11 7940.47 988.490   1
   2  -4 -11 9983.82 1248.37   1
  -2  -4  11 8889.55 802.510   1
   2   4 -11 7475.70 702.050   1
  -2  -4  11 8583.27 1034.43   1
   2  -4 -11 9080.40 1006.98   1
   1   1  16 -29.860 189.220   1
   1  -1  16 77.5600 132.840   1
  -1  -1 -16 657.490 330.840   1
  -1   1 -16 400.480 135.660   1
  -1   1 -16 70.9300 168.280   1
  -1  -1 -16 36.0100 135.950   1
   1  -1  16 16.7300 200.150   1
   1  -1  16 646.790 205.300   1
   1   1  16 111.660 79.4100   1
   1   1  16 328.140 167.330   1
  -1   1 -16 344.090 248.470   1
  -1  -1 -16 533.670 171.490   1
  -5  -1  13 10845.9 611.080   1
  -5   1  13 11306.0 1173.38   1
   5   1 -13 12475.5 1050.26   1
  -5   1  13 10796.6 585.280   1
  -5  -1  13 10625.5 562.750   1
   5  -1 -13 10780.4 993.340   1
   5  -1 -13 10210.4 625.620   1
   5   1 -13 11416.8 874.690   1
   5   1 -13 10197.2 600.270   1
   6   2  -9 163.140 148.990   1
  -6   2   9 -141.71 261.070   1
   6  -2  -9 404.400 328.950   1
  -6  -2   9 282.930 382.960   1
   6   2  -9 331.840 230.720   1
  -6  -2   9 637.380 377.510   1
   6  -2  -9 41.7300 357.210   1
  -6   2   9 572.290 344.990   1
   6   2  -9 213.040 84.3600   1
  -6   1  -8 51631.0 3402.13   1
  -6  -1  -8 48573.4 1290.27   1
   6   1   8 50931.5 1298.60   1
   6  -1   8 49318.3 1622.12   1
  -6  -1  -8 48965.9 1231.69   1
  -6  -1  -8 49693.7 2148.42   1
  -6   1  -8 49998.5 1106.43   1
   6   1   8 52568.4 1140.54   1
  -6   1  -8 50166.5 1334.27   1
  -7   0   7 431.410 194.500   1
  -7   0   7 643.160 297.630   1
   7   0  -7 242.180 298.250   1
   7   0  -7 188.930 173.260   1
  -7   0  -4 785.280 277.560   1
   7   0   4 180.640 142.920   1
   7   0   4 29.0900 222.520   1
   7   0   4 327.660 207.890   1
  -7   0  -4 705.260 319.580   1
   0  -3  14 22592.5 1660.90   1
   0  -3  14 21063.7 1002.60   1
   0  -3 -14 22754.0 1713.37   1
   0  -3 -14 22699.8 916.240   1
   0  -3  14 21762.1 962.680   1
   0   3 -14 19256.8 749.470   1
   0  -3  14 19810.9 845.610   1
   0   3 -14 22518.0 3043.62   1
   0   3  14 22205.8 3041.11   1
   0  -3 -14 22098.2 2965.09   1
  -3  -5   3 3046.30 453.900   1
   3   5  -3 3258.40 355.250   1
   3  -5  -3 2666.19 321.650   1
  -3   5   3 4143.78 467.070   1
   3  -5  -3 2810.40 262.250   1
   3   5  -3 3658.44 382.590   1
  -1  -5   7 421.190 289.920   1
   1   5  -7 12.0600 214.080   1
   1  -5  -7 723.440 315.010   1
  -1   5   7 -77.130 285.670   1
  -3  -4  10 7082.47 500.550   1
   3   4 -10 6287.20 589.810   1
  -3  -4  10 6673.76 705.940   1
  -3  -4  10 7065.26 538.190   1
  -3   4  10 6262.55 436.360   1
   3  -4 -10 7460.87 582.470   1
   3  -4 -10 7732.32 829.470   1
  -2   5   6 27444.2 841.260   1
   2  -5  -6 28860.5 965.970   1
   2   5  -6 28611.4 877.450   1
  -2  -5   6 26765.3 868.580   1
  -3  -5  -2 14348.4 558.580   1
  -3   5  -2 13050.2 475.050   1
   3   5   2 14233.3 546.950   1
   3  -5   2 13460.0 568.870   1
  -3  -5  -2 13001.6 504.960   1
  -3  -3  13 796.930 181.570   1
   3  -3 -13 714.930 285.480   1
  -3   3  13 903.790 233.780   1
  -3  -3  13 365.100 308.600   1
   3  -3 -13 819.090 181.840   1
  -3  -3  13 1272.34 223.010   1
   3   3 -13 1222.16 271.840   1
  -3   3  13 1708.94 355.650   1
   5  -4  -4 34560.4 1463.98   1
  -5   4   4 30579.3 873.280   1
   5  -4  -4 30447.8 880.760   1
   5   4  -4 30653.4 835.430   1
   5  -4  -4 29667.5 926.980   1
   5   4  -4 30047.9 840.340   1
  -5  -4   4 30606.8 1634.60   1
  -5  -4   4 31684.9 897.010   1
   4   0 -15 93.7300 104.450   1
  -4   0  15 431.030 282.490   1
   4   0 -15 -16.100 453.950   1
   4   0 -15 -271.09 205.850   1
  -4   0  15 -317.98 861.710   1
  -4   3 -10 8610.15 723.720   1
  -4  -3 -10 8075.36 770.480   1
  -4   3 -10 8074.90 888.230   1
  -4  -3 -10 8689.57 1002.99   1
  -4  -3 -10 9014.23 1280.37   1
   4  -3  10 7073.52 530.380   1
  -4  -3 -10 7805.83 514.710   1
   4  -3  10 7172.01 573.240   1
   5   4   2 33610.0 931.310   1
  -5  -4  -2 32731.1 808.590   1
  -5  -4  -2 31484.0 784.280   1
   5  -4   2 32821.9 841.960   1
  -5   4  -2 32661.5 803.150   1
   5   4   2 35173.8 1823.36   1
   5  -4   2 34099.4 1538.62   1
   3   0 -16 6715.22 423.910   1
  -3   0  16 7934.52 513.960   1
   3   0 -16 8566.09 936.410   1
  -3   0  16 7189.13 478.800   1
   3   0 -16 7508.88 519.930   1
   5   1  11 5909.31 693.670   1
   5   1  11 4424.49 385.740   1
   5  -1  11 6003.01 512.620   1
   5  -1  11 5279.76 861.640   1
  -5  -1 -11 4836.57 484.720   1
  -5   1 -11 7209.60 792.830   1
  -5   1 -11 4248.86 575.010   1
  -5  -1 -11 5089.01 879.220   1
  -5   1 -11 5469.53 623.620   1
  -5  -1 -11 6279.26 640.830   1
   5   2 -12 6397.28 1096.88   1
   5   2 -12 5229.55 791.750   1
  -5  -2  12 4371.07 486.220   1
   5  -2 -12 5279.43 863.270   1
  -5   2  12 5089.38 778.100   1
  -5   2  12 5746.34 840.040   1
   5  -2 -12 5141.40 777.430   1
   5   2 -12 5399.11 389.870   1
  -6  -3  -3 5213.26 926.450   1
   6   3   3 4228.74 716.090   1
  -6   3  -3 4319.21 455.900   1
   6   3   3 4741.48 540.860   1
   6   3   3 4453.52 434.120   1
   6  -3   3 4962.95 604.590   1
  -6  -3  -3 4329.00 430.270   1
   6  -3   3 4051.85 528.970   1
  -6   3  -3 3821.40 357.020   1
  -6  -3  -3 4246.57 436.180   1
  -4  -1 -13 1468.70 302.410   1
  -4  -1 -13 1300.75 278.060   1
  -4   1 -13 740.800 165.050   1
  -4  -1 -13 1019.25 312.110   1
  -4   1 -13 819.420 157.490   1
   4  -1  13 1561.33 352.010   1
   4   1  13 411.580 193.710   1
   4   1  13 1197.16 386.190   1
  -4   1 -13 1503.39 283.020   1
  -4  -1 -13 993.360 404.560   1
   4  -1  13 1680.95 326.810   1
  -2  -3 -13 3226.49 432.260   1
   2  -3  13 3862.81 406.740   1
   2   3  13 4263.11 503.960   1
   2  -3  13 4002.71 629.700   1
   2  -3  13 2987.49 387.420   1
  -2  -3 -13 2963.45 632.960   1
  -4  -2 -12 681.620 423.510   1
   4   2  12 -10.990 45.8300   1
   4  -2  12 25.6200 226.320   1
  -4   2 -12 51.0200 44.5900   1
  -4   2 -12 267.800 107.560   1
  -4  -2 -12 48.3800 195.850   1
   4   2  12 217.270 150.230   1
   4  -2  12 52.8600 297.790   1
  -4  -2 -12 293.600 212.480   1
  -4   2 -12 336.540 186.270   1
  -4  -2 -12 347.680 152.790   1
  -4   2 -12 506.230 249.900   1
   3   5  -4 86092.0 1659.79   1
   3  -5  -4 85626.0 1665.26   1
  -3  -5   4 88107.8 1886.66   1
   3   5  -4 84513.4 1811.44   1
   3  -5  -4 86673.3 1856.14   1
  -3   5   4 88533.8 1861.43   1
   7   2  -2 3767.41 486.350   1
  -7  -2   2 4355.45 602.410   1
   7  -2  -2 3526.00 532.720   1
  -7   2   2 4185.88 587.460   1
   7   2  -2 4108.71 665.560   1
   7  -2  -2 2894.56 477.820   1
   7   2  -2 2840.48 474.680   1
   7  -2  -2 4085.81 672.750   1
  -7  -2   2 3199.72 450.210   1
   7   2  -1 1026.19 415.180   1
   7  -2  -1 641.950 322.680   1
  -7   2   1 728.600 146.320   1
   7  -2  -1 826.980 258.570   1
  -7  -2   1 420.890 166.370   1
  -7  -2   1 607.380 283.710   1
   7  -2  -1 334.130 252.730   1
   7   2  -1 266.530 180.260   1
   7   2  -1 994.700 146.320   1
   3  -4   9 8595.11 591.360   1
  -3  -4  -9 6875.38 461.190   1
  -3  -4  -9 7931.26 1375.47   1
  -3   4  -9 8485.73 814.920   1
  -3   4  -9 8600.67 803.530   1
  -3  -4  -9 8379.06 822.690   1
   3  -4   9 8116.52 750.070   1
   1  -5   7 9074.01 583.160   1
  -1  -5  -7 9251.04 820.120   1
  -1  -5  -7 8296.79 568.060   1
   1  -5   7 7477.56 352.480   1
  -1   5  -7 9286.41 803.410   1
   6   1 -11 2754.68 534.220   1
  -6  -1  11 1737.50 372.160   1
  -6   1  11 2603.58 509.930   1
   6  -1 -11 2376.88 353.360   1
  -6   1  11 2589.21 406.910   1
  -6  -1  11 1994.64 309.670   1
   6  -1 -11 2763.70 525.170   1
   6   1 -11 2144.08 376.440   1
   5   2  10 23196.1 529.150   1
  -5   2 -10 22541.4 3054.78   1
   5   2  10 22826.7 899.960   1
   5  -2  10 25011.9 930.220   1
  -5  -2 -10 22289.3 3513.70   1
  -5   2 -10 23583.3 1897.89   1
  -5  -2 -10 24233.4 2062.94   1
  -5  -2 -10 23027.8 792.050   1
  -5   2 -10 23924.2 1153.88   1
   6  -3  -6 3292.56 495.290   1
  -6  -3   6 2587.26 427.640   1
   6   3  -6 2518.90 389.110   1
  -6   3   6 3266.69 525.950   1
   6  -3  -6 2840.36 415.370   1
  -6  -3   6 3249.36 394.140   1
   7   2  -3 108234. 4291.57   1
   7  -2  -3 105851. 2333.52   1
  -7  -2   3 99697.7 3383.27   1
  -7   2   3 109221. 2258.98   1
   7   2  -3 104466. 2137.87   1
   7  -2  -3 101385. 2141.48   1
   7   2  -3 103861. 2017.43   1
   7  -2  -3 104780. 2275.52   1
  -7  -2   3 106042. 2188.45   1
  -3   5  -3 174.760 96.2700   1
  -3  -5  -3 271.500 124.630   1
   3  -5   3 424.470 165.830   1
  -3  -5  -3 332.210 144.930   1
   7   2   0 29049.1 2336.02   1
  -7  -2   0 25173.9 752.960   1
   7  -2   0 24285.6 1777.41   1
   7  -2   0 27811.9 2298.49   1
   7   2   0 28082.5 775.570   1
  -7   2   0 26932.3 1297.27   1
   7  -2   0 24506.2 1922.57   1
  -7  -2   0 23921.9 2347.28   1
   7   2   0 25811.8 722.160   1
  -2  -3  14 726.960 194.550   1
   2  -3 -14 772.860 216.380   1
  -2   3  14 1115.98 177.860   1
   2  -3 -14 1253.90 363.340   1
  -2   3  14 388.550 296.510   1
   2   3 -14 1743.23 273.770   1
   2   3 -14 1157.94 264.170   1
  -2  -3  14 806.400 220.910   1
   2   3 -14 82.4600 261.570   1
  -2  -3  14 480.710 304.450   1
   7   1  -7 69894.6 1901.81   1
   7   1  -7 71332.9 1631.42   1
  -7  -1   7 69310.5 1637.65   1
  -7   1   7 72302.4 1641.38   1
  -7   1   7 71672.7 1696.11   1
   7  -1  -7 71349.6 1631.04   1
   7  -1  -7 72415.7 2011.47   1
  -7  -1   7 70848.1 1649.03   1
  -4   3  12 297.370 350.190   1
   4  -3 -12 -266.97 315.660   1
  -4  -3  12 767.290 258.800   1
   4   3 -12 -98.010 217.440   1
  -4  -3  12 210.300 323.570   1
   4  -3 -12 139.290 187.430   1
  -4   3  12 933.080 228.420   1
   7  -1   4 8025.18 615.070   1
   7   1   4 8620.13 670.370   1
  -7   1  -4 6422.36 511.410   1
   7   1   4 8127.55 826.610   1
   7  -1   4 7717.86 702.440   1
  -7  -1  -4 8352.92 504.450   1
  -7  -1  -4 7628.36 843.690   1
  -7   1  -4 9767.41 1052.21   1
   7  -1   4 7530.55 984.530   1
   7   1   4 7366.30 382.440   1
   5  -4  -5 33.4700 132.230   1
  -5  -4   5 173.670 152.460   1
   5   4  -5 310.580 201.230   1
   5  -4  -5 682.780 213.750   1
  -5   4   5 75.0100 208.070   1
  -5  -4   5 369.270 213.410   1
  -1   0  17 167.500 189.570   1
   1   0 -17 143.980 169.720   1
  -1   0  17 336.560 372.530   1
   1   0 -17 -246.61 192.960   1
   1   0 -17 -141.08 177.390   1
  -6   2  -7 14356.3 732.500   1
   6   2   7 14601.8 1345.17   1
   6   2   7 14546.8 484.340   1
  -6   2  -7 15061.6 817.730   1
  -6  -2  -7 13428.5 616.230   1
   6  -2   7 12615.6 742.800   1
  -6  -2  -7 14055.1 1326.38   1
  -6   2  -7 13490.8 1112.38   1
  -6  -2  -7 13245.8 1002.65   1
  -3  -3 -12 -64.300 255.720   1
  -3  -3 -12 541.420 240.640   1
   3  -3  12 39.9200 353.640   1
   3   3  12 409.970 228.660   1
   3  -3  12 173.850 273.230   1
  -5  -3  10 958.340 311.940   1
   5  -3 -10 1291.45 277.280   1
  -5   3  10 616.780 261.690   1
   5  -3 -10 760.700 329.140   1
  -5  -3  10 1084.24 218.650   1
   5   3 -10 793.160 255.980   1
  -3  -2  15 4180.26 579.150   1
   3   2 -15 3651.28 421.520   1
  -3  -2  15 3597.85 452.850   1
   3  -2 -15 2725.66 462.000   1
  -3   2  15 2752.84 397.870   1
   3   2 -15 3807.25 643.530   1
   3   2 -15 3314.62 344.240   1
  -3   2  15 3612.73 479.000   1
   3  -2 -15 3101.85 332.790   1
  -6   0  -9 377.920 186.580   1
  -6   0  -9 -152.91 208.680   1
  -6   0  -9 -96.890 211.110   1
   6   0   9 233.390 163.310   1
  -4  -4  -7 535.760 240.300   1
  -4   4  -7 495.410 191.190   1
  -4  -4  -7 460.360 246.340   1
  -4   4  -7 323.730 138.430   1
   4  -4   7 692.860 444.890   1
  -4  -4  -7 509.420 247.110   1
  -5  -4  -3 17965.6 588.330   1
   5   4   3 19257.6 1002.65   1
  -5   4  -3 17216.1 670.690   1
   5   4   3 19321.1 1442.40   1
   5  -4   3 20464.7 1608.99   1
  -5   4  -3 18867.1 946.740   1
  -5  -4  -3 17766.9 1236.49   1
  -5  -4  -3 16469.9 596.340   1
   5  -4   3 18444.8 1065.40   1
  -2  -5  -6 42573.9 1080.98   1
  -2  -5  -6 42278.8 1004.98   1
  -2  -5  -6 44023.1 1220.58   1
   2  -5   6 42714.2 1259.45   1
  -2   5  -6 43111.4 948.430   1
   2  -5   6 41537.7 913.720   1
  -1   3 -14 2455.21 382.280   1
  -1  -3 -14 1287.88 338.310   1
   1   3  14 1798.64 352.600   1
   1  -3  14 2275.46 363.150   1
   1  -3  14 2631.64 431.650   1
   1   3  14 2276.17 336.410   1
   1  -3  14 2593.42 351.780   1
  -1  -3 -14 1816.76 417.980   1
  -1  -3 -14 1843.45 193.830   1
   0   0 -17 -19.310 149.690   1
   0   0 -17 -60.940 145.770   1
   0   0 -17 129.160 202.020   1
   0   0  17 120.030 163.800   1
   0   0  17 5.58000 174.810   1
   1  -4 -12 1520.21 437.390   1
  -1   4  12 254.750 260.760   1
   1  -4 -12 770.150 223.450   1
   1   4 -12 890.170 261.370   1
  -1  -4  12 1270.20 301.990   1
  -1  -4  12 864.980 272.730   1
  -1  -4  12 887.480 292.750   1
  -7   0   8 21188.4 865.610   1
   7   0  -8 22755.6 1226.93   1
   7   0  -8 21558.3 801.050   1
  -7   0   8 21677.4 1498.24   1
   0  -4 -12 1928.56 206.410   1
   0   4  12 2041.10 260.520   1
   0  -4 -12 2378.87 426.810   1
   0   4  12 2168.63 441.770   1
   0  -4  12 1996.43 384.390   1
   0  -4  12 2970.91 465.820   1
   0  -4  12 1538.69 233.830   1
   0   4 -12 1704.11 306.420   1
   0  -4  12 2338.83 254.300   1
   4   2 -14 15997.8 695.760   1
   4  -2 -14 17033.8 1084.07   1
  -4   2  14 18128.5 781.560   1
  -4  -2  14 17246.3 712.260   1
  -4   2  14 17017.3 1037.66   1
   4  -2 -14 15900.9 700.080   1
   4   2 -14 17028.0 734.340   1
   4   2 -14 17158.9 1119.13   1
   4   1 -15 638.600 250.410   1
   4   1 -15 1417.82 198.860   1
  -4   1  15 206.590 239.880   1
   4   1 -15 430.310 283.660   1
  -4  -1  15 1784.50 475.280   1
   4  -1 -15 1667.00 558.230   1
  -4  -1  15 757.590 472.790   1
  -4   1  15 821.590 367.670   1
   4  -1 -15 1180.59 365.770   1
  -7  -2   4 1150.76 231.680   1
   7   2  -4 1065.15 236.910   1
  -7  -2   4 855.750 376.530   1
   7  -2  -4 1721.99 311.160   1
  -7   2   4 878.290 251.100   1
   7   2  -4 1655.57 245.530   1
   7  -2  -4 361.600 281.780   1
   7   2  -4 720.300 295.450   1
   7  -2  -4 1027.03 189.060   1
  -7   0  -5 469.300 188.150   1
   7   0   5 -62.700 179.250   1
   7   0   5 185.660 240.020   1
   7   0   5 -258.35 275.650   1
  -7   0  -5 952.770 334.740   1
   7   2   1 1743.38 384.550   1
  -7  -2  -1 1972.66 345.680   1
   7  -2   1 1340.07 314.120   1
   7   2   1 2394.45 333.670   1
  -7   2  -1 1474.68 211.660   1
   7  -2   1 1381.79 286.300   1
   7   2   1 1072.05 211.830   1
  -7  -2  -1 1332.52 240.260   1
   7  -2   1 1260.62 316.150   1
  -3   1  16 371.080 169.590   1
  -3  -1  16 447.000 357.070   1
   3  -1 -16 699.490 253.040   1
  -3  -1  16 1563.80 394.680   1
  -3   1  16 463.160 371.030   1
   3  -1 -16 1569.59 276.340   1
   3   1 -16 1880.73 457.540   1
   3   1 -16 882.280 170.550   1
   3  -1 -16 1015.02 383.000   1
   3   1 -16 394.380 185.970   1
  -2   0 -16 61121.6 1366.71   1
   2   0  16 66382.2 1658.61   1
   2   0  16 59585.1 3411.78   1
  -2   0 -16 62987.1 1521.91   1
  -2   0 -16 63937.7 1417.86   1
   2   0  16 63301.7 1604.40   1
  -2  -5   7 37536.7 1285.42   1
   2  -5  -7 33357.8 864.420   1
  -2   5   7 36233.6 1064.98   1
   2  -5  -7 33543.9 1099.96   1
   2   5  -7 35524.8 1048.47   1
   5   3   8 395.220 120.890   1
  -5  -3  -8 217.010 236.150   1
  -5  -3  -8 294.140 137.730   1
  -5   3  -8 325.740 108.810   1
  -5   3  -8 1270.97 280.990   1
  -5  -3  -8 1340.16 336.950   1
  -5   3  -8 395.090 202.750   1
  -3   0 -15 137.410 142.160   1
   3   0  15 111.950 204.060   1
  -3   0 -15 70.4800 262.440   1
   3   0  15 588.340 262.220   1
   3   0  15 460.770 258.130   1
  -1   2  16 -192.46 183.360   1
   1  -2 -16 89.2200 252.810   1
  -1  -2  16 18.3100 159.410   1
  -1   2  16 468.000 250.220   1
  -1  -2  16 305.620 285.990   1
   1  -2 -16 236.950 134.800   1
  -1  -2  16 338.720 193.210   1
   1   2 -16 -48.200 165.010   1
   1  -2 -16 43.2200 124.380   1
   1   2 -16 250.680 221.830   1
   1   2 -16 -147.43 188.260   1
   0  -5   8 372.870 137.920   1
   0   5   8 767.430 124.360   1
   0  -5  -8 422.730 260.550   1
   0  -5  -8 424.730 173.010   1
   0  -5   8 -22.440 265.640   1
  -3  -5   5 3029.49 440.150   1
   3   5  -5 3582.49 787.940   1
   3  -5  -5 3593.53 408.960   1
  -3   5   5 4483.40 495.280   1
   6   3   4 497.840 245.090   1
   6  -3   4 769.600 231.770   1
  -6  -3  -4 159.840 200.640   1
  -6   3  -4 1296.77 371.420   1
  -6  -3  -4 37.5800 113.440   1
   6   3   4 -12.520 126.710   1
   6  -3   4 136.500 124.650   1
  -6   3  -4 104.890 83.2900   1
   6   3   4 116.850 74.2900   1
  -6  -3  -4 161.780 178.520   1
  -4  -4   9 22476.8 3076.39   1
   4   4  -9 20890.8 834.290   1
  -4  -4   9 21414.3 2201.53   1
   4  -4  -9 22165.3 3290.77   1
  -4   4   9 23086.5 770.930   1
   4  -4  -9 21884.4 964.140   1
   0   2 -16 7335.03 896.510   1
   0   2  16 5739.14 494.340   1
   0  -2  16 5613.45 611.960   1
   0   2 -16 6058.19 413.020   1
   0   2 -16 5691.70 334.820   1
   0  -2 -16 5853.47 454.500   1
   0  -2 -16 6861.22 365.530   1
   0  -2  16 6371.95 648.370   1
   0   2  16 5533.13 326.630   1
   0  -2  16 7465.28 978.890   1
   0  -2 -16 6808.31 927.390   1
   1  -5  -8 39473.6 1338.94   1
  -1   5   8 39445.6 1086.04   1
   1  -5  -8 38841.2 917.460   1
   1   5  -8 39839.7 1150.15   1
  -1  -5   8 40653.5 1184.44   1
  -5   0  14 22946.0 786.640   1
   5   0 -14 21687.7 882.820   1
   5   0 -14 22355.4 3043.76   1
  -5   0  14 21790.5 1140.51   1
  -6  -2  10 1716.97 438.510   1
   6  -2 -10 2048.19 498.940   1
  -6  -2  10 1497.09 335.550   1
  -6   2  10 1104.94 385.380   1
   6   2 -10 2539.01 420.130   1
   6   2 -10 1370.23 295.470   1
  -6   2  10 1509.07 295.800   1
   6  -2 -10 1710.66 347.200   1
   6   2 -10 1805.74 172.110   1
  -3  -5  -4 361.070 129.320   1
   3  -5   4 970.550 174.550   1
  -3  -5  -4 944.710 251.370   1
  -3   5  -4 801.740 159.310   1
  -3   5  -4 747.640 143.860   1
  -3  -5  -4 961.920 175.710   1
   2   0 -17 553.330 197.170   1
   2   0 -17 123.450 186.950   1
  -2   0  17 329.950 227.390   1
   2   0 -17 40.6700 194.210   1
  -2   0  17 -4.9400 206.300   1
   2   2  15 19022.1 1464.53   1
  -2   2 -15 18805.0 1148.74   1
   2   2  15 17525.8 716.860   1
   2  -2  15 19815.6 1373.23   1
   2  -2  15 18273.1 773.290   1
  -2   2 -15 16874.5 513.780   1
  -2  -2 -15 17341.1 708.120   1
  -2  -2 -15 16542.5 2197.47   1
   2  -2  15 18753.2 874.640   1
  -5   4   6 935.850 363.510   1
   5   4  -6 89.1500 216.000   1
  -5  -4   6 295.690 273.960   1
   5  -4  -6 597.040 318.140   1
   5  -4  -6 241.000 287.830   1
  -5  -4   6 753.520 220.360   1
  -7   2   5 53581.9 1427.22   1
   7   2  -5 55686.6 1345.46   1
   7   2  -5 55488.8 1124.26   1
  -7  -2   5 54744.4 1788.59   1
   7  -2  -5 55138.0 1785.68   1
   7   2  -5 57186.4 1596.57   1
   7  -2  -5 53310.6 1386.16   1
   7  -2  -5 51674.1 1541.52   1
  -7  -2   5 54458.8 1337.36   1
   6   3  -7 14805.2 634.370   1
  -6   3   7 16889.9 1078.32   1
   6  -3  -7 15772.0 738.330   1
  -6  -3   7 13267.0 1458.14   1
  -6  -3   7 13700.6 675.870   1
   6  -3  -7 13445.9 1893.71   1
  -1   1  17 4317.96 591.270   1
  -1  -1  17 3507.62 371.240   1
   1   1 -17 3875.90 403.670   1
   1  -1 -17 3458.34 556.960   1
  -1  -1  17 4248.79 452.310   1
  -1   1  17 3230.66 380.430   1
   1  -1 -17 4449.77 465.280   1
   1   1 -17 3742.55 397.010   1
   1   1 -17 4011.56 414.300   1
   1  -1 -17 3979.43 382.840   1
  -1  -1  17 3926.10 599.340   1
  -7  -2  -2 1250.58 384.070   1
   7  -2   2 381.330 203.260   1
   7   2   2 902.290 279.030   1
   7  -2   2 395.000 179.480   1
  -7  -2  -2 619.390 206.580   1
  -7  -2  -2 521.230 178.590   1
   7   2   2 753.890 247.530   1
   7   2   2 533.410 194.840   1
   7  -2   2 253.490 338.220   1
   7  -2   2 1089.63 329.580   1
  -7   2  -2 72.8800 156.540   1
  -6   0  12 743.180 307.820   1
   6   0 -12 1107.77 333.670   1
  -6   0  12 864.480 310.790   1
   6   0 -12 1409.17 401.520   1
  -2  -4 -11 1684.35 361.350   1
  -2  -4 -11 2232.32 501.360   1
   2  -4  11 1759.29 427.540   1
   2   4  11 3227.86 402.430   1
   2  -4  11 2190.55 276.520   1
   2  -4  11 3480.45 461.170   1
   3   2  14 1690.98 258.680   1
   3  -2  14 2289.11 358.850   1
  -3   2 -14 1417.25 192.340   1
  -3  -2 -14 3257.72 430.640   1
  -3  -2 -14 1596.69 304.620   1
   3  -2  14 3097.88 456.090   1
   3   2  14 2631.23 430.230   1
  -3   2 -14 2063.71 316.450   1
   3  -2  14 2529.77 407.200   1
  -6   1  -9 1557.78 306.040   1
  -6  -1  -9 2773.17 412.350   1
  -6   1  -9 2420.92 452.250   1
   6  -1   9 2622.36 511.320   1
   6   1   9 2987.41 421.910   1
  -6   1  -9 2893.60 310.790   1
   6   1   9 2534.85 424.520   1
  -6  -1  -9 1989.93 387.720   1
  -6  -1  -9 3284.66 388.280   1
   5  -4   4 48062.8 2218.62   1
  -5  -4  -4 47629.8 1124.11   1
   5  -4   4 44718.1 994.560   1
  -5   4  -4 45824.0 1296.06   1
   5   4   4 46715.8 989.700   1
  -5   4  -4 46934.9 1009.81   1
  -5  -4  -4 43573.8 1037.49   1
  -5  -4  -4 46478.9 1002.96   1
   5   0  12 77173.8 1638.51   1
  -5   0 -12 73996.5 1570.60   1
  -5   0 -12 77142.3 2174.74   1
  -5   0 -12 76020.0 1780.60   1
  -5   0 -12 81577.8 3402.59   1
   5   0  12 75305.4 1994.17   1
  -3  -4  11 2446.10 391.800   1
  -3  -4  11 1986.07 368.470   1
   3   4 -11 2917.51 389.640   1
   3  -4 -11 2189.83 454.450   1
  -3  -4  11 2089.62 335.250   1
   3  -4 -11 3277.30 473.380   1
  -3   4  11 2008.19 390.570   1
   0  -1 -17 10151.2 1176.71   1
   0  -1  17 8662.35 467.770   1
   0   1 -17 8607.74 938.250   1
   0  -1 -17 8704.49 424.770   1
   0  -1  17 8417.25 509.230   1
   0   1 -17 7814.67 420.940   1
   0   1 -17 9319.15 542.210   1
   0   1  17 7191.17 435.210   1
   0  -1  17 8780.31 1184.53   1
   0  -1 -17 8199.30 1077.96   1
  -7  -1   8 12515.2 627.400   1
  -7   1   8 13053.6 1841.71   1
   7  -1  -8 13416.9 1388.99   1
   7   1  -8 12187.1 579.660   1
   7  -1  -8 13807.9 1793.83   1
  -7   1   8 13647.6 959.330   1
   7   1  -8 14458.8 2007.42   1
  -7  -1   8 13559.5 957.720   1
   7  -1   5 7343.65 954.490   1
  -7  -1  -5 8676.11 849.280   1
   7   1   5 8174.57 1228.45   1
  -7   1  -5 7030.60 648.820   1
   7   1   5 8244.23 700.050   1
  -7   1  -5 8366.41 663.670   1
  -7  -1  -5 7076.56 666.450   1
   7   1   5 8816.85 884.710   1
   7  -1   5 8767.86 741.150   1
  -7  -1  -5 7790.44 629.770   1
   7  -1   5 7198.39 601.640   1
  -2  -2  16 567.100 240.620   1
   2   2 -16 510.780 222.480   1
   2   2 -16 368.190 226.620   1
  -2  -2  16 -59.930 302.490   1
  -2  -2  16 673.200 206.080   1
   2  -2 -16 -153.46 257.320   1
  -2   2  16 445.400 278.340   1
   2  -2 -16 189.390 129.060   1
   2  -2 -16 448.110 203.290   1
  -2   2  16 328.870 124.330   1
   2   2 -16 470.560 229.500   1
  -2   4  12 180.510 263.420   1
   2  -4 -12 423.970 313.750   1
   2  -4 -12 848.580 216.330   1
  -2  -4  12 710.340 423.080   1
   2   4 -12 756.060 309.110   1
  -2  -4  12 674.610 254.870   1
  -2  -4  12 928.370 338.670   1
  -2   1 -16 28839.9 941.740   1
   2  -1  16 31376.8 947.330   1
  -2  -1 -16 29808.5 1326.57   1
  -2   1 -16 29578.9 882.920   1
   2  -1  16 30845.0 1344.06   1
   2   1  16 30612.6 3073.39   1
   2   1  16 28298.5 739.660   1
  -2  -1 -16 28366.8 881.320   1
  -2   1 -16 31539.8 1092.49   1
   2   1  16 29333.8 2256.08   1
   2  -1  16 30093.1 2193.51   1
  -2  -1 -16 28765.8 756.730   1
   3  -1  15 552.710 326.310   1
  -3  -1 -15 -5.2800 283.380   1
   3   1  15 647.910 228.340   1
   3  -1  15 584.050 280.270   1
   3   1  15 458.120 199.110   1
  -3  -1 -15 -88.620 162.580   1
   3  -1  15 1038.97 272.490   1
   3   1  15 -81.710 226.290   1
  -3   1 -15 -102.33 288.430   1
  -3   1 -15 485.440 215.400   1
   1   5   8 418.230 171.990   1
   1  -5   8 1344.60 292.540   1
  -1  -5  -8 500.260 196.500   1
  -1  -5  -8 469.660 290.500   1
   1   4  12 589.440 222.430   1
  -1  -4 -12 214.860 127.310   1
  -1  -4 -12 258.460 114.430   1
  -1  -4 -12 -259.40 259.530   1
   1  -4  12 443.600 381.160   1
   1  -4  12 313.450 144.970   1
   1  -4  12 530.790 297.940   1
   1  -4  12 148.000 75.7900   1
   3   5  -6 38065.1 1086.53   1
  -3  -5   6 35974.7 1012.96   1
   3  -5  -6 36052.8 1042.82   1
  -3   5   6 39245.1 1080.58   1
  -1   0 -17 11.8400 147.730   1
  -1   0 -17 223.730 241.430   1
   1   0  17 449.630 284.020   1
   1   0  17 73.1700 140.200   1
   1   0  17 108.700 266.670   1
  -1   0 -17 279.250 363.360   1
   1   0  17 86.6600 235.850   1
   4   0  14 17181.2 1195.92   1
  -4   0 -14 16676.8 1181.62   1
   4   0  14 16366.5 1720.63   1
  -4   0 -14 15477.8 728.410   1
  -4   0 -14 18767.3 1837.63   1
   5  -1 -14 52596.3 1398.78   1
   5  -1 -14 51193.9 1303.58   1
  -5  -1  14 51698.5 1362.28   1
  -5  -1  14 52114.1 1557.11   1
   5   1 -14 50922.0 1952.44   1
  -5   1  14 52714.9 1787.51   1
   5   1 -14 49911.1 1281.94   1
   5   1 -14 52906.8 1230.19   1
  -5   1  14 50322.4 1299.85   1
   2  -5   7 80.5100 104.070   1
  -2  -5  -7 1466.34 476.760   1
  -2   5  -7 393.910 162.720   1
  -2  -5  -7 292.460 142.710   1
   2  -5   7 -165.87 314.290   1
  -2  -5  -7 252.960 166.400   1
  -6   3  -5 49677.2 1074.71   1
  -6  -3  -5 50998.1 1212.74   1
  -6  -3  -5 54101.6 1151.29   1
   6   3   5 49499.0 1269.10   1
   6  -3   5 49310.5 1712.30   1
   6  -3   5 54708.9 2427.01   1
   6   3   5 51884.1 1908.78   1
  -6  -3  -5 50502.4 1253.87   1
  -6   3  -5 51301.3 1308.91   1
   6   3   5 50542.3 1061.17   1
  -7   0   9 156.440 128.500   1
   7   0  -9 320.320 257.940   1
   7   0  -9 704.160 310.230   1
  -7   0   9 429.000 276.730   1
   4  -3  11 470.990 296.840   1
  -4  -3 -11 1054.21 282.070   1
  -4   3 -11 769.440 233.330   1
  -4  -3 -11 697.420 267.420   1
  -4   3 -11 1377.64 333.580   1
  -4  -3 -11 733.140 333.220   1
   4  -3  11 1337.54 405.190   1
  -4  -3 -11 1019.05 243.170   1
   7   2  -6 31315.1 723.660   1
  -7  -2   6 30794.3 977.680   1
   7  -2  -6 30113.2 1177.18   1
   7   2  -6 31079.5 898.760   1
  -7  -2   6 28801.6 2561.57   1
   7  -2  -6 30948.1 1617.26   1
  -7   2   6 29274.4 919.610   1
  -7   0  -6 1786.02 347.740   1
   7   0   6 2257.52 389.770   1
  -7   0  -6 1731.93 305.290   1
   7   0   6 2442.24 328.830   1
   7   0   6 1825.42 352.030   1
   2   1 -17 230.110 262.010   1
  -2   1  17 206.740 201.000   1
  -2  -1  17 -51.520 270.070   1
   2  -1 -17 226.140 163.210   1
   2   1 -17 405.250 344.060   1
   2  -1 -17 332.300 153.690   1
   2   1 -17 219.030 184.390   1
  -2   1  17 444.640 263.830   1
   2  -1 -17 -71.010 246.670   1
  -2  -1  17 416.560 282.180   1
  -7  -2  -3 5562.45 600.090   1
   7  -2   3 5743.88 694.640   1
   7  -2   3 5727.63 456.720   1
   7   2   3 4839.76 595.580   1
  -7  -2  -3 4677.82 492.470   1
  -7  -2  -3 5349.79 1002.39   1
  -7   2  -3 5278.14 830.450   1
   7  -2   3 4418.67 671.750   1
   7   2   3 6256.50 843.460   1
  -7   2  -3 4953.53 430.430   1
   7   2   3 6429.73 755.130   1
  -3  -4 -10 43078.2 1462.47   1
  -3  -4 -10 43033.4 1212.75   1
   3  -4  10 45241.6 3277.69   1
  -3  -4 -10 42994.3 1150.49   1
   3  -4  10 41641.3 1182.43   1
  -3   4 -10 47114.1 2238.74   1
  -3  -5  -5 36230.7 959.440   1
  -3  -5  -5 36544.2 1113.73   1
   3  -5   5 38633.7 1200.50   1
  -3  -5  -5 36940.8 890.710   1
   3  -5   5 37806.6 856.090   1
  -3  -5  -5 36672.3 901.650   1
  -3   5  -5 36837.4 856.150   1
  -3  -5  -5 35577.9 1005.93   1
  -3   5  -5 34213.3 999.340   1
  -1  -2 -16 1334.63 284.590   1
   1  -2  16 553.030 195.550   1
   1  -2  16 1224.95 364.850   1
   1   2  16 1344.98 278.440   1
  -1   2 -16 749.940 176.680   1
   1  -2  16 397.500 249.290   1
   1   2  16 914.640 334.430   1
   1  -2  16 825.550 201.750   1
  -1  -2 -16 922.690 321.050   1
  -1   2 -16 524.220 267.320   1
  -1   2 -16 851.140 314.700   1
  -1  -2 -16 843.220 183.200   1
   1   2  16 118.540 206.320   1
   2   5  -8 32263.1 1378.78   1
  -2  -5   8 33463.3 1132.89   1
   2  -5  -8 32925.6 858.170   1
   2  -5  -8 32003.8 1018.45   1
  -2   5   8 32399.9 992.290   1
  -2  -5   8 32445.5 857.800   1
  -2  -5   8 33074.2 908.250   1
  -5   2  13 17625.8 782.700   1
   5   2 -13 16494.2 555.010   1
   5  -2 -13 17783.1 828.920   1
   5   2 -13 18251.5 1426.68   1
  -5  -2  13 16176.3 718.420   1
   5  -2 -13 17306.4 701.350   1
  -5  -2  13 17282.1 789.330   1
  -5   2  13 16590.5 1294.68   1
   5   2 -13 17360.6 716.670   1
  -6  -2  -8 13596.1 1519.90   1
  -6   2  -8 12880.4 1183.39   1
  -6   2  -8 12248.6 942.950   1
   6   2   8 13209.7 450.260   1
  -6   2  -8 12508.9 585.890   1
   6   2   8 13142.0 1561.42   1
  -6  -2  -8 11950.6 589.590   1
   6  -2   8 12422.7 780.950   1
  -6  -2  -8 12584.3 1042.11   1
  -4   4  -8 59526.1 1388.38   1
   4  -4   8 61822.3 1782.68   1
   4  -4   8 61818.9 1559.73   1
  -4  -4  -8 63677.8 2047.85   1
  -4   4  -8 62132.5 2345.52   1
  -4  -4  -8 62963.1 1792.54   1
  -4  -4  -8 60015.4 1454.07   1
   6   1 -12 17496.5 709.420   1
   6   1 -12 19366.4 1127.90   1
   6  -1 -12 18451.4 1125.86   1
  -6   1  12 17648.0 1575.80   1
  -6  -1  12 15740.5 1355.83   1
  -6  -1  12 20709.0 1618.07   1
   6  -1 -12 18287.1 727.710   1
  -6   1  12 17223.1 785.440   1
   1   3 -15 35107.0 1165.05   1
  -1  -3  15 32911.7 830.280   1
   1  -3 -15 33579.1 1124.51   1
  -1  -3  15 31094.7 928.830   1
   1   3 -15 31103.6 965.020   1
  -1  -3  15 31400.6 1057.11   1
   1  -3 -15 33830.2 970.360   1
  -1   3  15 32964.8 1505.83   1
  -1   3  15 30565.0 930.890   1
   1   3 -15 31756.5 856.980   1
  -3  -3  14 914.180 343.220   1
   3   3 -14 2060.26 425.010   1
  -3  -3  14 1619.33 269.560   1
  -3   3  14 1549.28 393.910   1
   3   3 -14 2454.42 333.730   1
   3   3 -14 1229.83 375.250   1
  -3   3  14 2153.18 402.290   1
   3  -3 -14 2315.49 298.360   1
   5  -3 -11 390.780 248.380   1
  -5   3  11 630.050 265.760   1
   5  -3 -11 325.510 367.220   1
  -5  -3  11 50.1400 259.210   1
   5   3 -11 820.790 353.220   1
  -5  -3  11 767.490 328.320   1
   5  -4  -7 122072. 2527.79   1
  -5   4   7 119054. 2450.25   1
   5  -4  -7 119655. 2899.85   1
  -5  -4   7 120588. 2671.34   1
  -5  -4   7 123365. 2560.60   1
   5   4  -7 118831. 2440.87   1
  -5   1 -12 1630.14 224.460   1
  -5  -1 -12 1931.18 349.270   1
   5   1  12 1794.71 467.140   1
   5  -1  12 2259.25 405.370   1
  -5  -1 -12 2210.83 321.100   1
  -5   1 -12 2322.82 451.370   1
  -5  -1 -12 2402.77 357.560   1
  -5   1 -12 2215.65 381.060   1
  -5  -1 -12 2542.20 379.000   1
  -5   1 -12 1761.98 318.380   1
   5   1  12 2352.82 268.470   1
   5  -1  12 2038.30 324.640   1
   0   3  15 36044.9 1018.78   1
   0   3 -15 31268.9 1159.10   1
   0  -3 -15 33162.2 852.280   1
   0  -3  15 32910.1 1096.86   1
   0  -3  15 34070.7 2483.33   1
   0   3 -15 33268.6 904.040   1
   0  -3  15 35116.5 1897.90   1
   0  -3  15 34934.3 818.190   1
   0  -3 -15 30694.6 985.660   1
   0  -3 -15 32040.9 1048.13   1
   0   3  15 31145.6 965.110   1
   0   3 -15 36341.8 1209.08   1
   4  -5  -1 458.040 263.270   1
  -4   5   1 321.830 208.900   1
  -4  -5   1 116.370 77.2300   1
   4   5  -1 210.560 107.240   1
   4   5  -1 101.920 142.570   1
   4  -5  -1 45.9900 114.630   1
  -4  -5   1 426.460 236.510   1
   0  -5   9 623.430 412.770   1
   0  -5  -9 452.470 160.610   1
   0  -5   9 557.170 246.370   1
   0  -5  -9 692.130 296.260   1
   0  -5   9 599.490 335.070   1
   0   5   9 315.190 140.820   1
   0  -5   9 369.280 145.930   1
   6  -3  -8 37994.0 1056.44   1
   6   3  -8 38079.9 1050.39   1
  -6  -3   8 41049.5 1193.31   1
   6  -3  -8 40230.0 1235.73   1
  -6   3   8 38987.6 1142.83   1
  -6  -3   8 38043.1 3116.71   1
  -5   4  -5 13523.0 1276.72   1
  -5  -4  -5 11754.6 532.070   1
  -5   4  -5 12357.6 833.980   1
   5   4   5 12383.1 647.870   1
   5  -4   5 11096.0 1216.67   1
  -5   4  -5 12182.4 422.490   1
  -5  -4  -5 13124.7 925.780   1
  -5  -4  -5 12010.1 814.500   1
   4  -5   0 8940.59 811.100   1
   4   5   0 9719.29 771.340   1
  -4  -5   0 8621.66 450.040   1
  -4  -5   0 8293.19 447.040   1
   4   5   0 9211.64 813.840   1
  -4   5   0 9747.33 463.700   1
   4  -5   0 9107.95 623.490   1
   5  -2  11 4014.95 515.230   1
   5   2  11 4653.44 523.670   1
   5   2  11 3533.86 328.900   1
   5  -2  11 3791.54 468.570   1
  -5   2 -11 4537.41 495.430   1
  -5   2 -11 4068.24 382.370   1
   5   2  11 3571.71 635.420   1
  -5  -2 -11 3063.19 403.380   1
  -5   2 -11 4148.31 560.030   1
  -5  -2 -11 3513.93 487.710   1
  -5  -2 -11 3778.79 527.480   1
  -5   2 -11 4155.85 610.650   1
   4  -5  -2 15591.2 1071.74   1
   4  -5  -2 16156.6 654.770   1
   4   5  -2 17378.8 1590.73   1
  -4  -5   2 16410.0 406.870   1
  -4   5   2 17009.5 1847.17   1
   4   5  -2 16894.8 509.840   1
  -4  -5   2 16431.3 531.800   1
  -1  -5   9 36055.8 1046.08   1
  -1   5   9 38237.6 1060.10   1
   1  -5  -9 37481.4 1087.70   1
  -1  -5   9 37584.3 892.940   1
   1   5  -9 37050.1 1037.00   1
  -1  -5   9 37744.1 1114.70   1
   1  -5  -9 37552.4 849.550   1
  -6   0 -10 28863.0 905.960   1
   6   0  10 27917.9 927.240   1
  -6   0 -10 28543.9 1440.41   1
  -6   0 -10 29224.8 2631.91   1
   4  -2  13 13897.5 706.690   1
  -4   2 -13 13232.8 265.690   1
  -4  -2 -13 13161.7 547.880   1
   4   2  13 13238.0 1748.06   1
  -4  -2 -13 15308.1 1830.71   1
   4  -2  13 12824.9 1631.88   1
   4   2  13 13880.1 700.890   1
  -4   2 -13 16783.7 1619.31   1
  -4  -2 -13 14988.5 1218.84   1
  -4   2 -13 13903.7 1241.81   1
  -4   2 -13 14042.8 1468.40   1
  -4  -2 -13 15074.3 1815.86   1
   4   4 -10 7577.59 480.900   1
  -4  -4  10 8116.08 820.850   1
   4  -4 -10 8750.53 1072.18   1
  -4   4  10 8034.91 489.240   1
   4  -4 -10 8209.92 979.720   1
  -4  -4  10 8139.08 518.280   1
  -5   3  -9 66847.9 1096.66   1
  -5  -3  -9 68599.5 1492.67   1
   5  -3   9 67804.1 2144.52   1
  -5  -3  -9 65273.1 1643.77   1
  -5   3  -9 64914.9 2897.35   1
  -5   3  -9 66579.4 1589.17   1
  -5  -3  -9 65628.8 1512.74   1
   4  -3 -13 484.160 316.380   1
   4  -3 -13 417.040 201.070   1
  -4   3  13 512.650 349.860   1
  -4   3  13 -1.9800 198.870   1
  -4  -3  13 548.270 342.150   1
   4   3 -13 793.610 405.670   1
   4   3 -13 396.480 112.920   1
  -4  -3  13 339.690 248.680   1
  -4   0  16 36297.1 1080.45   1
  -4   0  16 35585.5 1071.32   1
   4   0 -16 35997.8 1012.82   1
   4   0 -16 35958.6 1113.52   1
   4   0 -16 37618.9 962.080   1
  -2  -3 -14 5330.17 454.270   1
   2  -3  14 5244.34 470.470   1
   2  -3  14 5667.51 503.740   1
  -2  -3 -14 4622.74 910.880   1
   2  -3  14 5639.21 728.590   1
   2   3  14 4897.66 453.030   1
  -1   1 -17 28455.4 834.360   1
  -1  -1 -17 28125.0 1065.64   1
   1  -1  17 27599.7 865.960   1
   1   1  17 27711.6 798.670   1
   1  -1  17 26783.1 1858.42   1
   1   1  17 27061.8 1980.83   1
  -1   1 -17 26950.4 839.570   1
  -1  -1 -17 25826.8 1061.62   1
   1  -1  17 27120.8 1322.37   1
   1   1  17 27526.4 1378.66   1
   1  -1  17 28459.3 1357.80   1
  -1  -1 -17 27860.4 1362.44   1
  -1   1 -17 30019.5 1247.45   1
   4  -1  14 1134.57 421.200   1
  -4  -1 -14 87.6800 287.940   1
  -4   1 -14 355.350 268.310   1
  -4   1 -14 1037.71 325.000   1
  -4   1 -14 246.420 162.210   1
  -4  -1 -14 14.9400 164.620   1
   4  -1  14 793.390 189.580   1
  -4  -1 -14 460.400 335.630   1
   4   1  14 186.870 217.900   1
   4   1  14 514.840 229.890   1
   4  -5   1 388.480 254.110   1
  -4   5  -1 70.4900 125.030   1
  -4  -5  -1 150.640 114.840   1
  -4  -5  -1 55.8900 160.820   1
   4   5   1 221.050 206.240   1
   4   5   1 173.810 94.2600   1
   4  -5   1 352.070 136.260   1
  -6  -2  11 251.310 294.700   1
   6   2 -11 1017.54 225.530   1
   6   2 -11 431.480 254.420   1
  -6  -2  11 1356.97 477.650   1
   6  -2 -11 1295.83 375.170   1
   6   2 -11 740.530 124.850   1
   6  -2 -11 378.500 387.930   1
  -6   2  11 408.820 284.940   1
  -6   2  11 634.260 173.330   1
   7  -1  -9 9085.48 468.660   1
   7   1  -9 8690.71 1013.59   1
   7   1  -9 9739.67 1318.52   1
  -7  -1   9 9230.33 536.250   1
  -7   1   9 8801.80 807.240   1
   7  -1  -9 10042.4 1134.80   1
  -7   1   9 9446.68 1525.51   1
  -7  -1   9 10070.5 1241.72   1
  -4  -5   3 348.880 382.280   1
   4   5  -3 846.170 217.810   1
   4  -5  -3 233.230 269.870   1
  -4   5   3 421.920 230.710   1
  -4  -5   3 281.670 143.950   1
   4   5  -3 474.360 146.110   1
   4  -5  -3 373.910 175.280   1
  -3   5   7 23038.2 726.030   1
   3  -5  -7 22661.2 772.250   1
  -3  -5   7 23900.9 2078.72   1
  -3  -5   7 24944.1 914.030   1
   3  -5  -7 23945.5 699.170   1
   3   5  -7 24657.0 787.700   1
  -3   0  17 282.450 230.060   1
  -3   0  17 463.220 439.670   1
   3   0 -17 -34.640 202.510   1
   3   0 -17 163.120 244.370   1
   3   0 -17 547.030 188.450   1
  -7   1  -6 390.730 149.320   1
   7   1   6 87.1400 191.420   1
  -7   1  -6 591.270 349.810   1
  -7  -1  -6 476.180 230.590   1
   7   1   6 363.040 266.270   1
   7  -1   6 379.670 277.800   1
   7   1   6 351.060 158.060   1
   7  -1   6 -87.810 323.530   1
   7  -1   6 156.230 132.530   1
  -7  -1  -6 258.140 221.930   1
   3   3  13 11923.9 522.330   1
   3  -3  13 12207.2 1048.18   1
   3  -3  13 10969.4 730.050   1
  -3  -3 -13 9923.85 1601.58   1
  -3  -3 -13 10646.1 583.750   1
   3  -3  13 11748.7 617.520   1
  -7   2   7 14679.5 587.790   1
  -7  -2   7 15909.3 667.050   1
   7  -2  -7 14334.7 674.470   1
   7  -2  -7 15755.5 711.190   1
  -7  -2   7 14888.8 1257.76   1
   7   2  -7 17886.1 1750.62   1
   7   2  -7 16423.7 303.110   1
   1  -4 -13 941.110 183.860   1
  -1   4  13 439.260 275.250   1
   1  -4 -13 504.850 306.860   1
  -1  -4  13 856.160 321.800   1
  -1  -4  13 1146.16 416.340   1
   1   4 -13 760.610 342.580   1
  -1  -4  13 1093.07 236.500   1
   7  -2   4 12409.9 610.630   1
  -7  -2  -4 13314.7 736.290   1
   7   2   4 13915.2 688.210   1
  -7   2  -4 13504.0 425.800   1
   7  -2   4 13696.0 1120.91   1
  -7  -2  -4 13583.4 661.270   1
  -7   2  -4 13098.8 541.970   1
   7   2   4 12565.8 430.150   1
   7   2   4 13849.5 1225.04   1
   2  -3 -15 6121.80 537.740   1
   2   3 -15 5611.77 419.050   1
   2   3 -15 7145.53 751.930   1
  -2  -3  15 5658.11 776.720   1
  -2   3  15 6299.09 501.130   1
  -2  -3  15 7105.91 756.180   1
  -2  -3  15 6350.11 535.350   1
   2   3 -15 7786.83 763.650   1
  -2   3  15 6585.57 850.950   1
   2  -3 -15 6064.65 505.330   1
   0  -4 -13 14306.3 1767.40   1
   0   4  13 14055.4 654.200   1
   0   4  13 13793.5 1128.82   1
   0  -4 -13 11802.3 314.740   1
   0  -4  13 11597.3 518.320   1
   0  -4  13 12864.4 663.980   1
   0  -4  13 14301.0 1047.84   1
   0   4 -13 13236.0 603.620   1
   0  -4  13 13592.5 645.170   1
  -4  -5  -2 721.700 269.420   1
   4  -5   2 577.680 269.530   1
   4  -5   2 538.420 157.520   1
  -4  -5  -2 271.200 155.890   1
  -4  -5  -2 505.290 151.840   1
   4   5   2 629.750 214.260   1
  -4   5  -2 807.690 221.120   1
  -3  -5  -6 3010.56 419.740   1
  -3   5  -6 2804.28 386.230   1
  -3  -5  -6 2414.96 624.440   1
  -3  -5  -6 2895.65 573.730   1
   3  -5   6 2852.26 455.200   1
  -3   5  -6 3677.82 523.550   1
   3  -5   6 3076.14 555.000   1
  -3  -5  -6 3071.48 424.920   1
  -6  -3  -6 1552.50 309.760   1
  -6  -3  -6 757.340 232.520   1
  -6   3  -6 1218.40 217.330   1
   6   3   6 1382.43 274.730   1
   6  -3   6 966.450 482.730   1
  -6   3  -6 1994.70 368.520   1
  -6  -3  -6 2286.25 420.960   1
  -4   2  15 51232.4 1374.73   1
  -4  -2  15 49859.1 1193.03   1
   4  -2 -15 51528.4 1195.92   1
   4   2 -15 48232.7 964.520   1
  -4  -2  15 51742.6 1375.79   1
   4   2 -15 55983.0 2706.99   1
   4   2 -15 49431.6 1256.23   1
  -4   2  15 49880.9 1272.06   1
   4  -2 -15 48204.4 1279.58   1
   1  -5   9 522.890 219.820   1
   1   5   9 22.8100 95.9200   1
   1  -5   9 226.790 80.1100   1
   1  -5   9 345.750 212.410   1
  -1  -5  -9 709.180 311.380   1
  -1  -5  -9 30.0900 83.1700   1
   1  -5   9 346.230 189.030   1
   1  -5   9 -132.79 94.9900   1
  -1  -5  -9 301.240 83.1600   1
   3   2 -16 749.520 240.120   1
  -3   2  16 1021.68 223.020   1
   3  -2 -16 444.090 328.370   1
  -3   2  16 662.030 233.470   1
  -3  -2  16 1170.78 329.600   1
   3  -2 -16 613.890 266.510   1
   3   2 -16 921.500 278.490   1
   3   2 -16 855.100 264.740   1
  -3  -2  16 979.730 597.580   1
   4  -5  -4 31499.9 882.930   1
   4   5  -4 33684.1 904.340   1
  -4  -5   4 33661.5 945.470   1
   4   5  -4 32914.3 768.950   1
   4  -5  -4 33019.4 797.030   1
  -4   5   4 34834.4 907.850   1
   2  -5   8 646.120 183.340   1
  -2   5  -8 920.070 181.970   1
  -2  -5  -8 436.510 104.200   1
  -2  -5  -8 736.730 382.080   1
   2  -5   8 973.740 348.470   1
  -2  -5  -8 522.260 144.540   1
   1   3  15 310.560 192.260   1
  -1   3 -15 525.030 314.090   1
   1  -3  15 565.730 288.390   1
   1  -3  15 159.460 244.540   1
   1   3  15 619.290 320.310   1
   1  -3  15 136.500 85.0700   1
  -1  -3 -15 316.340 334.280   1
  -1   3 -15 349.910 121.750   1
  -1   3 -15 -81.330 219.870   1
  -1  -3 -15 276.830 144.240   1
  -1  -3 -15 66.9000 73.4100   1
   1  -3  15 924.390 376.320   1
   1   3  15 383.610 124.170   1
   6  -1  10 85625.7 1941.12   1
  -6   1 -10 80225.1 2754.36   1
   6   1  10 80462.6 1710.81   1
  -6   1 -10 84508.1 1616.18   1
   6   1  10 82940.3 1522.12   1
  -6  -1 -10 80337.2 1730.06   1
  -6   1 -10 79897.7 2584.56   1
  -6  -1 -10 79081.8 1911.96   1
  -6  -1 -10 77474.4 2269.70   1
   6   0 -13 26.2000 191.970   1
  -6   0  13 751.210 297.790   1
  -6   0  13 213.740 295.920   1
   6   0 -13 -82.310 208.650   1
   4  -1 -16 583.530 312.570   1
  -4  -1  16 926.950 336.110   1
  -4   1  16 1037.44 385.330   1
   4   1 -16 739.190 191.180   1
   4   1 -16 307.250 243.870   1
   4  -1 -16 592.320 293.820   1
   4   1 -16 760.160 384.120   1
  -4   1  16 637.580 282.310   1
  -4  -1  16 1115.78 553.070   1
   7   0 -10 5508.46 406.250   1
  -7   0  10 6084.03 784.350   1
  -7   0  10 5676.21 602.490   1
   7   0 -10 8303.34 742.360   1
  -5   4   8 6459.23 391.980   1
  -5  -4   8 7340.11 774.600   1
   5   4  -8 6518.36 535.960   1
   5  -4  -8 7369.91 885.930   1
  -3  -4  12 270.140 112.070   1
  -3   4  12 322.590 281.200   1
   3  -4 -12 674.580 407.290   1
  -3  -4  12 867.680 326.050   1
   3   4 -12 478.630 265.980   1
  -3  -4  12 594.750 379.710   1
   3  -4 -12 714.740 260.310   1
   7   0   7 509.150 188.170   1
  -7   0  -7 1028.67 332.170   1
   7   0   7 786.900 366.440   1
   7   0   7 561.660 408.460   1
  -7   0  -7 713.560 254.610   1
   5   0 -15 507.710 243.070   1
  -5   0  15 275.550 262.830   1
  -5   0  15 -26.550 354.590   1
   5   0 -15 -203.62 311.200   1
   2  -4  12 21588.9 803.730   1
   2  -4  12 21314.5 1147.02   1
  -2  -4 -12 22509.3 905.880   1
   2  -4  12 19660.5 1436.73   1
   2   4  12 19356.8 1580.08   1
  -2  -4 -12 19583.2 713.630   1
   2  -5  -9 17703.4 1138.97   1
  -2  -5   9 17008.9 1446.97   1
   2   5  -9 17748.6 740.630   1
  -2  -5   9 14067.4 1869.53   1
   2  -5  -9 16936.7 734.410   1
  -2   5   9 16425.9 657.000   1
  -2  -5   9 17507.5 713.280   1
  -1   0  18 228.760 221.060   1
   1   0 -18 837.860 262.510   1
   1   0 -18 686.080 234.480   1
  -1   0  18 561.910 331.100   1
   1   0 -18 1059.22 319.610   1
  -5   4  -6 9670.12 1150.20   1
  -5  -4  -6 7418.27 852.890   1
  -5  -4  -6 8502.45 763.570   1
   5   4   6 6976.00 671.860   1
   5  -4   6 7229.70 679.930   1
  -5   4  -6 8343.73 276.290   1
  -5  -4  -6 7548.29 726.550   1
  -5   4  -6 8423.66 436.770   1
  -5  -4  -6 8369.42 896.110   1
  -3   1  17 813.360 380.580   1
  -3  -1  17 953.560 406.700   1
  -3   1  17 542.830 173.900   1
   3   1 -17 1032.14 215.860   1
   3  -1 -17 545.770 207.690   1
   3  -1 -17 629.500 282.330   1
   3   1 -17 871.800 375.130   1
   3   1 -17 200.090 253.560   1
   3  -1 -17 433.530 302.960   1
  -3  -1  17 642.730 210.180   1
  -6   3   9 58046.0 1380.84   1
  -6  -3   9 55910.6 3573.45   1
   6   3  -9 56820.2 1357.21   1
  -6  -3   9 56941.9 1413.19   1
   6  -3  -9 60302.0 1854.48   1
  -4  -5  -3 689.630 210.790   1
  -4   5  -3 607.690 210.900   1
  -4  -5  -3 274.560 135.810   1
   4   5   3 922.360 242.420   1
   4  -5   3 468.850 256.760   1
  -4   5  -3 418.190 180.930   1
  -4  -5  -3 856.920 215.100   1
  -3   0 -16 837.270 309.150   1
   3   0  16 942.750 356.420   1
   3   0  16 930.970 277.340   1
  -3   0 -16 574.400 240.880   1
   3   0  16 -198.35 333.400   1
   8   0  -2 6.85000 216.830   1
  -8   0   2 436.300 274.320   1
   8   0  -2 155.340 184.440   1
   8   0  -2 936.140 318.960   1
  -1   2  17 18507.6 916.080   1
  -1  -2  17 15745.1 1188.25   1
   1   2 -17 17239.3 1360.42   1
   1   2 -17 15746.5 609.720   1
   1  -2 -17 17493.3 559.250   1
  -1  -2  17 18598.0 1542.41   1
  -1   2  17 17495.4 595.540   1
   1  -2 -17 16966.3 1137.64   1
  -1  -2  17 17073.9 2560.36   1
   1   2 -17 17374.5 1387.18   1
   1  -2 -17 20090.3 1756.87   1
  -4   4  -9 7313.72 686.770   1
  -4  -4  -9 6070.37 601.220   1
  -4  -4  -9 6010.10 508.120   1
   4  -4   9 6221.48 715.450   1
   4  -4   9 6671.88 589.160   1
  -4   4  -9 5989.49 588.740   1
  -4  -4  -9 5859.52 852.290   1
  -4  -4  -9 7632.03 765.520   1
   8   0  -1 191.180 342.540   1
   8   0  -1 887.130 341.710   1
   8   0  -1 387.710 285.180   1
  -8   0   1 81.0800 227.060   1
   2  -4 -13 20398.7 808.860   1
  -2   4  13 18652.9 746.110   1
   2  -4 -13 20107.8 688.050   1
  -2  -4  13 18971.4 691.730   1
  -2  -4  13 20379.5 698.570   1
   2   4 -13 16875.5 1163.72   1
  -2  -4  13 18214.0 751.080   1
   0   0 -18 5928.31 792.000   1
   0   0  18 4342.84 580.560   1
   0   0 -18 4704.04 656.900   1
   0   0  18 5231.50 383.820   1
   0   0 -18 4957.13 383.300   1
   6  -2   9 1451.28 423.870   1
  -6   2  -9 1157.20 268.350   1
  -6   2  -9 2058.61 388.790   1
   6   2   9 1688.60 308.800   1
  -6  -2  -9 1437.03 332.790   1
  -6  -2  -9 1780.94 370.310   1
   6   2   9 1661.78 308.800   1
  -6  -2  -9 1140.40 265.580   1
  -6   2  -9 1409.45 217.930   1
  -2   0 -17 268.380 167.990   1
   2   0  17 168.480 154.190   1
   2   0  17 415.800 164.940   1
   2   0  17 240.700 220.260   1
  -2   0 -17 423.550 276.350   1
  -2   0 -17 -32.790 164.740   1
   8   0  -3 254.490 320.950   1
   8   0  -3 134.930 227.490   1
  -8   0   3 463.370 282.240   1
   8   0  -3 483.130 281.130   1
  -8   0   3 225.730 255.710   1
   8   0  -3 281.850 167.630   1
  -5   0 -13 510.010 238.820   1
   5   0  13 584.890 335.880   1
  -5   0 -13 -138.06 233.560   1
  -5   0 -13 523.590 243.630   1
  -5   0 -13 467.200 251.210   1
   5   0  13 241.090 146.630   1
  -4  -5   5 40540.2 1076.98   1
   4  -5  -5 40646.3 1073.91   1
   4   5  -5 42910.9 1077.02   1
   4   5  -5 40623.5 1122.11   1
  -4   5   5 41707.1 1096.21   1
   4  -5  -5 40378.0 952.590   1
  -1  -4 -13 5098.74 166.380   1
  -1  -4 -13 4841.10 621.230   1
  -1  -4 -13 4677.83 1074.17   1
   1   4  13 4875.63 462.150   1
   1  -4  13 3698.78 578.110   1
   1  -4  13 5014.28 573.670   1
   1  -4  13 5388.31 481.540   1
   0   2  17 22242.5 778.040   1
   0  -2 -17 18793.7 1769.72   1
   0  -2  17 20911.4 832.950   1
   0   2  17 19648.7 585.490   1
   0  -2  17 19673.9 1924.60   1
   0   2 -17 20390.0 767.930   1
   0  -2 -17 26076.3 2460.06   1
   0  -2 -17 20556.4 592.090   1
   0   2 -17 19972.9 617.980   1
   0   2 -17 20039.4 931.820   1
   0  -2  17 21214.7 1322.22   1
   7  -2  -8 1426.13 370.420   1
  -7  -2   8 1669.52 517.440   1
  -7   2   8 1321.16 342.570   1
   7   2  -8 1344.74 189.780   1
   7  -2  -8 1682.97 382.650   1
  -7  -2   8 1263.13 423.720   1
   7   2  -8 1666.80 343.600   1
  -8   0   0 30084.5 2637.88   1
   8   0   0 29175.1 908.010   1
   8   0   0 28915.9 2177.19   1
   8   0   0 28605.8 837.360   1
   7   2   5 4554.06 761.220   1
   7   2   5 3455.71 434.630   1
  -7   2  -5 3715.77 478.630   1
  -7  -2  -5 3379.63 545.000   1
  -7   2  -5 3984.61 597.150   1
   7  -2   5 2889.69 532.320   1
   7   2   5 4038.65 625.230   1
   7  -2   5 4877.79 649.390   1
  -7  -2  -5 4123.48 623.200   1
   3   5  -8 17490.6 1617.14   1
  -3  -5   8 15496.8 710.660   1
   3  -5  -8 16805.4 516.900   1
  -3   5   8 17086.2 1407.17   1
  -3  -5   8 16732.7 390.530   1
   3  -5  -8 16857.3 790.980   1
  -3  -5   8 13836.4 1691.72   1
  -3  -4 -11 2418.49 465.390   1
   3  -4  11 2204.48 548.520   1
  -3  -4 -11 1546.67 289.690   1
  -3  -4 -11 1879.39 393.470   1
   3  -4  11 1435.24 392.490   1
  -3   4 -11 2093.09 340.980   1
   2   2  16 1678.42 293.940   1
   2  -2  16 841.070 247.280   1
  -2   2 -16 1318.11 243.000   1
  -2  -2 -16 1814.25 364.420   1
  -2  -2 -16 1927.58 399.070   1
   2  -2  16 1600.49 425.240   1
  -2   2 -16 2192.94 369.180   1
   2  -2  16 1332.45 319.150   1
   2   2  16 1026.85 254.140   1
   3  -2  15 48631.1 2493.22   1
  -3   2 -15 50059.8 914.120   1
  -3  -2 -15 52633.8 1257.66   1
  -3  -2 -15 52506.7 1301.63   1
   3  -2  15 51612.7 1443.31   1
  -3   2 -15 50939.1 1300.54   1
   3   2  15 50495.7 914.190   1
   3  -2  15 52234.3 1267.15   1
   3   2  15 47934.8 3400.07   1
   0  -6   0 11245.4 525.110   1
   0  -6   0 12877.4 1637.02   1
  -6   4   1 2308.86 338.230   1
  -6  -4   1 2364.77 334.610   1
   6   4  -1 3239.42 515.350   1
   6  -4  -1 2933.50 470.990   1
  -6  -4   1 2612.67 410.040   1
   6   4  -1 2345.89 350.030   1
   6  -4  -1 2802.39 487.390   1
  -5   3  12 920.670 263.140   1
  -5  -3  12 615.910 283.530   1
   5   3 -12 354.300 256.600   1
  -5  -3  12 1005.50 501.620   1
   5  -3 -12 547.590 228.280   1
  -5   3  12 538.890 270.440   1
   5  -3 -12 1524.03 562.560   1
   0  -5  10 84938.5 1904.36   1
   0  -5  10 87595.3 1577.04   1
   0  -5 -10 83640.8 1844.23   1
   0  -5  10 81867.9 1658.82   1
   0   5  10 88985.1 1852.60   1
   0  -5  10 84834.9 1572.37   1
   0  -5 -10 80798.4 1484.13   1
   6   4  -2 -3.7800 190.640   1
  -6  -4   2 446.840 152.360   1
   6   4  -2 105.860 192.000   1
  -6  -4   2 695.350 298.530   1
   6  -4  -2 761.150 252.310   1
   6  -4  -2 -112.84 250.590   1
   6  -4  -2 930.510 399.650   1
  -6   4   2 293.090 189.180   1
  -6   1  13 8684.68 798.210   1
  -6  -1  13 7722.47 496.390   1
   6  -1 -13 7562.73 537.560   1
   6   1 -13 9494.14 1172.77   1
   6   1 -13 9117.64 505.140   1
   6  -1 -13 8757.12 703.780   1
  -6  -1  13 7273.87 508.240   1
  -6   1  13 8405.75 1076.99   1
   1  -5 -10 13262.3 1395.11   1
   1  -5 -10 12157.9 702.710   1
  -1   5  10 12710.7 634.790   1
  -1  -5  10 12921.6 741.130   1
  -1  -5  10 12031.4 1015.55   1
   1   5 -10 11655.0 577.390   1
  -1  -5  10 11474.0 997.070   1
   0  -6  -1 883.390 357.390   1
   0  -6  -1 860.020 221.690   1
   0  -6   1 1486.57 351.670   1
   0  -6   1 1186.06 396.570   1
   8   0  -4 8841.61 1242.83   1
   8   0  -4 10285.5 1295.45   1
  -8   0   4 9203.37 484.210   1
   8   0  -4 9962.07 564.030   1
   8   0  -4 8084.51 757.450   1
  -8   0   4 9770.66 1419.10   1
   4  -3  12 1448.74 526.040   1
  -4  -3 -12 1783.60 331.200   1
  -4  -3 -12 2456.74 436.110   1
   4  -3  12 1117.68 465.530   1
  -4   3 -12 1996.21 367.360   1
  -4  -3 -12 2346.23 421.410   1
  -4   3 -12 2185.91 408.910   1
  -4  -3 -12 1248.74 234.710   1
  -7   1  10 7987.70 772.920   1
  -7   1  10 6683.64 1180.93   1
   7   1 -10 7328.59 964.100   1
  -7  -1  10 6821.77 560.710   1
   7  -1 -10 8132.04 1043.53   1
  -7  -1  10 6839.84 496.000   1
   7  -1 -10 7120.84 472.370   1
   7   1 -10 7419.26 467.450   1
  -6  -4   0 1452.91 278.530   1
   6   4   0 2265.97 364.090   1
   6   4   0 1961.04 331.030   1
  -6  -4   0 2199.74 424.870   1
  -6   4   0 1071.91 209.680   1
   6  -4   0 1206.80 287.010   1
   6  -4   0 1767.33 316.180   1
  -4  -4  11 4518.28 640.970   1
   4  -4 -11 5996.90 789.190   1
  -4   4  11 5006.86 391.130   1
   4  -4 -11 5121.73 509.790   1
   4   4 -11 5122.39 446.420   1
  -4  -4  11 5378.24 705.720   1
   2   0 -18 108.660 158.700   1
  -2   0  18 723.390 276.240   1
  -2   0  18 627.180 298.370   1
   2   0 -18 217.200 208.340   1
   2   0 -18 342.240 200.250   1
  -7  -1  -7 3889.93 556.100   1
  -7   1  -7 4075.24 609.610   1
   7   1   7 4292.75 725.100   1
   7  -1   7 4124.31 732.870   1
  -7  -1  -7 4438.77 676.940   1
   7  -1   7 2900.67 482.920   1
   7   1   7 4461.33 639.440   1
  -7   1  -7 4053.46 550.230   1
   7   1   7 4173.09 631.170   1
   5   1 -15 2998.06 460.610   1
  -5   1  15 1949.41 382.850   1
  -5  -1  15 1487.53 326.800   1
   5  -1 -15 320.650 470.110   1
   5   1 -15 2682.81 507.660   1
   5   1 -15 2462.55 478.790   1
   5  -1 -15 2093.57 370.280   1
  -5  -1  15 745.390 463.780   1
  -5   1  15 1822.94 490.840   1
   7  -3  -2 17740.7 1382.83   1
  -7  -3   2 22141.5 718.910   1
   7   3  -2 22230.9 706.130   1
  -7  -3   2 18610.4 2186.20   1
   7  -3  -2 20281.4 1530.16   1
  -7   3   2 21614.4 1230.80   1
   7   3  -2 22158.6 844.070   1
   7  -3  -2 21139.2 1661.63   1
   7   3  -2 23783.3 1885.45   1
   7   3  -1 19281.3 619.630   1
   7   3  -1 21561.6 1738.08   1
   7   3  -1 20010.8 519.610   1
  -7  -3   1 17581.2 1909.82   1
  -7  -3   1 22817.1 1557.66   1
   7  -3  -1 19834.3 2030.37   1
   7  -3  -1 18082.6 2249.86   1
  -7   3   1 19272.3 656.520   1
   7  -3  -1 20127.6 802.520   1
   5  -2 -14 924.420 394.760   1
  -5  -2  14 1243.69 515.020   1
   5  -2 -14 1472.64 312.220   1
  -5   2  14 839.220 264.980   1
   5   2 -14 1340.13 329.470   1
   5   2 -14 2367.85 421.210   1
  -5  -2  14 1217.00 292.360   1
  -5   2  14 1515.61 329.670   1
   5   2 -14 1129.75 208.230   1
  -6  -4   3 3141.96 498.810   1
   6  -4  -3 3030.07 561.890   1
   6  -4  -3 3446.17 554.740   1
  -6   4   3 2599.46 377.920   1
  -6  -4   3 2917.63 415.120   1
   6   4  -3 3797.70 598.600   1
  -6  -4   3 2714.76 494.120   1
   6  -4  -3 2997.90 524.850   1
   6   4  -3 2179.18 300.650   1
   8   0   1 319.970 272.270   1
   8   0   1 113.500 88.9400   1
  -8   0  -1 359.310 137.920   1
   8   0   1 36.8000 122.730   1
   1  -1 -18 2464.97 360.500   1
  -1   1  18 1216.99 309.590   1
   1   1 -18 2182.07 369.560   1
   1   1 -18 2588.34 395.630   1
   1  -1 -18 2802.84 482.130   1
  -1  -1  18 2163.61 405.020   1
  -1   1  18 1732.48 327.910   1
   1   1 -18 2242.77 433.650   1
   1  -1 -18 2654.03 379.820   1
  -1  -1  18 1253.19 284.600   1
  -5  -3 -10 3954.92 530.950   1
   5  -3  10 5668.65 524.020   1
   5  -3  10 6116.01 667.030   1
  -5  -3 -10 4430.35 639.790   1
  -5   3 -10 3904.22 459.080   1
  -5   3 -10 4616.01 679.880   1
  -5  -3 -10 6418.39 630.410   1
  -5   3 -10 4697.33 739.860   1
   0  -6  -2 53944.0 1257.32   1
   0  -6  -2 56195.9 1266.99   1
   0  -6   2 57379.5 1407.19   1
   0  -6   2 56750.4 1291.42   1
  -3  -5  -7 3896.54 559.090   1
  -3  -5  -7 2512.70 730.380   1
  -3  -5  -7 2912.40 479.380   1
   3  -5   7 3083.83 507.940   1
   3  -5   7 4205.25 669.330   1
  -3  -5  -7 3357.33 379.580   1
  -3   5  -7 4091.29 550.820   1
  -3   5  -7 3341.33 521.970   1
   2  -2 -17 14044.3 645.230   1
  -2  -2  17 16784.0 741.020   1
  -2   2  17 15570.4 870.170   1
  -2   2  17 14951.7 646.730   1
   2  -2 -17 14749.1 1977.96   1
   2   2 -17 14506.5 1130.07   1
   2   2 -17 15809.1 784.690   1
  -2  -2  17 14753.6 1375.01   1
   2  -2 -17 13310.1 481.010   1
   2   2 -17 14838.8 613.650   1
   7   3  -3 5677.70 619.690   1
   7  -3  -3 4849.18 784.550   1
  -7  -3   3 5086.22 420.560   1
   7   3  -3 4332.30 544.820   1
  -7  -3   3 4523.15 784.370   1
   7  -3  -3 5098.76 508.240   1
  -7   3   3 5624.18 405.000   1
   7   3  -3 5341.42 247.650   1
   7  -3  -3 6068.48 582.160   1
  -7  -3   0 16653.0 1911.73   1
   7   3   0 18892.0 1458.88   1
   7  -3   0 18755.3 1173.35   1
  -7  -3   0 16901.0 1261.40   1
   7   3   0 16816.2 488.950   1
  -7  -3   0 20024.6 1424.27   1
   7  -3   0 15527.7 2144.50   1
   7   3   0 16331.6 556.110   1
  -7   3   0 16895.1 531.310   1
   7  -3   0 17461.1 2165.09   1
  -4  -5  -4 8224.78 288.730   1
  -4   5  -4 9390.12 902.590   1
  -4  -5  -4 8998.00 870.560   1
  -4   5  -4 8133.65 350.430   1
  -4  -5  -4 8818.34 541.210   1
  -4  -5  -4 6838.35 1313.89   1
  -4   5  -4 7739.35 304.680   1
   4  -5   4 8315.57 1109.23   1
   4   5   4 7688.78 293.820   1
   3   1  16 65605.6 1259.85   1
   3  -1  16 65054.1 2114.46   1
   3   1  16 67323.7 2297.46   1
  -3   1 -16 65398.4 1520.00   1
   3  -1  16 66090.7 1454.83   1
  -3  -1 -16 67733.8 1620.95   1
   3  -1  16 68000.3 2593.73   1
  -3  -1 -16 61230.0 1360.00   1
   3   1  16 63275.3 1783.93   1
  -3   1 -16 64478.1 1243.32   1
  -1  -6   0 3012.04 481.810   1
   1  -6   0 3307.49 578.050   1
   1  -6   0 2325.75 414.770   1
  -1  -6   0 2693.25 460.930   1
   8   1  -2 150501. 2699.61   1
   8  -1  -2 153244. 11272.0   1
   8   1  -2 154246. 11337.5   1
   8   1  -2 156906. 11469.7   1
  -8   1   2 150952. 2732.01   1
   8  -1  -2 150796. 2764.80   1
   8  -1  -2 157872. 11628.8   1
  -8  -1   2 151807. 2756.80   1
   6   4   1 15656.7 454.130   1
  -6  -4  -1 16897.3 452.280   1
   6   4   1 18228.9 1497.68   1
  -6  -4  -1 16487.6 854.970   1
   6  -4   1 16110.8 1488.38   1
   6  -4   1 18988.7 1361.09   1
  -6   4  -1 15064.4 468.780   1
  -6  -3  -7 5393.47 565.580   1
   6   3   7 5037.55 604.380   1
  -6  -3  -7 5093.90 453.520   1
  -6   3  -7 4717.24 535.780   1
  -6   3  -7 6362.31 659.290   1
   6   3   7 5959.38 817.040   1
   6  -3   7 4151.83 625.720   1
  -6  -3  -7 5556.01 641.300   1
  -6   3  -7 5955.72 430.710   1
   6   2 -12 1135.70 152.720   1
  -6   2  12 1250.35 386.960   1
  -6  -2  12 2050.30 511.860   1
   6   2 -12 1090.89 209.300   1
   6   2 -12 1017.71 234.640   1
  -6  -2  12 403.930 332.850   1
   6  -2 -12 309.220 254.270   1
  -6   2  12 936.980 262.870   1
   6  -2 -12 1256.94 537.570   1
   8  -1  -1 1128.04 279.840   1
   8   1  -1 1084.62 246.510   1
   8  -1  -1 1694.08 457.880   1
   8   1  -1 689.130 349.970   1
   8  -1  -1 1380.57 348.760   1
  -8   1   1 781.510 234.960   1
  -8  -1   1 500.910 216.610   1
   8  -1  -1 646.060 208.820   1
   8   1  -1 777.180 206.840   1
  -8  -1   1 501.190 192.370   1
   4   0  15 345.490 193.540   1
  -4   0 -15 316.040 254.750   1
   4   0  15 832.530 165.320   1
  -4   0 -15 73.2400 153.030   1
   4   0  15 -139.92 205.640   1
   1  -6  -1 5436.06 568.150   1
  -1  -6   1 5747.82 848.200   1
  -1  -6   1 5446.80 407.940   1
   1  -6  -1 4593.64 631.460   1
   6   0  11 1013.53 455.680   1
  -6   0 -11 212.880 234.880   1
  -6   0 -11 364.590 119.310   1
  -6   0 -11 502.180 136.970   1
   3  -3 -15 31967.6 847.680   1
   3   3 -15 32521.6 1003.34   1
  -3  -3  15 32896.5 1448.79   1
  -3   3  15 32978.6 1003.74   1
   3   3 -15 34282.7 1866.28   1
  -3  -3  15 31102.3 853.620   1
   3  -3 -15 32867.3 1285.38   1
  -3   3  15 32947.6 1023.33   1
   3   3 -15 32258.7 723.970   1
   0  -1 -18 7471.83 381.230   1
   0  -1  18 7423.98 473.430   1
   0   1  18 7429.92 412.820   1
   0   1 -18 10726.3 987.730   1
   0  -1 -18 7548.65 1002.56   1
   0  -1  18 8863.24 1114.23   1
   0   1  18 7279.93 427.550   1
   0  -1  18 7896.17 399.020   1
   0  -1 -18 8363.43 630.390   1
   0   1 -18 8248.87 598.880   1
   0   1 -18 8046.96 915.430   1
   2   1  17 24440.8 662.410   1
  -2  -1 -17 25438.7 2064.45   1
  -2   1 -17 22633.6 802.960   1
   2  -1  17 22922.3 1714.38   1
   2   1  17 22670.4 1845.97   1
   2   1  17 23924.2 1409.86   1
   2  -1  17 25908.5 856.340   1
  -2  -1 -17 24573.7 659.280   1
  -2   1 -17 22062.0 2079.18   1
  -2   1 -17 27020.1 1283.02   1
  -2  -1 -17 23586.3 816.140   1
   2  -1  17 23288.0 2559.92   1
   1  -6   1 5474.09 813.910   1
   1  -6   1 3874.71 509.700   1
  -1  -6  -1 3457.48 550.690   1
  -1  -6  -1 3561.58 552.320   1
   8   0  -5 629.650 329.880   1
  -8   0   5 570.920 283.350   1
   8   0  -5 1152.60 377.430   1
   8   0  -5 113.470 198.590   1
  -8   0   5 219.400 183.740   1
   8   1  -3 1195.52 381.920   1
   8  -1  -3 955.360 362.240   1
   8   1  -3 1340.02 460.210   1
   8  -1  -3 901.290 254.150   1
   8   1  -3 696.890 307.580   1
   8  -1  -3 584.020 202.690   1
  -8  -1   3 1437.53 402.420   1
  -8  -1   3 947.470 239.910   1
  -8   1   3 256.100 235.770   1
  -5  -1 -13 483.790 253.430   1
  -5   1 -13 810.070 345.650   1
  -5   1 -13 368.220 204.170   1
  -5   1 -13 369.750 190.810   1
  -5  -1 -13 918.060 262.870   1
  -5  -1 -13 648.450 208.490   1
  -5   1 -13 23.5000 118.600   1
  -5  -1 -13 15.6500 173.870   1
   5   1  13 327.030 158.150   1
   5  -1  13 677.730 317.460   1
   5   1  13 363.440 189.660   1
   5  -1  13 291.450 323.970   1
  -5   2 -12 15475.1 882.450   1
   5   2  12 13610.6 487.240   1
   5   2  12 13922.0 661.570   1
   5  -2  12 12855.0 609.900   1
   5   2  12 13706.1 1669.28   1
  -5  -2 -12 13096.0 592.650   1
  -5   2 -12 12639.0 319.570   1
   5  -2  12 12042.0 651.160   1
  -5  -2 -12 12048.7 598.120   1
  -5   2 -12 13577.9 1098.55   1
  -5  -2 -12 14547.5 1315.86   1
  -5  -2 -12 14600.0 1351.22   1
  -5   2 -12 14406.7 1389.06   1
   4  -5  -6 298.330 139.580   1
  -4  -5   6 -43.910 286.110   1
   4   5  -6 184.200 112.060   1
  -4  -5   6 884.950 355.180   1
   4  -5  -6 161.290 292.830   1
  -4   5   6 145.290 198.730   1
   5   4  -9 45239.1 1161.88   1
  -5  -4   9 39840.5 3304.14   1
   5  -4  -9 44307.4 1252.16   1
  -5   4   9 45688.1 1167.25   1
   5  -4  -9 46383.4 1138.27   1
  -5  -4   9 45065.5 1175.20   1
  -6  -4   4 26045.8 1173.43   1
   6  -4  -4 23427.3 2618.64   1
   6   4  -4 24327.0 778.830   1
   6  -4  -4 25123.3 888.910   1
  -6   4   4 25052.1 780.060   1
   6   4  -4 26036.5 816.030   1
   6  -4  -4 24659.5 795.340   1
  -6  -4   4 20708.2 2646.36   1
   4  -3 -14 4941.79 470.730   1
  -4  -3  14 4742.66 641.500   1
   4   3 -14 7609.39 1067.81   1
  -4   3  14 4839.30 688.440   1
   4   3 -14 6924.32 701.550   1
   4  -3 -14 5590.52 420.990   1
   4   3 -14 5106.58 401.000   1
  -4   3  14 6532.43 941.950   1
  -4  -3  14 4713.83 641.040   1
   8  -1   0 28519.1 2337.67   1
   8   1   0 27008.0 2217.88   1
   8   1   0 27146.0 809.330   1
   8   1   0 27657.7 809.770   1
  -8  -1   0 27233.8 892.990   1
   8  -1   0 25638.9 1955.74   1
  -8   1   0 26642.0 803.050   1
  -8  -1   0 27087.7 1363.96   1
   8  -1   0 27681.1 896.540   1
  -7  -3   4 6961.42 445.400   1
   7   3  -4 5790.10 361.510   1
  -7  -3   4 6293.21 667.760   1
  -7   3   4 6897.71 679.240   1
   7   3  -4 6086.40 858.100   1
   7  -3  -4 5992.21 531.340   1
   7  -3  -4 7244.14 627.280   1
   7  -3  -4 6237.55 790.090   1
   1  -6  -2 9528.08 507.980   1
  -1  -6   2 9291.10 490.240   1
   1  -6  -2 9647.01 541.740   1
  -1  -6   2 10091.6 609.430   1
   7   3   1 11585.6 932.880   1
  -7  -3  -1 10573.4 391.820   1
   7   3   1 9468.71 632.430   1
   7   3   1 11262.5 417.940   1
  -7  -3  -1 11874.1 1329.23   1
   7  -3   1 11588.9 716.210   1
   7  -3   1 11088.2 1208.27   1
  -7   3  -1 10929.1 415.610   1
   7  -3   1 9420.12 1465.71   1
   0  -6   3 907.860 288.630   1
   0  -6  -3 217.930 250.120   1
   0  -6  -3 1549.73 352.920   1
   0  -6   3 371.710 175.050   1
   1   3 -16 -17.400 190.320   1
  -1  -3  16 516.110 460.370   1
   1   3 -16 296.980 81.9800   1
   1  -3 -16 1208.19 474.440   1
  -1   3  16 -65.590 203.320   1
   1  -3 -16 44.9400 123.920   1
   1  -3 -16 -31.610 140.560   1
  -1  -3  16 -17.860 216.680   1
   1   3 -16 196.380 139.750   1
  -1   3  16 130.790 90.6900   1
  -1  -3  16 -1.2300 155.560   1
  -2  -5  -9 1414.88 262.930   1
  -2   5  -9 1894.20 327.540   1
  -2  -5  -9 1691.67 226.480   1
  -2  -5  -9 1654.66 210.820   1
   2  -5   9 1850.66 390.380   1
   2  -5   9 1032.75 168.020   1
   2  -5   9 1677.59 229.030   1
   2  -5   9 1149.56 275.850   1
  -2  -5  -9 1251.05 407.370   1
   1  -5  10 57811.6 1421.87   1
   1  -5  10 61790.6 1277.83   1
   1   5  10 62149.4 1484.90   1
  -1  -5 -10 59258.0 1082.09   1
   1  -5  10 58631.2 1060.70   1
   1  -5  10 58744.4 1379.82   1
   1  -5  10 59854.2 1074.01   1
  -1  -5 -10 61767.2 1531.30   1
  -1  -5 -10 57499.8 1095.04   1
   5   4   7 93085.5 1516.71   1
  -5   4  -7 95084.2 1547.75   1
  -5  -4  -7 97123.2 1912.35   1
  -5  -4  -7 95367.9 2335.78   1
  -5   4  -7 96990.4 2671.73   1
  -5  -4  -7 92962.1 1828.27   1
  -5   4  -7 94550.4 2136.57   1
   5  -4   7 96999.1 2118.73   1
   8   0   2 17365.3 1428.76   1
   8   0   2 16537.8 1304.08   1
  -8   0  -2 17072.4 2098.28   1
   8   0   2 19177.9 1375.27   1
  -1  -6  -2 54642.9 1340.51   1
   1  -6   2 55968.2 1399.49   1
   1  -6   2 55797.6 1266.96   1
  -1  -6  -2 55665.8 1339.48   1
  -1   0 -18 36233.4 1023.81   1
   1   0  18 34796.6 1845.01   1
  -1   0 -18 36762.9 1150.30   1
  -1   0 -18 33616.5 880.480   1
   1   0  18 36877.3 971.690   1
   1   0  18 34250.6 2556.43   1
   1   0  18 33517.1 1969.51   1
   8  -1  -4 16126.5 1316.62   1
   8   1  -4 16456.1 777.450   1
  -8  -1   4 14113.3 1152.07   1
  -8  -1   4 17744.8 1610.50   1
   8  -1  -4 16007.1 582.800   1
   8   1  -4 16169.7 588.640   1
   8  -1  -4 16518.2 1975.91   1
  -8   1   4 15113.3 555.770   1
   8   1  -4 16684.2 549.450   1
   7   0 -11 737.540 329.020   1
  -7   0  11 1111.87 306.360   1
   7   0 -11 705.360 238.570   1
   0  -3  16 663.130 317.640   1
   0  -3  16 734.990 219.060   1
   0  -3 -16 1228.20 264.930   1
   0  -3  16 1161.22 297.920   1
   0   3  16 753.230 167.380   1
   0   3  16 1312.21 374.710   1
   0   3 -16 2116.28 386.560   1
   0  -3 -16 1636.04 448.300   1
   0  -3 -16 1364.46 239.530   1
   0   3  16 1738.86 326.040   1
   0  -3  16 887.870 282.220   1
   0   3 -16 2023.46 356.850   1
   6  -4   2 701.030 259.600   1
   6   4   2 523.390 240.600   1
  -6  -4  -2 150.770 151.800   1
  -6   4  -2 168.050 148.770   1
   6  -4   2 674.870 280.560   1
   6   4   2 392.030 228.170   1
  -6  -4  -2 118.560 140.310   1
  -7   0  -8 52861.7 2515.53   1
   7   0   8 56314.5 1219.20   1
  -7   0  -8 54420.9 1257.49   1
   7   0   8 61132.2 3764.51   1
  -7   0  -8 54699.8 1393.16   1
  -1   2 -17 426.620 207.510   1
   1   2  17 673.090 223.090   1
  -1  -2 -17 1033.00 316.180   1
   1  -2  17 397.980 184.680   1
   1   2  17 -61.340 186.340   1
   1  -2  17 581.360 212.540   1
  -1  -2 -17 682.850 345.080   1
  -1   2 -17 612.930 239.350   1
  -1   2 -17 213.730 195.500   1
  -1  -2 -17 499.420 207.220   1
   1  -2  17 -134.91 248.040   1
   1  -2  17 919.400 266.520   1
   1   2  17 297.510 178.270   1
   2  -1 -18 16151.4 653.360   1
  -2   1  18 15939.8 621.860   1
   2  -1 -18 18217.7 1894.68   1
  -2   1  18 16234.5 677.720   1
  -2  -1  18 16639.4 1276.66   1
   2   1 -18 17530.1 625.590   1
   2   1 -18 16498.6 641.020   1
   2   1 -18 16210.6 894.450   1
   2  -1 -18 16284.9 549.970   1
  -2  -1  18 14598.8 620.730   1
  -4   2 -14 51431.9 1290.61   1
   4  -2  14 50928.4 1381.32   1
  -4  -2 -14 50342.0 2919.49   1
   4   2  14 49335.3 1684.06   1
  -4  -2 -14 49486.3 3870.86   1
   4   2  14 51619.6 911.390   1
  -4   2 -14 50779.8 1998.48   1
  -4   2 -14 48011.3 1908.92   1
  -4   2 -14 49956.3 903.790   1
   4  -2  14 50253.0 3422.76   1
  -4  -2 -14 49603.0 1316.81   1
  -2  -5  10 14525.0 460.300   1
  -2   5  10 14133.5 607.930   1
   2  -5 -10 13615.4 612.880   1
  -2  -5  10 12560.4 1398.23   1
   2   5 -10 14534.5 628.340   1
  -2  -5  10 14015.9 663.390   1
   2  -5 -10 16266.7 1490.24   1
  -6  -3  10 12986.6 713.960   1
   6   3 -10 13771.2 628.000   1
  -6  -3  10 11240.1 1528.48   1
  -6   3  10 12935.4 603.700   1
   6  -3 -10 15213.0 937.770   1
   6  -3 -10 14271.7 591.390   1
   8   1   1 2045.80 435.000   1
  -8   1  -1 664.460 325.100   1
  -8  -1  -1 644.460 221.290   1
   8   1   1 582.840 213.450   1
   8  -1   1 1673.89 493.290   1
   8   1   1 865.380 278.260   1
   8  -1   1 1447.27 242.410   1
   8  -1   1 1010.20 340.450   1
   7  -2  -9 29171.7 1715.46   1
   7  -2  -9 28948.2 927.310   1
  -7  -2   9 28440.5 902.120   1
  -7   2   9 32378.3 2048.30   1
   7   2  -9 29620.6 615.440   1
   7   2  -9 28840.4 879.630   1
  -7  -2   9 29816.2 967.170   1
  -7   2   9 26623.5 860.950   1
   1  -6  -3 312.250 335.030   1
  -1  -6   3 -162.26 265.800   1
  -1  -6   3 33.0500 200.780   1
   1  -6  -3 719.510 325.360   1
  -7   2  -6 7655.84 771.660   1
   7   2   6 7849.67 709.030   1
  -7  -2  -6 6936.61 497.850   1
   7  -2   6 6755.58 579.140   1
   7  -2   6 6518.69 763.390   1
   7   2   6 6708.81 580.110   1
  -7   2  -6 5484.31 565.530   1
  -7  -2  -6 5986.58 640.940   1
   7   2   6 6145.40 311.260   1
  -2  -3 -15 1868.16 356.370   1
   2  -3  15 2069.27 463.110   1
   2   3  15 2018.46 386.610   1
   2  -3  15 1871.77 286.090   1
  -2  -3 -15 1711.51 370.820   1
   2  -3  15 1686.79 371.140   1
   1   4 -14 2459.58 432.560   1
  -1  -4  14 3835.97 650.260   1
   1  -4 -14 4266.96 509.060   1
  -1  -4  14 3796.41 584.990   1
  -1   4  14 2860.64 524.040   1
  -1  -4  14 3725.73 616.700   1
   6  -4  -5 28144.3 862.400   1
   6   4  -5 29370.4 868.880   1
  -6  -4   5 30876.9 922.400   1
   6   4  -5 26999.7 822.280   1
   6  -4  -5 27318.0 815.130   1
  -6   4   5 27306.5 824.170   1
  -6  -4   5 24026.4 2616.17   1
   6  -4  -5 29373.3 930.510   1
   4   0 -17 446.880 329.730   1
  -4   0  17 73.9100 293.220   1
   4   0 -17 404.740 248.160   1
   4   0 -17 -16.550 135.490   1
  -4   0  17 617.500 423.000   1
  -7  -3   5 37058.3 983.370   1
   7   3  -5 34409.3 949.940   1
   7  -3  -5 34640.0 1084.33   1
  -7  -3   5 36056.7 2912.61   1
   7  -3  -5 36151.7 1022.97   1
   7   3  -5 38025.3 2022.78   1
  -7   3   5 37836.4 969.030   1
   7  -3  -5 35427.5 1239.51   1
  -8   0   6 23394.5 841.700   1
   8   0  -6 21754.6 1869.23   1
   8   0  -6 24131.5 802.490   1
  -8   0   6 24861.1 1879.51   1
   7   3   2 286.120 149.650   1
  -7   3  -2 549.460 151.670   1
   7   3   2 -1.8700 65.6600   1
   7  -3   2 405.860 207.380   1
  -7  -3  -2 66.0900 86.2100   1
  -7  -3  -2 364.490 112.300   1
   7   3   2 -38.620 160.790   1
   7  -3   2 28.3500 129.260   1
   0  -4 -14 443.460 163.110   1
   0  -4  14 58.4000 100.670   1
   0  -4  14 1262.41 453.420   1
   0  -4 -14 989.760 462.670   1
   0   4  14 466.250 403.290   1
   0   4  14 299.120 134.860   1
   0  -4  14 104.380 111.810   1
   0  -4  14 874.510 239.710   1
   0   4 -14 511.050 262.620   1
   4   1  15 -133.42 207.350   1
   4  -1  15 135.160 228.730   1
  -4   1 -15 247.960 254.190   1
   4  -1  15 115.690 176.100   1
   4   1  15 347.000 230.150   1
  -4   1 -15 248.480 143.630   1
  -4  -1 -15 -47.920 172.050   1
   4   1  15 -75.650 246.800   1
   4  -1  15 947.870 367.540   1
  -4  -1 -15 -9.9100 293.470   1
   3  -3  14 4987.13 513.850   1
  -3  -3 -14 4376.44 655.120   1
   3  -3  14 4364.08 624.460   1
   3   3  14 5224.66 459.170   1
   3  -3  14 3979.76 571.150   1
  -3  -3 -14 3696.09 691.850   1
  -6   1 -11 -134.42 128.010   1
   6   1  11 878.770 271.140   1
   6  -1  11 840.240 504.250   1
  -6  -1 -11 -171.43 267.820   1
  -6   1 -11 -96.060 232.150   1
  -6   1 -11 49.9400 111.630   1
  -6  -1 -11 -77.590 225.610   1
  -6  -1 -11 393.110 174.490   1
   6   1  11 68.9800 68.8500   1
  -3  -5   9 1673.95 534.830   1
   3   5  -9 456.070 135.680   1
  -3  -5   9 920.350 318.590   1
   3  -5  -9 1237.42 528.940   1
  -3   5   9 589.910 239.330   1
  -3  -5   9 899.990 188.310   1
   3  -5  -9 1463.81 267.040   1
  -4  -5  -5 323.440 117.090   1
  -4  -5  -5 492.820 204.180   1
   4  -5   5 352.680 181.720   1
  -4  -5  -5 168.700 145.630   1
  -4  -5  -5 268.550 179.020   1
  -4   5  -5 279.170 211.350   1
  -4   5  -5 356.010 155.060   1
  -1  -6  -3 8434.21 576.000   1
   1  -6   3 8195.36 624.260   1
   1  -6   3 6873.18 413.830   1
  -1  -6  -3 8831.67 981.400   1
   8  -1  -5 28087.7 2251.40   1
  -8  -1   5 25854.2 936.770   1
  -8   1   5 24066.4 820.760   1
   8  -1  -5 25313.0 801.880   1
   8   1  -5 25143.6 784.170   1
  -8  -1   5 27847.1 1997.59   1
   8  -1  -5 25033.5 1773.31   1
   8   1  -5 23667.8 890.620   1
   8   1  -5 23392.0 774.130   1
   0  -6  -4 22411.1 1223.45   1
   0  -6   4 24652.6 1518.97   1
   0  -6   4 24010.1 1024.07   1
   0  -6  -4 23197.0 868.660   1
  -6   0  14 5354.29 547.190   1
   6   0 -14 7183.11 631.350   1
   6   0 -14 6332.42 831.120   1
  -6   0  14 6299.60 537.960   1
  -3  -4  13 6056.77 632.450   1
   3  -4 -13 5900.60 355.290   1
  -3  -4  13 3813.17 917.080   1
  -3   4  13 5602.97 481.810   1
  -3  -4  13 5554.32 670.430   1
   3  -4 -13 6481.16 965.460   1
   3   4 -13 5778.05 462.790   1
   4  -4  10 795.480 296.930   1
  -4  -4 -10 635.780 212.070   1
  -4   4 -10 843.020 199.840   1
  -4  -4 -10 840.590 276.370   1
   4  -4  10 881.100 475.460   1
  -4  -4 -10 779.250 186.110   1
  -4  -4 -10 804.690 477.850   1
  -4   4 -10 777.450 279.620   1
  -2  -3  16 148.090 420.950   1
  -2  -3  16 415.950 182.070   1
   2  -3 -16 387.370 196.040   1
  -2   3  16 123.070 166.060   1
  -2  -3  16 450.500 173.440   1
   2  -3 -16 396.930 197.350   1
   2   3 -16 -315.37 205.100   1
   2   3 -16 325.460 150.430   1
   2   3 -16 379.360 164.280   1
   8   0   3 386.160 276.730   1
   8   0   3 -73.330 277.060   1
   8   0   3 511.610 248.990   1
  -8   0  -3 331.740 213.920   1
   4  -5  -7 335.940 315.570   1
  -4  -5   7 1355.00 195.950   1
  -4   5   7 450.950 227.840   1
  -4  -5   7 1372.80 364.520   1
   4   5  -7 396.040 160.620   1
  -4  -5   7 535.930 287.450   1
   4  -5  -7 1735.51 338.230   1
  -6   4  -3 35.8300 133.930   1
  -6  -4  -3 420.640 236.150   1
   6   4   3 905.510 243.310   1
   6   4   3 170.720 127.440   1
   6  -4   3 683.740 230.900   1
  -6  -4  -3 171.980 76.1500   1
   6  -4   3 594.840 178.440   1
   6  -2  10 1825.65 421.910   1
   6   2  10 2613.33 566.090   1
  -6   2 -10 3134.44 402.110   1
   6   2  10 2693.73 342.480   1
  -6   2 -10 3025.10 578.890   1
  -6  -2 -10 2605.60 460.010   1
  -6   2 -10 2544.55 481.280   1
  -6  -2 -10 2453.08 460.750   1
  -6  -2 -10 3104.47 528.530   1
  -8  -1  -2 1220.64 282.090   1
  -8   1  -2 714.930 331.760   1
   8   1   2 1188.61 299.470   1
   8  -1   2 267.180 196.370   1
   8   1   2 635.820 234.540   1
   8   1   2 1020.54 333.640   1
   8  -1   2 417.920 251.820   1
   8  -1   2 838.640 311.010   1
  -2  -4 -13 73.4600 276.500   1
   2  -4  13 1077.90 352.390   1
   2   4  13 362.700 176.040   1
   2  -4  13 251.430 327.570   1
  -2  -4 -13 458.120 264.780   1
   2  -4  13 572.840 222.100   1
  -1  -1 -18 3689.15 522.780   1
  -1  -1 -18 4449.78 646.840   1
  -1   1 -18 3751.55 529.310   1
   1   1  18 3947.26 596.120   1
   1  -1  18 2065.31 314.140   1
   1  -1  18 3513.53 568.810   1
  -1   1 -18 3179.35 464.020   1
  -1   1 -18 3547.32 488.970   1
  -1  -1 -18 3493.29 499.720   1
   1  -1  18 4870.06 597.240   1
   1  -1  18 2920.38 515.110   1
   1   1  18 2275.63 347.710   1
  -4   2  16 2707.82 487.130   1
   4   2 -16 2077.86 284.060   1
   4  -2 -16 2576.41 608.140   1
  -4  -2  16 2117.88 339.270   1
   4   2 -16 2796.45 567.500   1
   4   2 -16 2666.45 427.330   1
  -4  -2  16 1756.20 688.420   1
   4  -2 -16 3132.55 577.490   1
  -4   2  16 3737.01 661.470   1
  -7   1  11 102.800 256.660   1
  -7  -1  11 679.710 351.530   1
  -7   1  11 580.640 342.450   1
  -7  -1  11 151.670 306.530   1
   7  -1 -11 426.280 217.620   1
   7   1 -11 -558.32 328.550   1
   7   1 -11 488.600 258.460   1
   7  -1 -11 332.210 384.160   1
   1  -6  -4 4948.58 578.960   1
   1  -6  -4 5309.24 414.400   1
  -1  -6   4 4350.96 676.630   1
   3   0 -18 4835.29 590.200   1
  -3   0  18 3885.57 591.400   1
   3   0 -18 5176.97 379.440   1
   3   0 -18 5195.24 446.130   1
  -3   0  18 5162.96 560.640   1
  -7  -1  -8 1137.38 395.160   1
  -7  -1  -8 1138.72 347.470   1
   7  -1   8 820.540 344.530   1
   7   1   8 753.600 388.220   1
  -7  -1  -8 1338.63 505.110   1
  -7   1  -8 351.050 296.880   1
  -7   1  -8 668.000 332.910   1
   7   1   8 657.100 201.630   1
  -7   1  -8 981.860 241.770   1
  -3  -5  -8 54904.1 1367.37   1
  -3  -5  -8 53977.2 2014.95   1
  -3  -5  -8 56081.7 928.940   1
  -3   5  -8 54737.7 1691.46   1
  -3  -5  -8 55078.6 1322.51   1
   3  -5   8 58844.8 3112.89   1
   2  -6   0 2671.09 434.470   1
   2  -6   0 3991.41 714.360   1
  -2  -6   0 2690.09 436.600   1
  -2  -6   0 2949.52 500.660   1
   2  -6  -1 2195.11 391.630   1
  -2  -6   1 1848.99 523.770   1
   0  -5  11 994.350 357.150   1
   0  -5 -11 1253.46 465.540   1
   0  -5  11 470.230 169.890   1
   0   5 -11 1276.66 405.850   1
   0  -5 -11 992.590 177.330   1
   0  -5  11 1025.67 446.740   1
   0  -5  11 1061.07 229.250   1
   0   5  11 659.050 253.990   1
   1  -5 -11 6557.62 748.030   1
   1   5 -11 5535.42 407.480   1
  -1  -5  11 6230.80 791.860   1
   1  -5 -11 6796.45 625.330   1
  -1   5  11 6298.84 480.940   1
  -1  -5  11 6719.04 414.190   1
  -1  -5  11 6893.40 555.860   1
  -5   0  16 21097.6 1796.44   1
   5   0 -16 19736.4 726.930   1
   5   0 -16 21975.1 1244.36   1
  -5   0  16 20367.9 771.240   1
   6  -4  -6 582.440 202.130   1
  -6   4   6 154.300 237.010   1
   6  -4  -6 -363.17 306.340   1
  -6  -4   6 172.380 197.970   1
   6   4  -6 -450.21 309.400   1
  -6  -4   6 23.8600 252.060   1
   6   4  -6 1353.81 440.060   1
   7   3  -6 401.980 284.600   1
   7  -3  -6 1181.30 461.660   1
  -7   3   6 459.110 303.310   1
   7  -3  -6 493.820 347.000   1
  -7  -3   6 337.440 162.190   1
   7   3  -6 95.0900 213.850   1
  -7  -3   6 87.6900 250.440   1
   7  -3  -6 440.610 238.780   1
   3  -2 -17 40721.5 1026.67   1
  -3  -2  17 41933.2 1221.51   1
  -3   2  17 40472.0 1147.56   1
   3   2 -17 40623.6 1114.50   1
   3  -2 -17 41314.5 1408.24   1
   3   2 -17 45808.1 1638.28   1
   3   2 -17 42011.8 984.250   1
  -3   2  17 35590.3 2915.11   1
  -3  -2  17 41732.2 1125.09   1
  -2  -6  -1 9938.89 482.440   1
   2  -6   1 10331.2 613.150   1
  -2  -6  -1 9658.75 525.900   1
   2  -6   1 9537.70 528.550   1
   7   3   3 1294.66 344.100   1
   7  -3   3 975.490 166.800   1
  -7  -3  -3 2082.49 338.780   1
  -7  -3  -3 1513.62 305.600   1
   7   3   3 2040.57 381.180   1
  -7   3  -3 1570.07 257.810   1
   7  -3   3 591.040 208.260   1
   7   3   3 1285.96 208.900   1
   2  -6  -2 61330.2 1371.75   1
  -2  -6   2 64368.0 1446.41   1
  -2  -4  14 6470.08 701.160   1
  -2   4  14 4720.88 610.810   1
   2  -4 -14 7045.35 370.690   1
   2   4 -14 6510.08 414.020   1
  -2  -4  14 7264.14 401.570   1
   2  -4 -14 6345.39 512.150   1
  -2  -4  14 6619.69 495.490   1
  -1  -6  -4 60292.3 1277.21   1
   1  -6   4 61191.8 1460.98   1
  -1  -6  -4 58574.6 1452.34   1
   1  -6   4 62734.7 1309.81   1
   1   3  16 375.250 316.840   1
   1  -3  16 1042.74 307.670   1
   1   3  16 1231.31 307.570   1
   1   3  16 1758.45 328.620   1
  -1   3 -16 1752.97 292.040   1
  -1  -3 -16 1543.31 236.090   1
   1  -3  16 1255.00 451.780   1
  -1  -3 -16 1261.10 343.010   1
   1  -3  16 758.870 306.470   1
  -1   3 -16 655.450 256.830   1
  -1  -3 -16 710.660 275.570   1
   1  -3  16 586.640 175.470   1
   5  -3 -13 495.030 285.600   1
  -5  -3  13 906.370 492.250   1
   5   3 -13 -139.98 246.720   1
   5   3 -13 928.140 264.650   1
  -5  -3  13 729.270 388.760   1
   5  -3 -13 337.030 369.000   1
  -5   3  13 773.030 305.720   1
  -5   3  13 1319.93 414.700   1
  -6   3  -8 1202.87 296.340   1
  -6  -3  -8 1580.50 300.130   1
  -6   3  -8 2242.65 465.760   1
   6  -3   8 1104.69 386.540   1
  -6  -3  -8 1240.62 267.560   1
   6   3   8 1897.80 386.860   1
   6   3   8 1070.69 243.150   1
  -6  -3  -8 1011.82 304.950   1
   4   4 -12 3693.86 506.970   1
  -4  -4  12 3604.79 707.080   1
   4  -4 -12 3454.90 546.340   1
  -4   4  12 3742.10 558.020   1
  -4  -4  12 3193.88 583.120   1
   4  -4 -12 3914.87 642.780   1
  -4  -1  17 3102.91 501.790   1
  -4   1  17 3245.23 531.960   1
   4  -1 -17 3761.44 517.100   1
   4   1 -17 3926.21 560.480   1
  -4  -1  17 3569.29 574.980   1
   4  -1 -17 2760.70 470.780   1
  -4   1  17 2601.89 452.900   1
   4   1 -17 4040.18 554.170   1
   4   1 -17 3444.65 547.120   1
  -8   1   6 12789.4 545.620   1
   8  -1  -6 14115.8 716.290   1
   8   1  -6 12272.1 543.550   1
   8  -1  -6 13688.5 1331.50   1
   8   1  -6 13007.1 674.640   1
   8   1  -6 13685.1 757.890   1
  -8   1   6 14205.9 2149.64   1
  -8  -1   6 15926.5 1706.11   1
   8  -1  -6 13161.4 1291.04   1
  -8  -1   6 11312.5 1100.60   1
   8   0  -7 502.170 237.460   1
  -8   0   7 -441.66 296.400   1
   8   0  -7 392.130 258.290   1
  -8   0   7 516.510 380.090   1
   3  -4  12 22797.3 894.230   1
  -3  -4 -12 23182.2 1726.94   1
  -3   4 -12 24774.5 1833.92   1
  -3  -4 -12 21345.8 1611.86   1
   3  -4  12 24265.0 970.060   1
  -3  -4 -12 24228.2 2158.37   1
  -5  -4  10 23051.5 2638.21   1
   5   4 -10 27038.5 877.740   1
  -5  -4  10 26637.5 903.860   1
   5  -4 -10 27328.2 1599.66   1
   5  -4 -10 23968.0 1959.96   1
  -5   4  10 27515.8 2539.90   1
   0  -6  -5 439.520 291.220   1
   0  -6  -5 277.190 421.790   1
   0  -6   5 28.4200 95.5900   1
   0  -6   5 226.770 298.280   1
  -6   1  14 10882.6 552.640   1
  -6  -1  14 10618.9 594.040   1
   6  -1 -14 9660.62 744.610   1
   6   1 -14 11872.7 1157.43   1
   6   1 -14 9827.94 493.470   1
   6  -1 -14 9595.24 518.660   1
  -6  -1  14 10564.0 644.670   1
  -6   1  14 10022.5 827.080   1
   1  -4  14 265.550 207.610   1
   1  -4  14 371.660 316.200   1
  -1  -4 -14 25.5000 43.1800   1
   1  -4  14 36.4000 282.640   1
  -1  -4 -14 202.170 292.550   1
  -1  -4 -14 -49.190 209.160   1
   1   4  14 437.270 224.660   1
  -2  -6  -2 1552.79 355.890   1
   2  -6   2 1157.00 485.590   1
   2  -6   2 1293.88 233.470   1
  -2  -6  -2 1658.73 395.320   1
  -5  -5   1 2079.63 390.590   1
   5   5  -1 3419.12 472.810   1
   5  -5  -1 3385.65 504.190   1
  -5   5   1 3014.84 425.920   1
   5   5  -1 2552.32 404.000   1
  -5  -5   1 2741.01 489.340   1
   5  -5  -1 2703.60 459.700   1
   2  -6  -3 16505.8 315.140   1
   2  -6  -3 18024.9 727.690   1
  -2  -6   3 16440.5 688.800   1
  -5   0 -14 1949.33 345.360   1
  -5   0 -14 1962.53 405.170   1
  -5   0 -14 1289.74 355.460   1
   5   0  14 1439.76 313.730   1
   5   0  14 1108.01 352.790   1
  -5   0 -14 1680.93 337.880   1
  -5  -3 -11 161.280 275.940   1
   5  -3  11 425.430 314.530   1
  -5  -3 -11 113.430 246.450   1
   5  -3  11 -22.420 384.060   1
  -5  -3 -11 513.850 207.190   1
  -5   3 -11 782.220 206.670   1
  -5  -3 -11 556.720 173.660   1
  -5   3 -11 297.800 180.700   1
  -5   4  -8 15175.7 1101.25   1
  -5  -4  -8 13155.6 510.910   1
  -5   4  -8 18088.5 1747.82   1
   5  -4   8 13523.8 1106.20   1
  -5  -4  -8 16735.3 1492.97   1
  -5  -4  -8 15848.1 1151.54   1
   5  -5  -2 43873.6 1099.94   1
  -5   5   2 45210.7 1092.26   1
   5   5  -2 42044.8 1067.36   1
  -5  -5   2 41682.3 1008.02   1
  -5  -5   2 42634.3 1017.09   1
   5   5  -2 43888.5 1753.83   1
   5  -5  -2 44226.1 2281.94   1
   5   5   0 6795.25 400.060   1
  -5  -5   0 6589.62 506.440   1
   5  -5   0 7288.42 602.850   1
   5   5   0 6647.61 584.840   1
  -5  -5   0 5118.10 822.390   1
  -5   5   0 6443.53 354.900   1
   5  -5   0 6398.79 649.090   1
   8  -1   3 1370.08 212.720   1
   8   1   3 518.710 200.760   1
  -8  -1  -3 719.220 229.600   1
  -8   1  -3 1042.16 257.100   1
   8   1   3 1472.96 359.940   1
   8  -1   3 708.040 436.240   1
   8  -1   3 855.320 373.370   1
   8   1   3 362.710 258.240   1
  -4  -3 -13 9310.23 871.080   1
  -4   3 -13 10501.4 835.970   1
  -4   3 -13 12408.4 1210.69   1
  -4  -3 -13 10141.0 1352.06   1
   4  -3  13 9291.33 620.550   1
   4  -3  13 10965.1 865.850   1
  -4  -3 -13 9234.32 540.780   1
  -1  -6   5 2423.92 460.500   1
   1  -6  -5 3417.25 561.210   1
  -6   2  13 1076.44 337.510   1
   6   2 -13 735.030 259.810   1
   6  -2 -13 1543.56 582.700   1
   6  -2 -13 1078.00 382.420   1
  -6  -2  13 1253.62 498.680   1
   6   2 -13 942.820 157.680   1
  -6   2  13 931.920 424.100   1
  -6  -2  13 575.660 305.480   1
   6   2 -13 732.390 282.000   1
  -4  -5  -6 19121.9 1275.08   1
  -4  -5  -6 19135.3 444.170   1
  -4   5  -6 17627.4 1083.39   1
  -4  -5  -6 19349.7 1034.13   1
  -4   5  -6 18580.0 1408.12   1
  -4  -5  -6 19173.0 683.950   1
   4  -5   6 18134.5 472.230   1
  -6  -4  -4 23235.1 1134.03   1
   6   4   4 22409.5 580.580   1
   6   4   4 23963.8 2114.63   1
   6  -4   4 22960.6 2039.92   1
  -6  -4  -4 21538.2 763.580   1
  -6   4  -4 22311.1 578.230   1
   6  -4   4 20438.8 894.490   1
  -6   4  -4 21196.1 739.990   1
  -6  -4  -4 21181.0 728.800   1
   7  -2 -10 8901.92 990.290   1
  -7  -2  10 9489.23 614.530   1
  -7   2  10 9591.04 1440.98   1
  -7   2  10 8847.19 624.950   1
   7   2 -10 8341.78 209.080   1
   7  -2 -10 10572.7 1279.14   1
  -7  -2  10 8051.46 953.800   1
   7   2 -10 10249.2 1262.77   1
   7   2 -10 9475.09 994.120   1
  -3   1  18 2249.43 511.060   1
  -3  -1  18 1305.06 315.470   1
  -3  -1  18 1806.90 518.160   1
   3  -1 -18 2852.43 535.880   1
   3  -1 -18 3190.04 519.050   1
   3   1 -18 1773.92 451.930   1
   3   1 -18 1885.66 392.600   1
   3  -1 -18 2728.18 419.570   1
   3   1 -18 2568.83 378.220   1
  -3   1  18 2123.05 388.840   1
   8   0   4 5055.55 554.410   1
   8   0   4 3682.70 622.280   1
  -8   0  -4 4068.77 669.980   1
  -8   0  -4 3471.79 523.950   1
   8   0   4 3274.48 488.320   1
  -2  -5 -10 22341.4 414.410   1
  -2  -5 -10 21107.8 415.950   1
  -2  -5 -10 21825.0 826.360   1
   2  -5  10 24298.0 2063.15   1
  -2   5 -10 23254.4 1403.77   1
   2  -5  10 23258.6 836.880   1
  -2  -5 -10 21372.0 799.010   1
  -2  -5 -10 22579.5 738.860   1
   7  -2   7 806.390 283.130   1
  -7  -2  -7 616.150 248.170   1
   7  -2   7 996.080 564.600   1
  -7  -2  -7 809.800 342.700   1
  -7   2  -7 1124.71 382.200   1
   7   2   7 741.710 202.260   1
  -7   2  -7 1045.42 196.600   1
   7   2   7 1030.82 371.540   1
  -5  -2  15 30045.8 1046.35   1
   5  -2 -15 30049.8 1847.75   1
  -5   2  15 29100.5 1237.92   1
  -5   2  15 26101.1 2217.95   1
  -5  -2  15 27359.5 860.820   1
   5   2 -15 29622.2 1060.51   1
   5   2 -15 28184.7 897.970   1
   5  -2 -15 28029.8 838.660   1
   5   2 -15 28165.1 649.550   1
  -5   5   3 5081.16 441.010   1
   5   5  -3 6135.55 917.420   1
   5  -5  -3 5337.87 500.660   1
   5  -5  -3 5541.68 551.800   1
   5   5  -3 5814.03 515.890   1
  -5  -5   3 4849.34 781.540   1
  -5  -5   3 5594.29 465.690   1
   3   0  17 225.840 175.400   1
   3   0  17 478.020 242.490   1
  -3   0 -17 30.1400 258.690   1
   3   0  17 245.400 197.140   1
  -3   0 -17 346.580 171.480   1
   7   0 -12 48372.0 1206.42   1
  -7   0  12 48062.5 2884.37   1
   7   0 -12 50291.0 2764.50   1
  -7   0  12 44456.5 2168.79   1
   6  -3 -11 36754.2 1018.02   1
  -6   3  11 39861.3 1573.00   1
   6  -3 -11 40931.4 1287.79   1
  -6  -3  11 40452.9 1252.06   1
   6   3 -11 39177.8 1105.34   1
  -6  -3  11 39839.2 1148.73   1
   5  -5   1 23400.7 1956.09   1
  -5  -5  -1 20200.7 722.030   1
   5   5   1 21947.5 789.230   1
  -5   5  -1 21770.2 773.240   1
   5   5   1 22632.3 1897.19   1
  -5  -5  -1 20979.7 777.990   1
   5  -5   1 21170.5 750.290   1
  -1   2  18 3424.13 432.130   1
   1   2 -18 4285.75 631.430   1
   1  -2 -18 3800.30 459.070   1
   1   2 -18 5516.20 673.880   1
   1  -2 -18 5090.75 786.780   1
  -1  -2  18 3920.03 436.380   1
   1  -2 -18 4755.77 756.520   1
   1   2 -18 3844.13 452.300   1
  -1  -2  18 4667.80 825.100   1
  -1  -2  18 4744.61 594.500   1
  -1   2  18 3565.46 410.780   1
   5   1 -16 6034.99 1116.73   1
  -5  -1  16 5449.75 569.060   1
  -5   1  16 4566.09 725.030   1
   5   1 -16 6364.00 588.670   1
   5   1 -16 4832.95 513.480   1
   5  -1 -16 6138.50 748.940   1
  -5  -1  16 3974.53 584.560   1
  -5   1  16 6465.10 843.470   1
   5  -1 -16 5804.29 492.050   1
  -7   0  -9 435.770 176.000   1
   7   0   9 36.7500 85.5500   1
  -7   0  -9 366.710 224.650   1
  -7   0  -9 276.910 126.040   1
   7   0   9 -272.49 294.650   1
  -7   0  -9 495.050 217.470   1
   1  -5  11 35235.8 2061.44   1
   1   5  11 35126.9 1344.78   1
  -1  -5 -11 32802.6 901.020   1
   1  -5  11 33126.3 1528.29   1
  -1  -5 -11 31321.4 896.760   1
   1  -5  11 31810.3 879.710   1
  -1  -5 -11 33405.4 1230.16   1
   1  -5  11 34597.5 1477.43   1
   1   0 -19 367.320 245.750   1
  -1   0  19 1590.84 524.720   1
   1   0 -19 441.670 274.130   1
  -1   0  19 175.370 231.650   1
   1   0 -19 199.770 218.500   1
  -6   0 -12 46142.6 3829.87   1
  -6   0 -12 41153.6 2225.91   1
  -6   0 -12 45028.5 1471.14   1
   6   0  12 41216.3 1406.10   1
  -4  -5   8 74126.6 1860.39   1
  -4  -5   8 81504.6 2304.82   1
   4   5  -8 80425.4 2319.88   1
   4  -5  -8 76125.9 2143.48   1
  -4  -5   8 81858.5 2368.53   1
   4  -5  -8 79523.5 2333.78   1
  -4   5   8 77540.0 2228.76   1
  -2   5  11 4133.08 518.680   1
  -2  -5  11 4413.18 455.660   1
   2  -5 -11 3848.11 510.530   1
  -2  -5  11 3854.63 562.610   1
   2   5 -11 4640.32 549.200   1
  -2  -5  11 4460.71 607.270   1
   2  -5 -11 4361.82 655.900   1
  -2  -6  -3 6691.20 1435.67   1
   2  -6   3 6229.60 873.340   1
   2  -6   3 6738.46 1302.21   1
  -2  -6  -3 5866.86 577.900   1
  -7  -3   7 84203.2 3165.13   1
   7  -3  -7 84839.8 2467.35   1
  -7   3   7 82597.7 2334.03   1
  -7  -3   7 84044.7 2403.13   1
   7  -3  -7 83519.0 2380.17   1
   7   3  -7 83985.2 2398.56   1
  -3   2 -16 2147.02 372.780   1
   3  -2  16 2650.46 447.100   1
  -3  -2 -16 2315.09 364.570   1
  -3   2 -16 3170.56 368.690   1
   3  -2  16 1446.56 297.960   1
   3   2  16 1601.65 210.420   1
  -3  -2 -16 2068.00 417.040   1
   3  -2  16 2071.92 361.520   1
   3   2  16 2126.01 372.290   1
  -1  -6  -5 10505.1 208.210   1
   1  -6   5 10947.9 968.020   1
  -1   6  -5 9945.00 301.310   1
  -1  -6  -5 12024.5 1185.22   1
   1  -6   5 10967.3 679.570   1
  -1  -6  -5 10916.8 610.140   1
   8   2  -2 21872.7 743.570   1
  -8  -2   2 20002.1 1953.05   1
   8   2  -2 22224.2 1740.87   1
   8  -2  -2 21805.6 2426.38   1
   8   2  -2 21355.7 813.120   1
   8  -2  -2 18812.3 1954.92   1
  -8  -2   2 23842.7 1738.43   1
  -8   2   2 21929.6 842.060   1
   8  -2  -2 21667.6 1681.13   1
  -7  -3  -4 712.930 250.330   1
   7   3   4 732.660 202.240   1
   7  -3   4 811.170 339.990   1
   7   3   4 782.400 258.110   1
   7   3   4 626.490 154.190   1
  -7  -3  -4 336.350 210.770   1
   7  -3   4 206.940 185.550   1
  -7  -3  -4 944.200 272.380   1
  -7   3  -4 232.640 154.210   1
   7  -3   4 561.950 139.290   1
  -7   3  -4 1083.60 358.250   1
   6   4  -7 126788. 22283.7   1
  -6  -4   7 121167. 3325.39   1
   6  -4  -7 126911. 22323.8   1
  -6   4   7 119367. 3221.91   1
   6  -4  -7 123701. 21741.0   1
  -6  -4   7 132104. 23214.8   1
   8   1  -7 19896.0 819.660   1
   8  -1  -7 21503.4 871.600   1
   8  -1  -7 20121.6 1280.28   1
   8   1  -7 21567.5 966.520   1
  -8   1   7 21550.2 1668.26   1
  -8  -1   7 17949.0 1186.07   1
  -8  -1   7 17651.5 1575.73   1
  -8   1   7 19531.3 852.050   1
   8   1  -7 19129.0 3558.76   1
  -8  -2   1 3726.44 520.940   1
   8  -2  -1 2369.59 352.970   1
   8   2  -1 2966.87 339.950   1
   8  -2  -1 2636.41 541.980   1
  -8  -2   1 2553.10 421.140   1
  -8   2   1 3000.37 372.080   1
   8   2  -1 3402.39 409.000   1
   8   2  -1 2462.50 421.090   1
   8  -2  -1 3230.85 508.370   1
   2  -6  -4 12862.1 581.120   1
   2   6  -4 12844.3 341.540   1
   2  -6  -4 12873.7 373.820   1
  -2  -6   4 11731.8 561.140   1
  -3  -5  10 21465.5 991.810   1
  -3  -5  10 19051.9 3414.12   1
  -3  -5  10 17744.3 2136.21   1
  -3   5  10 19994.0 869.510   1
   3  -5 -10 19085.2 3437.93   1
   3  -5 -10 21067.8 1993.56   1
   3   5 -10 20316.0 2237.89   1
  -2   0 -18 227.410 131.990   1
   2   0  18 1014.83 300.270   1
  -2   0 -18 1678.04 397.650   1
   2   0  18 492.470 145.040   1
   2   0  18 589.690 242.780   1
  -2   0 -18 882.820 339.010   1
   0  -2  18 1064.00 224.940   1
   0  -2  18 834.900 228.530   1
   0  -2 -18 1550.13 262.710   1
   0   2 -18 1535.41 342.850   1
   0  -2 -18 1815.13 281.270   1
   0  -2  18 1488.76 452.940   1
   0   2  18 1253.41 285.650   1
   0   2 -18 1335.39 311.940   1
   0  -2  18 1663.97 504.030   1
   0   2 -18 1147.81 268.990   1
   0  -2 -18 2075.59 431.100   1
   2   2  17 752.810 231.370   1
   2  -2  17 1429.50 348.620   1
  -2   2 -17 858.990 289.530   1
  -2  -2 -17 1712.18 406.620   1
   2  -2  17 1700.62 355.120   1
  -2   2 -17 1440.96 236.060   1
  -2  -2 -17 1064.12 207.970   1
   2  -2  17 933.390 405.190   1
  -2  -2 -17 688.630 239.110   1
   2   2  17 1195.02 162.920   1
   8   2  -3 27096.9 1046.36   1
   8  -2  -3 25976.8 1059.73   1
   8  -2  -3 21191.8 2600.33   1
  -8  -2   3 26322.4 1771.98   1
   8   2  -3 24180.9 880.710   1
   8  -2  -3 22819.2 2059.03   1
  -8  -2   3 23035.5 2066.38   1
  -8   2   3 29732.1 2198.00   1
   8   2  -3 24614.6 801.540   1
  -5   2 -13 18063.0 371.170   1
  -5   2 -13 19390.4 964.030   1
  -5  -2 -13 21186.5 2075.92   1
   5  -2  13 18854.7 1463.80   1
   5  -2  13 17056.1 676.150   1
   5   2  13 19086.7 3365.41   1
   5   2  13 18215.0 455.030   1
  -5  -2 -13 18635.2 1223.95   1
  -5   2 -13 19906.4 1837.79   1
  -5   2 -13 19876.7 1534.71   1
  -5  -2 -13 17647.9 1612.47   1
  -5  -2 -13 17925.3 677.240   1
   5   2  13 18737.0 1814.76   1
   0   0 -19 480.790 198.930   1
   0   0 -19 -18.440 165.730   1
   0   0  19 531.310 286.690   1
   0   0  19 413.020 148.990   1
   0   0 -19 -198.20 223.890   1
  -5  -5   4 25278.5 1449.19   1
   5   5  -4 25528.4 936.060   1
   5  -5  -4 25228.1 1017.97   1
  -5   5   4 23608.1 872.620   1
  -5  -5   4 24876.1 712.330   1
   5  -5  -4 25087.8 1106.90   1
   5   5  -4 26750.5 1967.85   1
  -8   0   8 100215. 2991.88   1
   8   0  -8 95777.3 2756.29   1
  -8   0   8 99239.7 2792.89   1
   8  -2   0 9983.97 960.990   1
  -8  -2   0 9871.25 1370.44   1
   8  -2   0 8637.27 1131.21   1
   8   2   0 9345.73 440.870   1
   8   2   0 8025.06 1004.92   1
   8  -2   0 8851.12 995.680   1
  -8  -2   0 8822.95 995.840   1
  -8   2   0 10482.3 1291.52   1
   8   2   0 10629.9 599.570   1
  -4   3  15 -40.380 229.520   1
   4  -3 -15 244.620 211.280   1
   4   3 -15 163.650 84.1100   1
  -4   3  15 256.370 263.910   1
   4  -3 -15 57.9600 338.330   1
  -4  -3  15 708.020 347.050   1
   4   3 -15 218.490 256.540   1
  -4  -3  15 -445.55 330.000   1
   4   3 -15 290.900 231.620   1
   5   5   2 342.920 152.060   1
  -5  -5  -2 535.650 138.780   1
  -5  -5  -2 143.440 152.570   1
   5  -5   2 46.0000 192.440   1
  -5   5  -2 508.010 183.290   1
   5  -5   2 150.770 145.630   1
   5   5   2 595.310 168.450   1
  -5   1 -14 3502.74 437.450   1
  -5  -1 -14 3489.81 537.310   1
  -5   1 -14 3791.27 629.960   1
  -5  -1 -14 3141.59 411.510   1
   5  -1  14 4466.84 751.000   1
   5   1  14 5220.68 724.770   1
   5  -1  14 3533.69 450.710   1
  -5   1 -14 4583.14 665.300   1
  -5  -1 -14 4216.37 513.440   1
  -5   1 -14 4136.11 395.200   1
   5   1  14 4086.79 498.280   1
  -5  -1 -14 3725.09 566.850   1
   3  -3 -16 -151.94 385.630   1
  -3  -3  16 498.400 120.190   1
   3   3 -16 275.240 135.460   1
  -3   3  16 232.480 309.510   1
   3   3 -16 158.130 266.130   1
  -3   3  16 213.170 143.530   1
  -3  -3  16 134.740 429.910   1
   3   3 -16 267.020 155.490   1
   3  -3 -16 307.650 205.190   1
   0  -6  -6 16354.8 536.060   1
   0   6  -6 16654.3 277.740   1
   0  -6  -6 17574.6 742.330   1
   0  -6   6 18600.4 801.820   1
   0  -6   6 17615.7 518.220   1
  -8   2   4 44464.8 3154.77   1
   8   2  -4 41948.1 1326.30   1
  -8  -2   4 36594.0 2850.45   1
   8  -2  -4 44365.8 3585.41   1
   8   2  -4 44740.9 3382.72   1
   8  -2  -4 39585.4 1511.57   1
  -8  -2   4 44576.4 2343.80   1
   8  -2  -4 41589.5 1439.03   1
   8   2  -4 42020.1 1189.74   1
   8  -1   4 269.760 195.720   1
   8   1   4 460.080 178.680   1
  -8   1  -4 1245.30 371.250   1
   8   1   4 99.3600 242.280   1
   8  -1   4 791.330 344.330   1
   8  -1   4 692.260 337.370   1
   8   1   4 175.050 144.810   1
  -8  -1  -4 381.610 186.780   1
  -8   1  -4 -23.450 209.400   1
  -8  -1  -4 239.510 198.100   1
  -2   0  19 233.920 267.130   1
   2   0 -19 323.910 287.440   1
   2   0 -19 -110.29 207.410   1
   2   0 -19 294.580 107.120   1
  -2   0  19 433.250 210.650   1
  -2   2  18 6514.34 662.940   1
  -2  -2  18 4728.03 555.950   1
  -2   2  18 5903.90 569.720   1
  -2  -2  18 5314.02 779.360   1
   2  -2 -18 7648.60 1075.05   1
   2   2 -18 8769.60 1039.87   1
   2  -2 -18 6492.79 862.950   1
   2   2 -18 6114.16 660.190   1
   2   2 -18 5944.20 609.240   1
   2  -2 -18 6952.43 1583.54   1
   4   0  16 4713.43 473.790   1
  -4   0 -16 4028.94 411.080   1
   4   0  16 3503.35 817.270   1
  -4   0 -16 2855.75 423.820   1
   4   0  16 3562.48 453.570   1
  -1   6   6 35290.3 973.620   1
  -1  -6   6 31379.8 858.680   1
   1  -6  -6 31383.5 1180.64   1
  -1  -6   6 31218.6 1357.22   1
  -3  -5  -9 6131.96 676.620   1
  -3  -5  -9 5854.89 670.350   1
  -3   5  -9 5955.10 691.590   1
   3  -5   9 6341.26 732.560   1
   3  -5   9 4859.99 701.660   1
  -3  -5  -9 4400.79 899.780   1
   3  -1  17 2337.11 353.170   1
  -3  -1 -17 1659.33 311.200   1
  -3   1 -17 2508.45 284.240   1
   3  -1  17 1967.51 310.000   1
   3   1  17 2491.97 268.110   1
   3   1  17 2144.15 326.530   1
   3   1  17 3405.45 680.800   1
   3  -1  17 1893.30 402.110   1
  -3  -1 -17 1561.91 361.110   1
  -3   1 -17 1760.16 353.720   1
  -7  -1  12 6927.70 1320.47   1
  -7   1  12 6432.25 906.930   1
  -7  -1  12 7160.19 1374.72   1
  -7   1  12 8105.88 1039.54   1
   7  -1 -12 7463.29 507.160   1
   7   1 -12 7327.73 1527.81   1
   7   1 -12 9372.31 1269.00   1
   7  -1 -12 7374.58 1437.53   1
   6  -4   5 1994.25 346.530   1
  -6  -4  -5 1946.80 366.520   1
  -6  -4  -5 1997.46 321.590   1
  -6   4  -5 1982.05 313.940   1
  -6  -4  -5 1811.07 353.770   1
  -6   4  -5 1598.94 212.550   1
   6   4   5 2633.83 274.350   1
  -6  -4  -5 2220.33 321.200   1
  -8  -2  -1 -170.85 179.820   1
   8  -2   1 269.780 183.510   1
   8  -2   1 557.680 248.690   1
   8   2   1 380.290 230.250   1
  -8  -2  -1 408.610 219.330   1
  -8   2  -1 118.730 193.150   1
   8   2   1 349.100 186.340   1
   8  -2   1 725.140 333.620   1
   8  -2   1 390.060 257.450   1
   8   2   1 -137.03 257.060   1
   2  -6   4 25624.6 991.980   1
  -2  -6  -4 26841.5 1190.41   1
  -2  -6  -4 26542.6 861.670   1
   2  -6   4 27930.2 2422.57   1
   4  -4  11 3761.41 643.850   1
  -4  -4 -11 4819.42 627.500   1
  -4   4 -11 4508.14 536.840   1
  -4  -4 -11 4666.34 645.940   1
  -4   4 -11 5521.28 644.690   1
   4  -4  11 3614.72 511.630   1
  -4  -4 -11 3946.66 498.540   1
  -4  -4 -11 4020.54 792.230   1
  -7   1  -9 13470.7 1236.09   1
  -7  -1  -9 10394.0 511.430   1
  -7  -1  -9 12077.8 1495.58   1
  -7  -1  -9 10711.5 555.770   1
  -7   1  -9 11733.3 552.920   1
   7  -1   9 13015.0 962.070   1
   7   1   9 12568.7 1349.64   1
   7   1   9 13279.6 1745.22   1
  -7   1  -9 14158.4 1267.18   1
  -1  -1  19 7610.81 478.260   1
   1  -1 -19 7687.00 440.900   1
   1  -1 -19 7267.57 1490.02   1
  -1  -1  19 8791.92 583.640   1
  -1   1  19 7123.30 1314.22   1
  -1   1  19 6148.98 615.720   1
   1  -1 -19 7966.13 499.820   1
   1   1 -19 7948.18 621.680   1
   1   1 -19 8444.43 630.830   1
   1   1 -19 7392.82 1513.54   1
  -6  -1 -12 3118.40 460.860   1
   6  -1  12 3245.41 526.110   1
   6   1  12 4507.86 537.230   1
  -6   1 -12 5046.65 513.470   1
   6   1  12 3844.40 388.840   1
   6   1  12 4009.09 537.960   1
  -6  -1 -12 4286.92 620.810   1
  -6  -1 -12 5265.98 685.420   1
  -6   1 -12 5109.95 706.790   1
  -6   1 -12 3679.75 441.970   1
  -6   1 -12 5270.06 718.160   1
   2  -6  -5 1893.17 269.560   1
   2  -6  -5 1389.22 280.730   1
   2   6  -5 1488.79 240.590   1
  -2  -6   5 2008.71 435.150   1
  -2   6   5 1707.21 315.890   1
   2   6  -5 2042.81 278.510   1
  -8   0  -5 378.220 237.620   1
   8   0   5 279.530 124.450   1
   8   0   5 79.0700 157.180   1
   8   0   5 445.900 237.910   1
  -8   0  -5 481.410 182.760   1
   5  -5  -5 32337.7 1034.07   1
  -5  -5   5 33710.9 905.240   1
   5   5  -5 32520.2 1057.49   1
  -5  -5   5 32533.4 1182.17   1
   5   5  -5 30896.6 1054.48   1
  -5  -5   5 35612.9 1303.78   1
   5  -5  -5 31412.1 1095.77   1
  -5   5   5 32755.5 1092.07   1
   5  -5  -5 35067.6 1659.66   1
  -1  -3  17 -287.08 308.650   1
   1   3 -17 398.160 194.030   1
  -1  -3  17 311.340 176.480   1
   1  -3 -17 618.810 217.170   1
  -1   3  17 436.870 207.140   1
   1   3 -17 474.420 233.760   1
   1  -3 -17 988.730 284.430   1
   1  -3 -17 362.650 305.230   1
  -1   3  17 786.480 436.510   1
   1   3 -17 316.150 87.1500   1
  -1  -3  17 322.700 178.830   1
  -4  -2 -15 1219.46 307.250   1
   4  -2  15 717.970 372.730   1
   4   2  15 980.360 211.570   1
   4  -2  15 679.310 260.950   1
  -4   2 -15 1183.06 177.870   1
   4   2  15 1870.28 331.520   1
  -4  -2 -15 1273.34 382.770   1
  -4   2 -15 724.400 180.380   1
  -4   2 -15 1155.91 351.380   1
   1  -4 -15 46069.8 1308.07   1
   1   4 -15 45769.4 1504.75   1
  -1  -4  15 50141.3 1427.49   1
   1  -4 -15 47696.9 1610.51   1
  -1  -4  15 48919.2 1752.24   1
  -1   4  15 47222.8 1553.36   1
  -1  -4  15 45772.7 1623.39   1
  -3  -4  14 6794.83 1418.69   1
  -3   4  14 7264.99 1391.43   1
   3  -4 -14 8969.01 1289.63   1
   3   4 -14 8121.92 548.050   1
  -3  -4  14 7351.24 1419.90   1
  -3  -4  14 7656.96 450.120   1
   3  -4 -14 7833.34 449.510   1
  -2   1 -18 12353.8 651.090   1
  -2  -1 -18 12629.1 584.370   1
   2   1  18 11183.6 644.370   1
   2  -1  18 12515.8 1826.51   1
  -2  -1 -18 12071.5 1547.98   1
  -2   1 -18 11513.0 581.090   1
   2  -1  18 11368.0 831.080   1
   2   1  18 9729.10 898.720   1
  -2   1 -18 11206.3 550.150   1
  -2  -1 -18 11532.0 427.280   1
   2  -1  18 10217.7 529.460   1
   2   1  18 12047.1 443.600   1
  -6  -2 -11 13874.5 605.880   1
   6   2  11 16683.9 489.760   1
  -6   2 -11 18696.2 1114.49   1
   6   2  11 17528.8 2279.14   1
  -6  -2 -11 17917.8 1758.68   1
  -6   2 -11 18539.0 1591.05   1
  -6  -2 -11 15639.9 1382.90   1
  -6   2 -11 14516.7 1178.30   1
   6  -2  11 13795.5 750.550   1
  -6   0  15 463.760 325.870   1
  -6   0  15 104.280 314.240   1
   6   0 -15 99.8700 327.360   1
   6   0 -15 109.350 135.470   1
   6  -3   9 16230.3 788.710   1
  -6  -3  -9 16354.5 1953.86   1
   6   3   9 17013.4 2250.92   1
  -6   3  -9 15110.1 309.330   1
   6   3   9 16233.8 290.250   1
  -6  -3  -9 16205.4 1343.25   1
  -6   3  -9 16423.5 1629.43   1
  -6  -3  -9 18163.3 1834.66   1
  -6   3  -9 17012.2 1269.34   1
  -4  -5  -7 117.820 287.320   1
  -4  -5  -7 549.340 220.860   1
  -4   5  -7 420.160 215.760   1
  -4  -5  -7 145.270 153.140   1
   4  -5   7 222.520 76.9000   1
   4  -5   7 840.500 562.040   1
  -4   5  -7 362.310 137.830   1
  -4  -5  -7 446.700 226.860   1
  -5  -4  11 521.140 325.880   1
   5   4 -11 677.770 285.150   1
  -5  -4  11 808.420 195.490   1
   5  -4 -11 605.480 368.820   1
   5  -4 -11 1367.84 230.450   1
  -5   4  11 544.860 306.510   1
   5   5   3 38.8800 91.4100   1
   5  -5   3 658.610 255.190   1
  -5  -5  -3 71.0400 120.780   1
  -5   5  -3 361.540 187.580   1
  -5  -5  -3 -66.080 156.970   1
  -5  -5  -3 244.220 164.740   1
   8   2  -5 607.670 370.500   1
   8  -2  -5 332.860 273.760   1
   8   2  -5 733.210 162.240   1
   8  -2  -5 925.970 371.810   1
  -8   2   5 771.000 235.740   1
  -8  -2   5 994.150 434.630   1
   8   2  -5 1148.50 345.270   1
   8  -2  -5 934.400 273.040   1
  -8  -2   5 90.4400 158.140   1
   0  -1  19 3551.93 631.220   1
   0  -1 -19 3643.40 647.130   1
   0  -1  19 3090.52 419.350   1
   0  -1 -19 3322.43 522.060   1
   0   1 -19 4172.31 584.940   1
   0   1 -19 5342.71 704.630   1
   0  -1 -19 3997.79 498.760   1
   0  -1  19 2616.08 383.750   1
   0   1  19 3372.27 393.330   1
   0   1 -19 3956.52 471.810   1
   0   1  19 3354.41 443.380   1
   0  -4 -15 369.790 316.990   1
   0  -4  15 688.490 198.450   1
   0   4 -15 524.320 251.310   1
   0  -4  15 143.090 307.820   1
   0  -4 -15 532.580 156.100   1
   0  -4  15 576.460 237.980   1
   0   4  15 -7.6000 182.310   1
   0  -4  15 -68.330 242.180   1
   0  -4 -15 450.140 230.080   1
   0   4  15 369.680 362.880   1
  -1  -6  -6 379.290 240.480   1
   1  -6   6 778.430 360.290   1
  -1  -6  -6 598.950 120.740   1
  -1  -6  -6 82.9800 291.840   1
   1  -6   6 533.480 263.120   1
  -1   6  -6 824.030 195.900   1
   0  -3 -17 15963.4 412.610   1
   0  -3  17 16355.6 439.290   1
   0  -3 -17 16745.5 724.190   1
   0   3  17 15726.6 701.370   1
   0  -3  17 15776.2 730.670   1
   0  -3  17 15762.1 1295.25   1
   0   3  17 14673.9 1298.99   1
   0   3 -17 15289.5 981.870   1
   0  -3  17 15550.4 1974.29   1
   0   3 -17 14575.1 509.630   1
   0  -3 -17 15140.0 1478.28   1
   0   3 -17 15258.3 1068.83   1
   0   3  17 14995.7 636.300   1
  -1  -5  12 2442.98 344.590   1
  -1   5  12 2438.88 437.860   1
   1  -5 -12 2711.27 478.120   1
  -1  -5  12 3592.05 469.900   1
  -1  -5  12 4017.06 615.470   1
   1   5 -12 2800.74 429.660   1
   1  -5 -12 2720.52 311.050   1
   7   3  -8 39777.9 1318.79   1
  -7  -3   8 40341.3 1386.82   1
   7  -3  -8 37977.6 2938.06   1
   7  -3  -8 40418.1 1441.65   1
  -7  -3   8 35322.7 2905.75   1
  -7   3   8 40109.6 2601.39   1
   0   5  12 7631.99 681.490   1
   0  -5  12 6528.51 729.940   1
   0  -5 -12 6314.14 577.230   1
   0  -5  12 7430.40 663.900   1
   0   5 -12 6270.44 631.700   1
   0  -5 -12 6531.73 693.400   1
   0  -5  12 5868.77 967.300   1
   0  -5  12 6732.37 1264.49   1
   8  -1  -8 272.050 210.730   1
  -8  -1   8 337.220 328.670   1
  -8   1   8 570.320 272.440   1
   8   1  -8 299.110 193.630   1
   8   1  -8 420.600 301.710   1
  -8   1   8 308.900 260.430   1
  -8  -1   8 922.680 341.670   1
   8  -1  -8 444.100 322.490   1
  -7   3  -5 71516.1 2756.65   1
   7  -3   5 76878.5 3705.26   1
   7   3   5 71953.9 2466.16   1
   7  -3   5 75703.7 2295.16   1
   7   3   5 73252.6 1962.70   1
  -7   3  -5 71829.5 1941.53   1
  -7  -3  -5 69307.7 2021.07   1
  -7  -3  -5 71969.8 2078.24   1
   7   3   5 67379.1 1938.66   1
   6  -4  -8 6590.67 1156.54   1
  -6  -4   8 7754.30 662.170   1
  -6  -4   8 6140.31 872.110   1
   6   4  -8 6305.45 608.990   1
   6  -4  -8 6307.07 970.580   1
  -6   4   8 5928.80 612.890   1
   2  -3  16 555.910 225.500   1
   2   3  16 116.910 116.490   1
   2  -3  16 320.060 295.960   1
  -2  -3 -16 1453.86 393.860   1
  -2  -3 -16 471.500 325.950   1
   2  -3  16 125.070 290.980   1
  -3  -3 -15 5849.65 1007.88   1
   3  -3  15 5523.84 671.530   1
   3  -3  15 5605.32 558.950   1
   3   3  15 5948.32 747.310   1
  -3  -3 -15 6919.82 1319.57   1
   3  -3  15 6096.33 665.120   1
   3   6  -1 3695.42 424.340   1
   3  -6  -1 3739.89 540.770   1
  -3  -6   1 4064.58 560.160   1
  -3  -6   1 2644.49 335.520   1
  -3  -6   0 19882.5 763.370   1
   3  -6   0 19586.9 790.750   1
  -3  -6   0 20982.4 608.550   1
  -3   6   0 18674.5 470.130   1
  -5   4  -9 16679.8 1526.89   1
  -5  -4  -9 15101.9 1267.80   1
  -5  -4  -9 15298.5 631.520   1
   5  -4   9 13485.8 748.640   1
  -5   4  -9 14506.5 967.110   1
  -5  -4  -9 14283.7 1054.42   1
   8  -2   2 16416.7 2032.10   1
   8   2   2 19243.0 3415.91   1
   8   2   2 20060.1 1737.08   1
   8  -2   2 19043.1 3739.31   1
  -8  -2  -2 19699.8 1461.95   1
  -8  -2  -2 17172.4 1614.01   1
  -8   2  -2 19460.8 757.400   1
   8  -2   2 20607.7 1808.23   1
   8   2   2 19918.2 749.430   1
  -4   4  13 705.560 367.020   1
   4   4 -13 261.500 234.850   1
  -4  -4  13 873.000 557.330   1
   4  -4 -13 1068.68 295.440   1
  -4  -4  13 986.060 388.730   1
   4  -4 -13 201.930 513.790   1
  -1  -2 -18 3844.72 629.340   1
  -1   2 -18 3007.18 424.350   1
   1   2  18 2975.84 432.360   1
   1  -2  18 1290.09 279.460   1
   1  -2  18 3525.22 523.590   1
   1  -2  18 2934.70 623.710   1
   1   2  18 2492.99 362.010   1
  -1   2 -18 1740.28 226.770   1
   1   2  18 2209.24 263.420   1
  -1   2 -18 2552.83 354.880   1
   7  -2 -11 6654.63 778.470   1
   7   2 -11 7774.63 903.400   1
   7   2 -11 5319.09 530.470   1
  -7   2  11 7448.14 1319.22   1
  -7   2  11 5802.77 656.120   1
  -7  -2  11 5155.11 621.720   1
  -7  -2  11 6151.76 667.180   1
   7  -2 -11 5586.67 617.910   1
   2   4  14 4967.28 586.930   1
   2  -4  14 4087.26 568.980   1
   2  -4  14 5957.30 662.330   1
   2  -4  14 6204.49 707.690   1
  -2  -4 -14 4703.77 585.300   1
  -2  -4 -14 4253.31 806.920   1
  -4  -5   9 338.360 85.3200   1
  -4  -5   9 353.760 664.960   1
   4  -5  -9 469.530 183.970   1
  -4   5   9 6.73000 221.470   1
   4   5  -9 446.700 583.290   1
  -4  -5   9 291.600 207.300   1
   4  -5  -9 -126.83 330.340   1
   2  -1 -19 9698.74 493.790   1
  -2  -1  19 11158.0 586.560   1
   2  -1 -19 10751.9 615.740   1
   2   1 -19 9035.08 524.780   1
   2   1 -19 10257.2 506.760   1
  -2   1  19 10198.7 538.010   1
   2   1 -19 10714.7 620.210   1
  -2   1  19 8410.30 495.100   1
   2  -1 -19 9057.35 1060.32   1
  -2  -1  19 8843.07 728.120   1
   3  -6  -2 23199.1 722.490   1
  -3  -6   2 21269.8 1085.13   1
   3   6  -2 21944.5 819.110   1
   3  -6  -2 21824.6 838.190   1
  -3   6   2 24005.0 881.000   1
   3   6  -2 23237.2 692.710   1
   7  -2   8 13123.2 766.200   1
  -7  -2  -8 11396.5 564.090   1
  -7   2  -8 11790.3 1015.30   1
  -7  -2  -8 11635.0 968.990   1
  -7  -2  -8 12479.7 640.810   1
   7   2   8 12606.4 869.460   1
  -7   2  -8 13552.4 1618.59   1
  -7   2  -8 14279.2 667.600   1
   7   2   8 13096.2 1604.40   1
  -4   0  18 8075.38 543.780   1
   4   0 -18 7592.75 673.120   1
   4   0 -18 7102.13 1374.77   1
  -4   0  18 7371.97 1375.76   1
   4   0 -18 9414.16 1118.62   1
   4  -1  16 7598.94 525.840   1
   4   1  16 8304.09 364.760   1
   4  -1  16 6122.15 591.310   1
  -4   1 -16 8814.35 514.740   1
  -4  -1 -16 7307.42 1356.05   1
  -4   1 -16 8232.55 517.260   1
   4   1  16 7512.72 1064.77   1
   4  -1  16 7100.38 1458.49   1
  -4  -1 -16 7047.58 1326.19   1
   4   1  16 7865.70 621.340   1
  -1   0 -19 536.600 260.530   1
   1   0  19 379.620 139.080   1
  -1   0 -19 358.740 147.690   1
   1   0  19 118.940 163.360   1
  -1   0 -19 365.530 197.270   1
   1   0  19 -304.56 164.290   1
   1   0  19 -393.54 210.390   1
   5  -3 -14 4366.84 479.260   1
  -5   3  14 5163.17 1038.86   1
   5   3 -14 5719.66 993.350   1
   5   3 -14 4385.64 537.430   1
  -5  -3  14 3698.03 505.040   1
  -5   3  14 5350.01 656.720   1
   5  -3 -14 4374.27 592.060   1
  -5  -3  14 4503.74 546.000   1
  -3   6  -1 26329.5 903.760   1
  -3  -6  -1 26235.5 740.770   1
   3  -6   1 26859.3 943.270   1
  -3  -6  -1 25353.6 870.360   1
  -8   0   9 1083.55 414.470   1
   8   0  -9 284.430 252.830   1
  -8   0   9 -124.66 291.950   1
   8   0  -9 758.140 257.410   1
   0  -6   7 16321.2 1651.94   1
   0  -6   7 15254.5 800.030   1
   0  -6  -7 16077.5 750.090   1
   0  -6  -7 13344.3 505.740   1
   0   6  -7 13766.2 480.500   1
  -2  -3  17 82527.4 2455.28   1
  -2   3  17 77693.0 2263.52   1
   2  -3 -17 76297.5 2291.30   1
  -2  -3  17 79688.2 2197.89   1
   2   3 -17 78836.3 2345.02   1
   2   3 -17 78286.5 2313.09   1
   2  -3 -17 77920.8 2152.82   1
  -2   3  17 78862.0 2272.36   1
   2   3 -17 79134.4 2169.36   1
  -2  -3  17 77080.2 2263.30   1
  -2  -6  -5 11475.6 586.640   1
   2  -6   5 10864.2 466.480   1
   2  -6   5 10941.7 773.930   1
  -2  -6  -5 12242.9 689.580   1
  -2   6  -5 11357.3 674.940   1
  -2  -6  -5 11130.1 643.440   1
  -3  -4 -13 834.730 406.830   1
  -3  -4 -13 -24.740 180.850   1
  -3   4 -13 355.470 134.620   1
   3  -4  13 991.940 365.610   1
   3  -4  13 362.700 363.890   1
  -5  -5   6 17414.5 2745.90   1
   5  -5  -6 21076.8 862.880   1
   5   5  -6 22289.0 852.580   1
  -5  -5   6 24510.7 950.100   1
  -5   5   6 22573.7 870.690   1
   5  -5  -6 24168.2 1030.10   1
   5   5  -6 24697.6 863.630   1
   5  -5  -6 24140.3 1779.31   1
  -8   1  -5 1261.52 357.850   1
   8   1   5 1370.82 297.660   1
  -8  -1  -5 986.420 322.630   1
   8  -1   5 1033.59 354.100   1
   8  -1   5 689.490 178.850   1
  -8  -1  -5 1680.52 258.540   1
   8  -1   5 1240.19 354.690   1
   8   1   5 1044.80 355.470   1
  -8   1  -5 1347.17 227.080   1
  -4   2  17 39632.8 1401.73   1
   4   2 -17 40136.9 1227.73   1
   4  -2 -17 40787.0 1446.83   1
   4   2 -17 37046.0 1273.10   1
  -4  -2  17 40732.6 1546.20   1
  -4   2  17 38622.4 1330.05   1
  -4  -2  17 38618.1 1286.20   1
   4  -2 -17 39868.8 1279.90   1
   4   2 -17 42630.6 2620.79   1
  -8   2   6 2102.49 371.850   1
  -8  -2   6 1966.21 338.360   1
   8  -2  -6 2325.45 435.770   1
   8   2  -6 2177.28 333.690   1
  -8  -2   6 2160.24 424.140   1
   8  -2  -6 1662.30 425.720   1
   8  -2  -6 1955.03 546.700   1
   8   2  -6 2844.36 425.050   1
   8   2  -6 1944.83 416.050   1
  -2  -4  15 54449.7 1758.97   1
  -2   4  15 55386.4 1741.31   1
   2  -4 -15 57627.7 1846.36   1
   2  -4 -15 54564.9 1567.70   1
  -2  -4  15 57115.9 1631.25   1
   2   4 -15 57298.6 1786.52   1
  -2  -4  15 55918.3 1594.58   1
   3   6  -3 13642.3 803.180   1
   3  -6  -3 11778.3 570.240   1
  -3  -6   3 11962.3 708.450   1
   3   6  -3 12189.0 546.190   1
  -3   6   3 14006.6 1046.00   1
   3  -6  -3 12847.9 626.430   1
   6  -3 -12 -845.89 431.900   1
  -6   3  12 324.580 149.140   1
  -6  -3  12 349.580 343.930   1
  -6  -3  12 487.700 350.910   1
   6   3 -12 549.140 196.340   1
   6  -3 -12 422.560 250.590   1
  -2  -5 -11 5956.30 730.650   1
   2  -5  11 5411.99 797.620   1
  -2   5 -11 6304.30 684.620   1
  -2  -5 -11 4752.80 1223.19   1
   2  -5  11 6286.83 1081.08   1
  -1  -6   7 10347.6 587.100   1
  -1  -6   7 12720.3 935.540   1
  -1   6   7 14217.0 1155.58   1
   1  -6  -7 13033.3 704.680   1
  -2  -6   6 2994.88 440.070   1
   2   6  -6 2426.61 353.350   1
   2  -6  -6 3224.58 528.790   1
  -2   6   6 3434.69 510.600   1
  -6  -1  15 1992.22 450.610   1
  -6   1  15 2083.03 353.730   1
   6   1 -15 3124.66 381.960   1
  -6   1  15 2365.93 426.740   1
  -6  -1  15 2409.78 468.660   1
   6  -1 -15 3228.88 596.860   1
   6   1 -15 3346.74 459.360   1
   6   1 -15 2181.91 352.700   1
   6  -1 -15 2384.54 354.400   1
  -5   5  -4 9196.05 443.390   1
  -5  -5  -4 10248.5 1187.16   1
  -5  -5  -4 8598.74 1481.89   1
  -5   5  -4 9629.61 339.790   1
   5  -5   4 8065.41 587.300   1
  -5  -5  -4 9156.08 330.680   1
   5   5   4 9550.92 345.120   1
  -7   0  13 195.660 159.190   1
   7   0 -13 1026.39 317.620   1
  -7   0  13 415.390 263.540   1
   7   0 -13 195.460 238.530   1
  -5   3 -12 7511.35 713.630   1
  -5  -3 -12 7327.03 1512.80   1
  -5   3 -12 7006.86 1466.22   1
  -5  -3 -12 6204.18 816.280   1
   5  -3  12 8985.50 687.450   1
  -5  -3 -12 6308.17 610.480   1
  -5  -3 -12 6887.63 1313.71   1
   5  -3  12 7277.54 1386.45   1
  -6   2  14 18644.5 953.730   1
  -6  -2  14 17956.0 727.750   1
   6  -2 -14 16659.2 757.580   1
   6   2 -14 20655.6 1297.57   1
   6   2 -14 16514.8 780.270   1
   6  -2 -14 16728.9 1401.78   1
  -6  -2  14 18753.8 783.840   1
   6   2 -14 18720.0 650.530   1
  -6   2  14 20427.8 2026.08   1
   3  -6   2 2509.48 358.850   1
   3  -6   2 2449.86 426.220   1
  -3  -6  -2 2768.28 354.390   1
  -3  -6  -2 3211.18 471.030   1
  -3   6  -2 3787.01 471.340   1
  -5   0  17 301.900 163.570   1
   5   0 -17 467.080 246.290   1
   5   0 -17 37.1400 358.720   1
   5   0 -17 243.410 115.280   1
  -5   0  17 1253.50 489.680   1
  -3  -5  11 508.790 139.380   1
  -3   5  11 236.010 262.760   1
   3  -5 -11 1257.81 529.880   1
  -3  -5  11 389.070 193.230   1
   3   5 -11 173.300 217.520   1
  -3  -5  11 346.730 361.990   1
   3  -5 -11 373.630 185.670   1
  -7   0 -10 63677.2 1934.45   1
  -7   0 -10 55270.0 4228.34   1
  -7   0 -10 60768.1 2409.26   1
   7   0  10 64467.0 4378.22   1
  -7   0 -10 60539.7 1736.09   1
   7   0  10 64282.5 1839.79   1
  -6  -4  -6 50856.2 1379.77   1
   6   4   6 51703.0 1420.73   1
   6  -4   6 45868.7 1301.08   1
  -6   4  -6 49572.3 1352.76   1
  -6  -4  -6 49296.6 1509.54   1
   6  -4   6 48700.1 2261.47   1
  -6   4  -6 49487.0 1611.23   1
  -6  -4  -6 49881.0 1896.01   1
  -6  -4  -6 49189.4 2263.03   1
  -6   4  -6 45974.7 1450.61   1
   2   5 -12 640.420 251.280   1
  -2  -5  12 743.270 249.620   1
  -2   5  12 1280.43 396.460   1
  -2  -5  12 840.150 490.260   1
   2  -5 -12 822.470 240.860   1
  -2  -5  12 617.140 164.290   1
   2  -5 -12 534.680 441.680   1
   1  -5  12 18765.1 811.340   1
   1  -5  12 19199.8 3450.00   1
  -1  -5 -12 18038.5 737.320   1
   1  -5  12 19233.6 3395.06   1
  -1  -5 -12 17850.4 341.930   1
  -1  -5 -12 18781.9 307.290   1
   1  -5  12 18876.5 1290.86   1
   1   5  12 20295.6 1864.55   1
  -8   2  -3 8836.19 437.740   1
   8   2   3 7543.67 862.150   1
   8  -2   3 7569.22 992.170   1
   8  -2   3 9286.23 773.940   1
   8   2   3 8405.74 927.770   1
  -8  -2  -3 7655.65 907.050   1
   8   2   3 9389.17 998.800   1
   8  -2   3 7552.49 549.240   1
   1  -4  15 6849.11 1330.85   1
  -1  -4 -15 6598.74 696.480   1
  -1  -4 -15 5298.36 1133.71   1
   1   4  15 5579.31 664.400   1
   1  -4  15 6093.64 1045.12   1
  -1  -4 -15 5677.70 431.130   1
   1  -4  15 5988.76 664.420   1
   3   0 -19 129.340 127.980   1
  -3   0  19 567.090 374.650   1
   3   0 -19 333.550 301.770   1
   3   0 -19 229.290 207.730   1
  -3   0  19 285.960 412.590   1
   8   0   6 11297.0 1371.80   1
  -8   0  -6 10398.8 597.570   1
   8   0   6 11785.8 1046.83   1
   8   0   6 9989.21 595.870   1
  -8   0  -6 11820.8 972.290   1
  -3   2  18 6913.03 1500.93   1
  -3   2  18 7575.28 541.240   1
   3   2 -18 5557.62 490.660   1
  -3  -2  18 6263.02 646.050   1
   3  -2 -18 8264.35 849.820   1
   3   2 -18 7783.62 994.840   1
   3  -2 -18 6565.91 934.300   1
   3   2 -18 6029.15 950.060   1
   3  -2 -18 6380.49 914.040   1
  -3  -2  18 4806.84 899.530   1
  -1  -3 -17 28398.1 834.260   1
   1  -3  17 28223.8 1131.32   1
   1  -3  17 29037.9 1992.81   1
  -1   3 -17 32135.1 1844.32   1
   1  -3  17 27408.2 2190.12   1
   1  -3  17 29869.5 872.900   1
   1   3  17 28197.9 999.080   1
   1   3  17 28309.9 1068.01   1
  -1  -3 -17 29078.1 1193.01   1
  -1  -3 -17 31967.0 1201.27   1
  -1   3 -17 31429.8 944.280   1
  -1   3 -17 27346.9 1060.25   1
   1   3  17 26481.4 2133.90   1
   4  -1 -18 938.680 278.790   1
   4   1 -18 741.960 211.560   1
   4  -1 -18 754.600 174.370   1
  -4   1  18 1101.09 485.870   1
  -4  -1  18 1392.04 361.530   1
   4  -1 -18 557.610 284.350   1
   4   1 -18 1028.74 381.110   1
   4   1 -18 681.110 273.950   1
  -4  -1  18 485.740 323.790   1
  -4   1  18 -54.980 304.980   1
  -1  -1 -19 2934.77 395.230   1
  -1   1 -19 4137.35 503.950   1
   1   1  19 2883.51 426.080   1
   1  -1  19 2635.11 456.980   1
  -1   1 -19 3902.36 507.920   1
   1  -1  19 2434.87 357.370   1
  -1   1 -19 3541.97 425.590   1
  -1  -1 -19 3460.19 438.730   1
   1   1  19 3076.08 355.320   1
   1  -1  19 3524.17 501.950   1
   1  -1  19 3030.47 591.160   1
  -1  -1 -19 3624.61 598.580   1
   3   6  -4 70.1500 171.270   1
  -3  -6   4 -240.59 291.450   1
   3  -6  -4 711.150 307.950   1
  -3   6   4 -122.85 178.760   1
   3  -6  -4 260.420 111.640   1
   3   6  -4 19.6100 79.0900   1
  -4  -3 -14 -63.370 164.330   1
   4  -3  14 491.940 358.200   1
  -4   3 -14 290.170 119.800   1
  -4  -3 -14 376.400 204.200   1
  -4  -3 -14 231.020 274.210   1
   4  -3  14 756.570 214.970   1
  -1  -6  -7 10620.3 1372.32   1
   1  -6   7 7981.22 351.680   1
  -1  -6  -7 10272.9 1104.49   1
   1  -6   7 11086.7 1274.35   1
  -1  -6  -7 8776.66 667.500   1
  -1   6  -7 9307.95 720.310   1
   8   1  -9 429.280 268.850   1
   8  -1  -9 601.210 403.590   1
  -8   1   9 334.000 246.240   1
  -8  -1   9 -226.60 322.450   1
   8   1  -9 577.750 421.480   1
  -8  -1   9 535.050 252.400   1
   8  -1  -9 25.0900 262.530   1
  -8   1   9 524.180 345.370   1
   5   0  15 108.380 96.7000   1
  -5   0 -15 91.4800 243.200   1
   5   0  15 516.470 320.520   1
  -5   0 -15 277.830 167.650   1
  -5   0 -15 281.660 225.810   1
  -5   0 -15 319.490 238.900   1
  -7   3   9 49821.8 2761.57   1
  -7  -3   9 47395.7 1638.43   1
   7  -3  -9 50227.2 1664.39   1
   7   3  -9 45452.5 1465.12   1
  -7  -3   9 51492.4 1747.70   1
   7  -3  -9 48852.2 1549.52   1
   5   2 -16 2942.19 407.510   1
  -5   2  16 1658.26 427.180   1
  -5  -2  16 2205.22 393.780   1
   5  -2 -16 2466.09 588.610   1
   5   2 -16 2694.59 368.030   1
   5  -2 -16 1779.54 331.250   1
  -5  -2  16 1082.59 483.190   1
  -5   2  16 2725.68 569.400   1
   5   2 -16 3269.09 636.030   1
   7  -3   6 13229.4 1214.24   1
   7  -3   6 13894.3 1589.39   1
   7   3   6 12710.8 1206.84   1
  -7  -3  -6 12759.3 579.460   1
  -7   3  -6 12312.3 1082.55   1
  -7  -3  -6 12341.7 578.090   1
   7   3   6 11318.2 513.050   1
  -7   3  -6 11171.5 383.410   1
   7   3   6 13258.9 1618.03   1
  -3  -6  -3 143.760 254.530   1
   3  -6   3 325.540 198.410   1
   3  -6   3 297.750 340.570   1
  -3  -6  -3 137.730 183.350   1
  -3   6  -3 171.450 115.300   1
   3  -5  10 28085.1 1775.29   1
  -3   5 -10 27809.8 2034.47   1
  -3  -5 -10 26157.6 1059.75   1
  -3  -5 -10 26573.2 1751.46   1
  -3  -5 -10 28747.1 1698.32   1
   3  -5  10 25857.4 1058.74   1
   6   0  13 683.770 208.990   1
   6   0  13 586.560 190.190   1
  -6   0 -13 73.5600 148.110   1
  -6   0 -13 376.060 150.280   1
  -6   0 -13 215.190 121.350   1
  -6   0 -13 1157.04 350.580   1
   6   4  -9 17167.4 689.400   1
  -6  -4   9 14793.1 1358.17   1
  -6   4   9 16195.0 669.620   1
   6  -4  -9 17154.5 784.430   1
   6  -4  -9 15783.6 1666.36   1
  -6  -4   9 16510.0 713.210   1
  -4  -5  -8 924.940 320.180   1
  -4   5  -8 476.010 157.310   1
  -4  -5  -8 983.310 305.440   1
  -4  -5  -8 1354.15 514.490   1
   4  -5   8 102.830 348.850   1
   4  -5   8 246.110 48.9700   1
   4  -5   8 1150.38 509.810   1
  -4  -5  -8 444.560 192.740   1
  -4   5  -8 179.490 109.130   1
   8   2  -7 12392.2 1314.39   1
   8  -2  -7 12530.4 571.870   1
  -8  -2   7 12843.3 891.840   1
  -8   2   7 13382.0 1271.76   1
   8   2  -7 12220.6 323.370   1
   8   2  -7 13613.1 697.290   1
  -8  -2   7 11298.5 1121.13   1
   8  -2  -7 13843.3 1168.22   1
   5  -5  -7 585.310 157.900   1
  -5  -5   7 851.460 351.360   1
   5   5  -7 647.580 295.580   1
  -5  -5   7 1129.15 390.080   1
   5  -5  -7 1331.96 547.070   1
  -5   5   7 905.760 440.880   1
  -7   1  13 594.780 305.450   1
   7   1 -13 182.870 140.690   1
   7   1 -13 876.220 399.180   1
  -7  -1  13 480.290 343.900   1
  -7   1  13 522.510 227.280   1
   7  -1 -13 33.5600 400.730   1
  -7  -1  13 170.900 276.990   1
   7  -1 -13 249.560 249.630   1
   2  -6   6 605.510 264.350   1
  -2  -6  -6 736.820 449.570   1
  -2  -6  -6 650.240 156.480   1
  -2  -6  -6 497.550 166.900   1
  -2   6  -6 341.180 136.830   1
   2  -6   6 1171.25 597.320   1
   5   1 -17 13776.5 1105.20   1
  -5   1  17 13494.5 660.010   1
   5  -1 -17 11888.4 653.280   1
   5   1 -17 13530.4 1663.93   1
   5   1 -17 12945.7 558.050   1
   5  -1 -17 12647.8 646.840   1
  -5  -1  17 11852.5 669.280   1
  -5   1  17 14339.3 1344.43   1
  -5  -1  17 12109.8 582.700   1
  -7  -1 -10 26194.9 2358.83   1
  -7   1 -10 28157.5 2620.81   1
  -7  -1 -10 25530.4 2187.54   1
   7   1  10 26374.7 887.510   1
  -7   1 -10 27028.2 1651.26   1
   7   1  10 26325.6 2162.21   1
   7  -1  10 26610.0 1108.00   1
  -7  -1 -10 23750.3 1054.82   1
  -7   1 -10 24250.8 1734.10   1
   5   2  14 28359.9 801.730   1
  -5  -2 -14 30591.8 1767.12   1
  -5   2 -14 30451.6 2768.45   1
  -5  -2 -14 27580.8 2502.84   1
  -5   2 -14 28994.1 2211.09   1
   5   2  14 28305.3 789.460   1
  -5  -2 -14 27461.6 1105.76   1
   5  -2  14 29047.5 1388.86   1
   5   2  14 26629.6 1065.98   1
  -5  -2 -14 27288.6 1018.86   1
  -5   2 -14 26637.3 771.900   1
  -5   2 -14 28786.2 1148.29   1
   5  -2  14 28313.0 1062.63   1
  -5  -5  -5 31060.3 933.170   1
   5   5   5 29687.7 873.930   1
   5  -5   5 28824.9 878.010   1
  -5  -5  -5 29297.9 1113.66   1
  -5   5  -5 32201.8 2207.20   1
  -5  -5  -5 31165.9 2293.47   1
  -5  -5  -5 31685.0 1725.43   1
  -5   5  -5 30349.4 1042.03   1
  -5   5  -5 30966.8 932.500   1
   2  -6  -7 5503.50 612.540   1
   2   6  -7 6114.82 617.910   1
  -2  -6   7 5531.03 620.410   1
  -2   6   7 6080.34 593.950   1
   5  -4 -12 24908.5 1089.05   1
   5  -4 -12 25349.5 933.470   1
  -5  -4  12 29472.4 1181.53   1
  -5  -4  12 23896.4 2381.19   1
  -5   4  12 26652.9 1030.45   1
   5   4 -12 28018.1 1092.34   1
   0   6   8 17959.7 548.270   1
   0  -6  -8 18464.4 540.960   1
   0  -6   8 17374.9 780.160   1
   0  -6  -8 19827.6 890.750   1
   0  -6   8 18206.3 559.610   1
   6  -3  10 10837.1 751.400   1
  -6   3 -10 11328.0 1191.87   1
  -6  -3 -10 10276.8 1159.94   1
   6   3  10 9241.33 222.460   1
  -6  -3 -10 10551.6 580.030   1
   6   3  10 11849.4 1597.08   1
  -6  -3 -10 10128.7 1031.49   1
  -6   3 -10 8746.56 754.570   1
  -4  -5  10 10815.3 300.470   1
  -4   5  10 11771.6 628.060   1
   4  -5 -10 12804.2 675.100   1
  -4  -5  10 9078.29 1249.68   1
  -4  -5  10 12748.6 718.650   1
   4   5 -10 11192.7 588.600   1
   4  -5 -10 10412.9 1255.56   1
  -8   0  10 1555.65 405.710   1
   8   0 -10 614.110 260.180   1
   8   0 -10 804.930 261.280   1
  -8   0  10 1475.93 421.280   1
   3   6  -5 3352.49 418.900   1
  -3   6   5 2933.61 382.300   1
   3  -6  -5 2113.62 356.410   1
   3   6  -5 3534.24 415.300   1
   3  -6  -5 3619.86 561.230   1
  -3  -6   5 2633.04 394.680   1
   3   1 -19 27562.2 1566.38   1
  -3  -1  19 24872.5 976.300   1
  -3   1  19 24587.6 1592.28   1
   3  -1 -19 25925.8 943.830   1
   3   1 -19 26905.3 1008.45   1
   3   1 -19 26544.1 1042.93   1
   3  -1 -19 25449.3 1047.33   1
  -3  -1  19 28108.6 1103.83   1
  -3   1  19 27067.5 1035.43   1
   3  -1 -19 25355.2 2221.99   1
   4  -3 -16 24315.1 1887.84   1
   4   3 -16 23572.5 944.840   1
  -4   3  16 19712.4 1993.28   1
   4   3 -16 22663.5 897.690   1
  -4   3  16 21991.0 1193.81   1
   4  -3 -16 22110.2 862.600   1
  -4  -3  16 22228.6 900.090   1
  -4  -3  16 23598.8 1888.17   1
   4   3 -16 24017.8 969.130   1
  -4  -4 -12 1725.98 420.280   1
  -4  -4 -12 2369.87 482.780   1
   4  -4  12 2121.02 378.850   1
  -4  -4 -12 2801.56 414.420   1
  -4   4 -12 2841.38 367.360   1
   4  -4  12 1819.65 404.910   1
   8  -1   6 1014.99 387.170   1
   8   1   6 1443.89 422.300   1
  -8  -1  -6 1182.96 376.490   1
  -8   1  -6 1254.24 308.470   1
   8  -1   6 1968.35 272.090   1
   8   1   6 1782.16 342.100   1
  -8  -1  -6 1987.05 341.710   1
  -8   1  -6 2090.90 324.700   1
   8   1   6 1201.74 275.620   1
   8  -1   6 934.090 263.330   1
   8  -2   4 5527.53 632.980   1
  -8   2  -4 4061.45 422.320   1
   8   2   4 4102.92 560.590   1
   8  -2   4 4308.06 541.620   1
  -8  -2  -4 4391.15 503.970   1
  -8  -2  -4 3876.51 515.380   1
   8  -2   4 3980.00 590.010   1
  -8   2  -4 3566.21 466.650   1
   8   2   4 3981.61 518.580   1
   8   2   4 4604.01 436.830   1
  -8  -2  -4 4702.69 652.350   1
  -1  -6   8 3999.71 582.910   1
  -1  -6   8 3973.25 417.050   1
  -1   6   8 3809.60 454.750   1
   1  -6  -8 3925.37 600.360   1
   7  -4  -2 26259.5 1006.01   1
  -7  -4   2 22517.4 2977.04   1
   7  -4  -2 23707.2 926.810   1
  -7   4   2 22790.7 834.420   1
   7   4  -2 29640.4 2110.86   1
   7  -4  -2 24584.0 1061.21   1
  -7  -4   2 26450.8 924.170   1
   7   4  -2 23572.0 811.960   1
   7  -4  -1 26232.5 1061.68   1
  -7  -4   1 26523.0 812.790   1
   7   4  -1 30532.6 2516.41   1
  -7   4   1 25871.9 891.630   1
   7  -4  -1 28376.7 2042.49   1
   7  -4  -1 21875.0 1730.45   1
   7   4  -1 24078.0 830.300   1
  -7  -4   1 22472.3 3033.35   1
   3   0  18 14123.4 1360.26   1
  -3   0 -18 14603.3 516.420   1
   3   0  18 17098.0 2562.79   1
  -3   0 -18 15803.9 694.570   1
   3   0  18 15018.0 532.680   1
   3   2  17 12632.3 1156.51   1
   3  -2  17 13863.6 1310.72   1
  -3  -2 -17 14840.9 621.540   1
   3  -2  17 12027.0 1024.80   1
  -3   2 -17 16383.6 1352.50   1
   3   2  17 12102.4 591.260   1
  -3  -2 -17 14583.8 1498.25   1
   3  -2  17 12358.4 609.680   1
  -3   2 -17 14957.2 614.660   1
  -7   2  12 14873.0 1201.17   1
  -7   2  12 14646.9 651.240   1
  -7  -2  12 14269.8 668.310   1
   7  -2 -12 14895.9 837.670   1
   7   2 -12 16897.4 2190.28   1
   7   2 -12 13497.8 580.660   1
   7  -2 -12 13751.2 574.850   1
  -7  -2  12 15527.0 711.110   1
  -3  -6  -4 11481.5 420.680   1
   3  -6   4 10956.1 497.230   1
  -3  -6  -4 10666.4 624.860   1
   3  -6   4 11938.8 722.400   1
   5  -1  15 2945.28 411.580   1
   5   1  15 3377.47 342.710   1
  -5   1 -15 3964.20 529.450   1
   5   1  15 3203.57 560.000   1
  -5  -1 -15 3412.13 576.260   1
  -5  -1 -15 2279.05 354.300   1
  -5   1 -15 2766.54 313.380   1
   5  -1  15 2686.59 468.000   1
  -5  -1 -15 3676.25 501.310   1
  -5   1 -15 3409.56 537.400   1
  -5   1 -15 3456.45 477.400   1
  -5  -1 -15 2825.85 409.070   1
   7  -2   9 55542.0 1852.53   1
   7   2   9 54331.2 1491.85   1
  -7   2  -9 53824.6 2202.41   1
  -7  -2  -9 52255.4 1644.39   1
  -7  -2  -9 53718.2 2431.02   1
  -7  -2  -9 48773.0 3307.01   1
  -7   2  -9 53041.0 1751.66   1
   7   2   9 51882.6 1723.84   1
  -7   2  -9 56519.8 1912.59   1
  -1  -2  19 16002.5 570.820   1
  -1   2  19 16124.1 947.580   1
   1   2 -19 15584.3 606.840   1
   1  -2 -19 15968.7 2219.72   1
  -1  -2  19 13120.9 1581.88   1
  -1   2  19 14694.0 667.090   1
   1  -2 -19 18756.6 972.630   1
   1   2 -19 16901.0 849.020   1
   1   2 -19 15720.9 1257.71   1
   1  -2 -19 16200.9 533.800   1
  -1  -2  19 16976.1 753.820   1
  -5   4 -10 12717.3 1158.28   1
  -5  -4 -10 11830.1 1266.53   1
  -5  -4 -10 12190.7 1208.78   1
   5  -4  10 11459.2 701.000   1
  -5  -4 -10 12205.1 629.780   1
  -5  -4 -10 11375.2 568.010   1
   5  -4  10 12375.4 763.840   1
  -5   4 -10 11357.6 774.120   1
   3  -3 -17 34734.4 1141.63   1
  -3  -3  17 37201.9 1395.85   1
   3   3 -17 34509.3 1233.83   1
   3   3 -17 37233.3 1927.59   1
   3  -3 -17 37082.3 1342.05   1
  -3   3  17 35726.8 1281.49   1
   3   3 -17 34861.8 1265.96   1
  -3   3  17 36411.3 1783.01   1
   7   4  -3 23678.9 1945.24   1
   7  -4  -3 19829.8 895.370   1
  -7   4   3 19359.3 751.690   1
  -7  -4   3 15050.2 2324.17   1
   7   4  -3 18533.3 531.030   1
  -7  -4   3 19678.7 772.840   1
   7  -4  -3 16088.2 2373.90   1
   7  -4  -3 21887.9 909.860   1
  -7  -4   0 10456.6 462.240   1
   7  -4   0 10728.7 621.870   1
   7  -4   0 10688.0 1167.36   1
  -7   4   0 8655.67 360.310   1
  -7  -4   0 9109.40 892.490   1
   7  -4   0 10831.7 755.710   1
  -6  -2 -12 27586.7 1053.62   1
  -6  -2 -12 33610.1 2857.47   1
  -6   2 -12 31817.9 3083.49   1
  -6   2 -12 31569.2 1161.02   1
  -6   2 -12 26223.2 2220.02   1
   6   2  12 31455.2 1193.50   1
   6   2  12 30693.5 1115.46   1
   6   2  12 31224.7 900.110   1
   6  -2  12 30525.7 1924.63   1
  -6   2 -12 30080.4 885.220   1
   6  -2  12 29831.8 1231.60   1
  -6  -2 -12 27276.2 2222.33   1
   6   1  13 10888.9 1367.27   1
   6  -1  13 9678.79 501.480   1
   6   1  13 9903.49 403.890   1
  -6   1 -13 10236.5 382.850   1
  -6  -1 -13 11456.9 536.430   1
  -6  -1 -13 11644.4 1144.94   1
  -6   1 -13 11221.7 1052.82   1
  -6  -1 -13 9692.82 1032.68   1
  -6   1 -13 9259.47 880.510   1
  -6   1 -13 13396.2 1232.87   1
  -6  -1 -13 11255.6 622.430   1
   6  -1  13 10627.2 668.120   1
   1  -5 -13 15218.7 815.340   1
  -1  -5  13 16036.7 747.880   1
   1   5 -13 16420.3 702.020   1
  -1  -5  13 16114.6 565.230   1
   1  -5 -13 16645.4 725.530   1
  -1   5  13 15028.2 995.580   1
  -1  -5  13 16084.9 887.690   1
  -6   4  -7 13356.3 956.830   1
  -6  -4  -7 12314.1 560.760   1
  -6   4  -7 13055.4 1354.08   1
  -6  -4  -7 14036.4 1320.75   1
   6   4   7 13234.2 286.240   1
   6  -4   7 11513.6 1118.30   1
  -6   4  -7 12267.1 481.850   1
   0  -5 -13 21254.2 1636.42   1
   0  -5  13 19063.5 3590.32   1
   0   5  13 17170.5 1493.58   1
   0  -5  13 18079.4 666.360   1
   0  -5  13 17548.2 432.290   1
   0  -5 -13 18676.3 409.270   1
   0   5 -13 16639.7 683.880   1
   0  -5  13 18066.7 1798.70   1
  -2  -2 -18 3536.22 653.860   1
   2   2  18 3267.56 541.550   1
  -2   2 -18 3296.44 317.720   1
  -2  -2 -18 3334.45 500.870   1
   2  -2  18 3242.75 662.450   1
  -2   2 -18 3993.32 557.570   1
   2   2  18 3587.26 565.150   1
   2  -2  18 3723.12 543.790   1
   2  -2  18 3987.13 499.990   1
  -2  -2 -18 3252.13 335.800   1
   1   0 -20 31974.4 2428.33   1
  -1   0  20 27558.2 1020.34   1
   1   0 -20 27375.6 999.990   1
   1   0 -20 29685.8 2481.65   1
  -1   0  20 27254.3 1027.55   1
   3   4 -15 5662.20 883.880   1
   3  -4 -15 4744.76 472.450   1
  -3  -4  15 3935.84 662.740   1
  -3   4  15 4870.55 651.020   1
   3  -4 -15 5028.47 590.360   1
  -3  -4  15 4173.87 527.400   1
  -3  -4  15 5240.02 591.590   1
   0  -2 -19 12567.9 1031.56   1
   0   2 -19 15113.7 631.010   1
   0   2  19 13303.1 727.280   1
   0  -2  19 14404.7 719.200   1
   0   2 -19 13722.6 791.500   1
   0  -2 -19 13667.8 689.630   1
   0  -2  19 14744.5 512.670   1
   0  -2  19 14571.6 1775.02   1
   0   2  19 14323.6 621.510   1
   0  -2 -19 12568.6 1672.62   1
   0   2 -19 12745.9 554.630   1
   0  -2  19 13451.5 1272.91   1
   0   2  19 12601.4 1125.43   1
   6   0 -16 39974.5 1433.90   1
  -6   0  16 40314.1 1411.70   1
  -6   0  16 39297.1 1363.45   1
   6   0 -16 37627.2 1282.56   1
  -2   0 -19 120.560 171.280   1
  -2   0 -19 280.980 185.320   1
  -2   0 -19 453.980 163.290   1
   2   0  19 479.910 219.150   1
   2   0  19 131.650 179.590   1
   2   0  19 -64.590 266.740   1
   8   2  -8 7035.69 1275.53   1
  -8   2   8 5634.82 560.460   1
  -8  -2   8 5706.40 628.770   1
   8  -2  -8 7081.43 1445.04   1
   8   2  -8 6479.85 1047.03   1
   8  -2  -8 5927.53 589.270   1
  -8  -2   8 5733.51 944.470   1
  -4  -4  14 66750.7 1950.09   1
   4  -4 -14 70368.0 2407.49   1
  -4   4  14 73009.7 2165.23   1
   4  -4 -14 70413.4 2205.66   1
  -4  -4  14 72654.9 2230.53   1
   4   4 -14 71366.1 2126.44   1
  -7   4   4 17256.6 565.650   1
  -7  -4   4 13903.7 2010.92   1
   7  -4  -4 14887.5 1837.61   1
   7  -4  -4 18078.1 1328.10   1
   7   4  -4 19359.1 861.000   1
   7   4  -4 15753.1 519.720   1
  -7  -4   4 17389.8 617.770   1
   7  -4  -4 19151.8 3437.55   1
   7  -4   1 8135.53 749.020   1
   7   4   1 8183.49 752.600   1
   7  -4   1 7268.60 1459.26   1
  -7   4  -1 7157.02 1306.69   1
  -7  -4  -1 6953.75 1283.13   1
  -7  -4  -1 8008.40 757.280   1
   7   4   1 6293.68 538.170   1
   8   0   7 571.440 255.090   1
   8   0   7 159.980 324.620   1
  -8   0  -7 101.050 249.390   1
   8   0   7 469.130 180.140   1
  -8   0  -7 621.120 174.880   1
   1  -6   8 29645.4 896.080   1
  -1  -6  -8 32028.2 1009.08   1
   1  -6   8 35203.6 2668.40   1
  -1  -6  -8 33928.2 1357.45   1
  -1  -6  -8 31328.6 1278.56   1
  -1   6  -8 31562.0 934.740   1
  -1  -4  16 570.250 226.130   1
   1  -4 -16 909.600 533.880   1
  -1  -4  16 308.860 149.920   1
   1   4 -16 735.770 420.440   1
  -1  -4  16 913.810 466.510   1
  -1   4  16 643.260 385.970   1
   1  -4 -16 363.650 143.290   1
   4   0  17 202.210 232.230   1
   4   0  17 202.860 167.920   1
  -4   0 -17 -0.5600 133.270   1
   4   0  17 331.170 274.760   1
  -4   0 -17 165.790 260.410   1
   0   0 -20 40464.6 1816.11   1
   0   0 -20 45915.3 2367.76   1
   0   0 -20 41366.1 1342.34   1
   0   0  20 37470.1 2260.77   1
   0   0  20 37376.7 3688.50   1
   0   0  20 44704.4 1432.51   1
  -6  -3  13 -165.04 317.730   1
   6  -3 -13 482.750 310.680   1
  -6   3  13 702.980 243.840   1
  -6   3  13 333.310 265.660   1
  -6  -3  13 -30.570 262.400   1
   6  -3 -13 702.690 362.750   1
   6   3 -13 270.640 254.750   1
   8  -1 -10 4600.17 499.820   1
  -8   1  10 4591.06 575.960   1
  -8  -1  10 4938.91 647.500   1
   8   1 -10 3392.63 428.700   1
  -8  -1  10 5448.63 656.230   1
   8  -1 -10 4650.28 710.370   1
   8   1 -10 4291.22 753.630   1
  -8   1  10 4638.04 932.130   1
   7  -3 -10 564.440 353.660   1
  -7  -3  10 -446.07 423.150   1
   7   3 -10 621.570 235.130   1
  -7  -3  10 405.870 434.030   1
  -7   3  10 734.930 315.090   1
   7  -3 -10 528.600 375.140   1
  -3  -6   6 76232.9 2214.09   1
   3   6  -6 77870.7 2375.84   1
   3   6  -6 78188.5 2056.24   1
  -3   6   6 79507.0 2259.77   1
   3  -6  -6 76761.8 2301.22   1
  -5  -5   8 29862.5 1838.61   1
   5  -5  -8 32052.9 1098.26   1
   5  -5  -8 34373.8 1265.21   1
   5   5  -8 30359.2 1094.98   1
  -5   5   8 33070.9 1196.19   1
  -5  -5   8 37871.3 3417.63   1
   3  -5 -12 10445.3 834.590   1
   3  -5 -12 10309.3 1157.91   1
   3   5 -12 9140.52 1251.84   1
  -3  -5  12 8550.77 941.280   1
  -3   5  12 9915.98 601.440   1
  -3  -5  12 9779.35 721.560   1
  -3  -5  12 11405.9 786.720   1
   2   2 -19 2410.90 408.380   1
   2  -2 -19 3668.14 572.140   1
  -2  -2  19 1929.12 328.480   1
  -2   2  19 1937.56 318.830   1
  -2   2  19 2475.11 445.160   1
   2  -2 -19 2316.76 354.530   1
   2   2 -19 2075.57 313.970   1
  -2  -2  19 1203.95 398.360   1
   2  -2 -19 2633.42 355.270   1
   2   2 -19 2935.89 458.210   1
   0  -4  16 17349.0 902.220   1
   0   4  16 17206.7 1570.13   1
   0  -4  16 18562.1 1675.06   1
   0  -4  16 18312.6 771.840   1
   0  -4 -16 18705.8 775.180   1
   0  -4 -16 18277.7 399.630   1
   0  -4 -16 17034.1 2267.14   1
   0   4 -16 16749.0 695.460   1
   0   4  16 18159.0 730.350   1
   0  -4  16 19280.3 1589.32   1
  -7   3  -7 58228.5 2038.13   1
  -7  -3  -7 57905.6 2780.06   1
  -7  -3  -7 59960.6 1805.05   1
  -7   3  -7 63076.3 1963.05   1
  -7  -3  -7 59538.3 1912.42   1
   7   3   7 56152.3 1521.61   1
  -7   3  -7 56275.9 1539.74   1
   7   3   7 57535.6 1712.35   1
   7  -3   7 58312.9 2031.03   1
  -5  -3  15 537.040 362.320   1
   5   3 -15 1052.68 302.120   1
   5  -3 -15 1130.94 264.600   1
  -5   3  15 922.190 337.800   1
   5   3 -15 1076.69 155.370   1
  -5   3  15 719.800 295.940   1
   5  -3 -15 -25.690 387.080   1
  -5  -3  15 1120.21 373.580   1
   4  -2  16 2296.36 616.330   1
   4   2  16 3588.76 540.140   1
  -4  -2 -16 2102.27 397.230   1
   4   2  16 1911.32 375.420   1
  -4   2 -16 3163.47 561.940   1
   4   2  16 2887.01 280.660   1
   4  -2  16 2140.76 343.660   1
  -4   2 -16 3594.95 367.260   1
  -4  -2 -16 3862.97 501.660   1
  -2  -5 -12 63.8100 168.970   1
  -2  -5 -12 -250.67 284.310   1
   2  -5  12 21.0500 302.150   1
   2  -5  12 882.570 348.720   1
   2   5  12 202.800 175.330   1
  -2  -6  -7 7505.41 711.830   1
  -2   6  -7 8588.93 731.620   1
  -2  -6  -7 6894.68 1330.27   1
   2  -6   7 7527.20 389.110   1
   2  -6   7 7089.21 1432.15   1
  -2  -6  -7 7311.74 1321.94   1
  -3  -1 -18 14078.1 1422.81   1
  -3   1 -18 13842.2 666.120   1
  -3   1 -18 11471.6 626.730   1
   3  -1  18 12681.3 1005.85   1
   3   1  18 12881.8 1144.38   1
   3  -1  18 12806.1 574.520   1
   3   1  18 10370.6 1015.62   1
   3   1  18 11672.5 1953.69   1
  -3  -1 -18 12636.1 605.920   1
   3  -1  18 11893.3 1764.97   1
  -6   4  10 529.100 306.470   1
   6  -4 -10 756.500 247.450   1
  -6  -4  10 -83.250 324.330   1
   6  -4 -10 282.260 259.110   1
  -6  -4  10 448.320 157.630   1
   6   4 -10 333.570 264.590   1
  -7   0  14 17371.0 1819.88   1
   7   0 -14 16786.5 635.780   1
   7   0 -14 18268.9 1136.30   1
  -7   0  14 16620.8 1158.55   1
   1   3 -18 36640.9 1290.36   1
  -1  -3  18 39428.4 1405.60   1
  -1   3  18 38958.4 1812.43   1
  -1  -3  18 38968.7 1188.52   1
   1   3 -18 38480.5 1309.75   1
  -1  -3  18 34960.0 1887.35   1
   1  -3 -18 37350.9 2047.79   1
   1  -3 -18 37789.9 1176.51   1
  -1   3  18 38022.0 1328.21   1
   1  -3 -18 36608.6 1318.25   1
   1   3 -18 41084.2 1719.81   1
  -2   0  20 1743.56 375.280   1
   2   0 -20 2135.06 366.030   1
   2   0 -20 1372.47 323.380   1
  -2   0  20 2537.09 439.360   1
   2   0 -20 2557.10 401.550   1
  -5   5  -6 40159.6 1087.55   1
  -5   5  -6 39504.9 1231.00   1
  -5  -5  -6 40418.4 1979.27   1
  -5   5  -6 39829.8 2775.80   1
  -5  -5  -6 38611.4 1247.27   1
  -5  -5  -6 35872.8 2328.78   1
   5  -5   6 38313.1 1083.92   1
  -5  -5  -6 39392.3 1074.92   1
   2  -4  15 6380.64 694.730   1
   2   4  15 6462.28 729.080   1
   2  -4  15 5860.06 792.820   1
  -2  -4 -15 4993.19 1083.58   1
  -2  -4 -15 6650.27 716.830   1
   2  -4  15 6666.64 1309.87   1
   7   0  11 672.720 212.370   1
  -7   0 -11 290.350 172.310   1
  -7   0 -11 175.340 162.640   1
  -7   0 -11 -75.580 223.820   1
   3  -6   5 10100.2 1205.57   1
  -3  -6  -5 8864.75 728.050   1
  -3  -6  -5 8511.61 537.430   1
   3  -6   5 8895.88 821.720   1
  -3  -6  -5 9259.53 990.400   1
   2  -6  -8 656.180 265.790   1
   2   6  -8 438.840 252.380   1
   2  -6  -8 879.220 448.230   1
  -2   6   8 356.280 266.620   1
  -2  -6   8 104.060 357.380   1
   3  -3  16 704.800 343.180   1
  -3  -3 -16 274.850 185.690   1
  -3  -3 -16 1259.75 512.900   1
   3  -3  16 1004.71 398.660   1
   3  -3  16 734.940 210.700   1
   3   3  16 753.150 246.060   1
  -8  -2  -5 25729.4 1021.10   1
  -8   2  -5 27257.0 1063.15   1
   8  -2   5 28852.5 2061.97   1
   8  -2   5 26092.5 1058.34   1
   8   2   5 28205.1 934.080   1
   8  -2   5 27846.7 1167.66   1
  -8  -2  -5 27504.5 1426.31   1
  -8   2  -5 26431.5 882.050   1
   8   2   5 27688.0 1458.66   1
  -8  -2  -5 25256.7 930.460   1
   8   2   5 26288.0 2163.21   1
   7  -4  -5 8409.67 1373.99   1
   7   4  -5 9298.72 414.550   1
  -7  -4   5 9228.97 1230.30   1
   7  -4  -5 9602.33 837.120   1
  -7   4   5 10122.7 1437.71   1
   7  -4  -5 10674.1 1061.84   1
   7   4  -5 10393.4 565.590   1
  -7  -4   5 10227.6 541.020   1
   8   3  -2 15.2500 304.490   1
   8  -3  -2 -405.10 227.990   1
   8  -3  -2 -46.620 241.820   1
  -8  -3   2 409.870 188.930   1
   8   3  -2 377.600 199.680   1
  -8  -3   2 379.370 382.490   1
   8  -3  -2 -363.38 275.350   1
  -8   3   2 309.850 198.570   1
   8   3  -2 253.550 87.2000   1
   7   4   2 1373.29 205.500   1
  -7  -4  -2 1890.18 302.760   1
  -7  -4  -2 1340.60 277.340   1
   7   4   2 2280.14 342.840   1
  -7   4  -2 1218.21 337.310   1
   7  -4   2 1911.61 346.740   1
   7  -4   2 985.490 294.160   1
   4  -5   9 14048.6 1023.64   1
  -4  -5  -9 15934.9 1074.92   1
  -4  -5  -9 11570.9 1902.46   1
   4  -5   9 13616.6 1376.97   1
  -4  -5  -9 13797.1 1423.58   1
  -4   5  -9 14547.3 1197.89   1
  -4  -5  -9 15664.1 1295.14   1
  -4   5  -9 15341.4 1608.38   1
   8  -3  -1 4802.82 717.400   1
  -8  -3   1 6307.82 844.570   1
   8   3  -1 4790.86 1013.77   1
  -8  -3   1 3958.37 683.620   1
   8  -3  -1 4543.42 695.740   1
  -8   3   1 5775.91 575.370   1
   8   3  -1 4658.09 706.150   1
   8  -3  -1 5888.90 773.020   1
   8   3  -1 5059.93 633.890   1
  -2  -5  13 3320.53 700.580   1
  -2   5  13 3278.58 483.790   1
   2  -5 -13 3515.86 406.870   1
  -2  -5  13 2874.17 460.700   1
   2   5 -13 3762.32 585.190   1
  -2  -5  13 3653.24 454.380   1
   2  -5 -13 3977.97 522.600   1
  -3  -4 -14 19056.4 869.080   1
   3  -4  14 18528.9 916.990   1
  -3  -4 -14 17262.4 3581.73   1
   3   4  14 19835.0 796.530   1
   3  -4  14 22485.9 1978.02   1
  -1  -1  20 1342.05 403.630   1
  -1   1  20 876.570 384.850   1
   1   1 -20 10.6400 163.500   1
   1   1 -20 279.100 274.780   1
   1  -1 -20 951.560 254.890   1
  -1   1  20 429.280 237.180   1
  -1  -1  20 1048.51 406.950   1
   1  -1 -20 557.390 354.660   1
   1   1 -20 898.590 303.160   1
   1  -1 -20 753.710 230.830   1
  -6   2  15 100.460 270.980   1
   6   2 -15 481.670 350.670   1
   6   2 -15 -107.98 291.910   1
   6   2 -15 -50.770 88.4300   1
   6  -2 -15 162.340 256.750   1
  -6  -2  15 210.570 263.960   1
  -6  -2  15 321.890 377.420   1
   6  -2 -15 269.590 394.740   1
  -6   2  15 240.920 142.810   1
   0   3 -18 57950.9 1807.47   1
   0   3  18 53341.2 1407.35   1
   0   3  18 50185.8 3860.66   1
   0  -3  18 58044.5 1793.37   1
   0  -3  18 59897.0 3368.58   1
   0   3 -18 54141.6 1574.53   1
   0  -3  18 54913.3 2054.94   1
   0  -3 -18 54650.8 1696.46   1
   0   3  18 51616.9 2721.27   1
   0  -3  18 58448.6 1526.34   1
   0  -3 -18 55028.4 1718.03   1
   0   3 -18 53569.9 1794.26   1
   0  -3 -18 53600.6 1406.33   1
   2   3  17 45795.6 1128.02   1
   2  -3  17 47143.5 1525.44   1
  -2  -3 -17 46258.4 1480.20   1
  -2  -3 -17 45198.0 2054.41   1
   2  -3  17 49436.5 1574.94   1
  -2   3 -17 50317.8 1724.71   1
   2   3  17 43418.1 3460.57   1
   2  -3  17 45788.6 3378.17   1
  -8  -3   3 2778.12 459.320   1
   8  -3  -3 1820.01 435.390   1
   8  -3  -3 2470.15 598.490   1
  -8   3   3 2400.74 334.410   1
   8   3  -3 2098.42 347.310   1
  -8  -3   3 1917.19 436.610   1
   8   3  -3 2043.86 419.080   1
   8  -3  -3 2200.70 471.750   1
   8   3  -3 2281.92 353.390   1
  -5  -3 -13 24090.7 2220.76   1
   5  -3  13 24399.4 1093.95   1
  -5  -3 -13 23265.3 941.880   1
  -5   3 -13 23161.4 1863.22   1
  -5  -3 -13 25041.5 1811.39   1
  -5   3 -13 27662.3 2858.10   1
  -5  -3 -13 26042.1 2570.45   1
   5  -3  13 25945.9 1477.60   1
  -1  -5 -13 542.550 149.070   1
   1  -5  13 423.900 329.830   1
   1  -5  13 280.550 206.320   1
   1   5  13 394.150 113.750   1
  -1  -5 -13 817.310 341.670   1
   1  -5  13 368.360 124.610   1
   6  -1 -16 847.090 358.250   1
   6   1 -16 657.000 222.740   1
   6   1 -16 383.530 362.710   1
  -6   1  16 358.890 301.770   1
  -6  -1  16 -257.95 271.710   1
   6  -1 -16 143.500 388.340   1
  -6   1  16 458.290 194.170   1
  -6  -1  16 761.010 423.730   1
   6   1 -16 302.380 151.990   1
  -2  -1 -19 3749.30 457.100   1
   2  -1  19 4537.29 633.620   1
  -2  -1 -19 4128.46 498.790   1
  -2   1 -19 3687.25 468.420   1
   2   1  19 4454.80 637.490   1
   2  -1  19 4798.60 1112.36   1
   2  -1  19 4054.42 473.310   1
  -2   1 -19 4843.95 621.120   1
  -2   1 -19 5510.50 442.220   1
   8  -3   0 3235.75 544.490   1
  -8  -3   0 3904.73 550.450   1
   8   3   0 3140.16 393.000   1
  -8  -3   0 3397.33 559.260   1
  -8   3   0 3118.94 576.050   1
   8  -3   0 2299.31 463.770   1
   8  -3   0 2772.21 406.750   1
   8   3   0 3289.53 653.390   1
   8   3   0 2782.42 459.600   1
  -4  -6   1 35855.1 1145.90   1
   4   6  -1 36089.2 1122.57   1
   4  -6  -1 36379.6 1199.98   1
  -4   6   1 36973.9 1116.82   1
   4   6  -1 36007.7 1058.06   1
   4  -6  -1 35729.7 1034.79   1
  -2  -4  16 1778.10 502.340   1
   2   4 -16 792.770 236.880   1
  -2  -4  16 2049.18 355.750   1
   2  -4 -16 2148.94 315.450   1
  -2  -4  16 1822.97 374.350   1
   2  -4 -16 2169.85 554.990   1
   0  -6   9 396.080 229.570   1
   0  -6  -9 927.680 159.270   1
   0  -6  -9 526.490 332.100   1
   0   6   9 540.400 176.550   1
   0  -6   9 465.470 168.320   1
   0  -6   9 752.330 164.450   1
   0  -6  -9 811.170 307.090   1
   0  -6   9 645.940 360.220   1
   3  -5  11 189.350 350.410   1
  -3  -5 -11 273.760 317.090   1
  -3  -5 -11 136.840 112.400   1
  -3  -5 -11 -35.490 133.260   1
   3  -5  11 500.300 365.910   1
  -3   5 -11 233.220 91.5000   1
   8   1   7 9504.93 1093.53   1
   8   1   7 11645.5 842.450   1
  -8   1  -7 10656.5 1089.55   1
  -8  -1  -7 9939.67 1095.66   1
   8   1   7 10813.2 1247.88   1
   8  -1   7 9570.72 1203.24   1
   8  -1   7 9220.24 758.200   1
  -8   1  -7 10008.2 1106.11   1
  -8  -1  -7 8380.67 987.240   1
   8  -1   7 10184.8 1113.15   1
  -4  -6   0 11832.0 797.700   1
   4   6   0 10345.7 695.250   1
  -4   6   0 10888.9 691.100   1
  -4  -6   0 11338.3 723.910   1
   4  -6   0 11423.6 957.610   1
  -4  -6   0 11028.3 882.110   1
   4  -6   0 11174.8 1215.98   1
   9   0  -2 44769.6 1449.36   1
   9   0  -2 39748.2 1391.13   1
   9   0  -2 40228.7 1278.98   1
  -9   0   2 41253.0 1308.87   1
   6   5  -1 6548.29 502.840   1
  -6  -5   1 6367.38 581.670   1
  -6  -5   1 6270.70 452.780   1
   6   5  -1 7251.99 684.750   1
   6  -5  -1 7319.34 785.770   1
  -6   5   1 5704.61 488.010   1
   6  -5  -1 6843.31 636.960   1
   8   0 -11 311.860 218.500   1
  -8   0  11 61.8200 270.190   1
  -8   0  11 86.8500 160.010   1
   8   0 -11 211.900 236.950   1
  -4  -6   2 6534.87 660.980   1
  -4   6   2 5030.36 421.460   1
   4  -6  -2 6256.98 631.350   1
   4   6  -2 4753.21 1199.22   1
   4  -6  -2 5519.53 635.640   1
   4   6  -2 5845.75 562.190   1
  -1  -6   9 4891.82 886.340   1
   1   6  -9 6786.56 606.060   1
  -1  -6   9 7177.76 687.730   1
   1  -6  -9 6364.27 613.280   1
  -1  -6   9 6680.91 586.580   1
   1  -6  -9 6783.47 1051.36   1
  -1  -6   9 6473.52 583.190   1
  -1   6   9 6640.34 699.840   1
   4   1  17 693.450 266.250   1
  -4  -1 -17 876.860 403.090   1
   4  -1  17 907.950 331.670   1
   4   1  17 740.030 238.860   1
   4  -1  17 1205.75 385.260   1
  -4  -1 -17 593.500 320.910   1
  -4   1 -17 1025.98 204.660   1
   4   1  17 1016.55 343.770   1
   4  -1  17 689.300 328.300   1
  -4   1 -17 806.710 374.720   1
   6   5  -2 2206.08 296.460   1
  -6  -5   2 1844.02 298.350   1
  -6   5   2 1825.79 287.340   1
  -6  -5   2 1773.34 281.970   1
   6  -5  -2 2169.31 414.920   1
   6   5  -2 1046.97 217.190   1
   6  -5  -2 1225.63 333.070   1
   0   1  20 16485.1 1334.72   1
   0  -1  20 16495.8 1238.78   1
   0  -1 -20 16152.1 1314.87   1
   0   1 -20 19351.5 745.660   1
   0   1 -20 18922.3 965.350   1
   0   1  20 19354.2 841.960   1
   0  -1 -20 19022.1 897.100   1
   0  -1  20 15991.2 1767.82   1
   0  -1 -20 15388.8 993.350   1
   0  -1  20 15033.8 1683.11   1
   0   1  20 16821.4 1750.47   1
   0  -1  20 17240.3 1058.88   1
   0   1 -20 16865.4 1418.15   1
   9   0  -1 323.550 360.000   1
  -9   0   1 102.140 250.620   1
   9   0  -1 699.050 403.900   1
   9   0  -1 -13.010 309.520   1
   4   0 -19 620.040 484.740   1
  -4   0  19 398.870 268.290   1
   4   0 -19 369.500 303.780   1
  -4   0  19 -133.08 303.070   1
   4   0 -19 781.110 209.840   1
   8  -3  -4 6040.74 738.840   1
   8   3  -4 6418.85 793.260   1
   8  -3  -4 4887.09 705.840   1
  -8  -3   4 5952.83 1125.05   1
   8   3  -4 5359.31 566.920   1
  -8  -3   4 5350.60 693.010   1
   8  -3  -4 5416.50 714.800   1
  -8   3   4 4589.67 1083.76   1
   8   3  -4 5303.53 338.590   1
   9   0  -3 602.880 495.510   1
   9   0  -3 1214.85 435.410   1
  -9   0   3 81.2600 259.820   1
   9   0  -3 395.350 197.810   1
   6  -5   0 18295.3 789.920   1
   6   5   0 19259.5 699.360   1
  -6  -5   0 18703.4 680.320   1
   6  -5   0 19002.0 1534.21   1
   6   5   0 20841.9 1613.58   1
  -6  -5   0 19281.2 645.420   1
  -6   5   0 18646.4 669.100   1
   4   5 -11 1418.87 349.830   1
  -4  -5  11 112.620 299.200   1
  -4  -5  11 1283.39 363.570   1
   4  -5 -11 787.430 238.090   1
  -4  -5  11 619.830 141.780   1
  -4   5  11 378.230 417.410   1
   4  -5 -11 696.630 362.800   1
  -2   3  18 766.060 225.050   1
  -2  -3  18 1298.83 380.360   1
   2  -3 -18 266.730 172.470   1
   2  -3 -18 -136.11 317.590   1
  -2   3  18 -135.17 259.400   1
  -2  -3  18 573.240 183.760   1
   2   3 -18 984.850 199.140   1
   2   3 -18 320.710 112.530   1
   2   3 -18 352.000 267.070   1
  -2  -3  18 -47.810 334.570   1
  -4  -2  18 -648.25 302.030   1
   4   2 -18 243.740 114.080   1
  -4  -2  18 583.080 400.700   1
   4  -2 -18 -86.910 293.390   1
  -4   2  18 392.970 284.560   1
  -4   2  18 617.260 213.870   1
   4  -2 -18 496.260 240.300   1
   4   2 -18 540.620 264.830   1
   4   2 -18 341.910 123.990   1
  -1  -2 -19 52772.4 1619.54   1
  -1   2 -19 50706.0 1513.09   1
   1  -2  19 54026.1 1663.44   1
   1   2  19 49737.3 3467.79   1
   1  -2  19 50493.2 4327.70   1
  -1  -2 -19 54007.2 1637.33   1
  -1   2 -19 53714.8 1615.23   1
   1  -2  19 52546.8 3315.49   1
   1   2  19 54452.8 1662.71   1
   1  -2  19 55831.8 1487.43   1
  -1  -2 -19 54727.6 1456.84   1
  -1   2 -19 52007.8 1610.13   1
   1   2  19 50353.3 1349.60   1
  -4  -6  -1 597.200 184.720   1
   4   6   1 1215.92 290.200   1
   4  -6   1 392.660 272.250   1
  -4  -6  -1 630.810 238.120   1
  -4  -6  -1 1045.26 180.300   1
  -4   6  -1 588.400 171.990   1
  -4   6  -1 783.720 243.230   1
  -6   5   3 35.6800 203.570   1
   6  -5  -3 511.460 382.060   1
   6  -5  -3 78.5800 217.220   1
  -6  -5   3 139.940 202.880   1
   6   5  -3 56.6000 181.260   1
  -6  -5   3 275.010 165.800   1
   6  -5  -3 279.350 168.390   1
   6   5  -3 222.740 182.250   1
  -8   2   9 49323.6 1531.10   1
  -8  -2   9 44917.1 2056.37   1
   8   2  -9 49827.9 1247.89   1
   8  -2  -9 48599.7 2676.49   1
   8   2  -9 49460.9 1533.27   1
   8  -2  -9 46431.3 1445.02   1
  -8  -2   9 47069.1 1488.60   1
   8  -3   1 1667.36 358.310   1
  -8  -3  -1 1628.02 336.660   1
   8   3   1 1681.11 385.180   1
  -8  -3  -1 1515.56 451.380   1
   8  -3   1 1715.60 364.840   1
  -8   3  -1 1914.51 280.160   1
   8   3   1 1592.29 313.340   1
   8   3   1 1323.47 246.580   1
   8  -3   1 1611.05 408.410   1
  -7  -1  14 23563.3 1399.52   1
  -7   1  14 25300.7 2073.94   1
   7   1 -14 25080.7 1718.54   1
   7  -1 -14 21631.8 1209.47   1
  -7  -1  14 23228.9 986.640   1
  -7   1  14 24134.5 985.360   1
   7   1 -14 22904.8 911.480   1
   7  -1 -14 22411.3 898.470   1
   4  -6  -3 17373.3 3654.20   1
   4   6  -3 17091.0 1370.68   1
  -4   6   3 17962.2 1259.82   1
   4  -6  -3 15844.9 1318.41   1
   4   6  -3 15104.9 1075.30   1
  -4  -6   3 15829.8 1010.52   1
   2  -1 -20 2466.48 353.940   1
   2   1 -20 2067.79 413.370   1
   2   1 -20 1910.89 393.690   1
   2  -1 -20 3764.10 558.650   1
  -2  -1  20 2989.84 422.950   1
  -2   1  20 2495.13 370.450   1
   2  -1 -20 3618.99 540.640   1
  -2   1  20 2485.77 407.230   1
  -2  -1  20 2683.64 465.110   1
   2   1 -20 3062.84 383.340   1
  -5   0  18 20201.2 2453.93   1
  -5   0  18 24543.7 1776.50   1
   5   0 -18 24629.1 940.440   1
   5   0 -18 26087.2 1176.17   1
   5   0 -18 24941.5 913.450   1
  -9   0   0 60233.7 1741.15   1
   9   0   0 59952.6 1721.91   1
   9   0   0 56859.2 2343.86   1
   9   0   0 60907.8 1781.47   1
  -7   4   6 9990.15 1451.91   1
   7  -4  -6 8553.95 1384.27   1
   7  -4  -6 10533.2 813.250   1
  -7  -4   6 8922.33 1109.10   1
   7   4  -6 10798.9 1001.83   1
   7  -4  -6 9789.75 775.470   1
   7   4  -6 9904.23 687.080   1
  -7  -4   6 11079.5 811.970   1
   3  -6  -7 595.650 256.150   1
  -3  -6   7 179.680 319.840   1
  -3   6   7 407.720 247.110   1
   3   6  -7 726.920 211.030   1
   3  -6  -7 -248.62 344.860   1
   9   0  -4 32584.2 2366.83   1
   9   0  -4 28406.2 1599.91   1
  -9   0   4 32506.0 2104.24   1
   9   0  -4 29227.7 1021.01   1
  -9   0   4 28483.7 1610.56   1
   7   4   3 14911.2 860.780   1
   7   4   3 18855.8 1509.70   1
   7  -4   3 18974.9 1828.70   1
  -7  -4  -3 17601.8 3488.75   1
  -7   4  -3 16989.4 995.360   1
   7  -4   3 14620.6 1742.00   1
  -7  -4  -3 18856.2 1208.84   1
   7   1  11 1343.98 245.140   1
  -7   1 -11 1890.33 292.480   1
   7   1  11 2047.45 382.130   1
  -7  -1 -11 1787.38 346.640   1
  -7   1 -11 774.470 294.430   1
  -7  -1 -11 714.690 255.370   1
  -7   1 -11 1813.64 449.990   1
  -7  -1 -11 973.290 339.490   1
   7  -1  11 1812.26 475.390   1
   1  -4  16 43065.2 3215.05   1
   1  -4  16 45115.6 3212.11   1
  -1  -4 -16 42195.8 1067.47   1
  -1   4 -16 43703.2 1440.65   1
  -1  -4 -16 49289.0 2739.69   1
   1  -4  16 40512.5 1049.70   1
  -1  -4 -16 44158.0 1412.19   1
   1   4  16 40762.9 2332.01   1
  -5   4  13 2661.44 470.780   1
   5  -4 -13 2762.50 648.310   1
  -5  -4  13 3024.88 457.560   1
   5  -4 -13 2668.73 359.940   1
   5   4 -13 3130.55 550.070   1
   6   4   8 1714.89 254.360   1
  -6   4  -8 2493.30 350.410   1
  -6  -4  -8 1330.55 358.870   1
   6  -4   8 2300.07 487.520   1
  -6   4  -8 2080.89 310.130   1
  -6  -4  -8 2786.71 441.160   1
  -6   4  -8 1829.28 189.110   1
  -1   0 -20 253.760 209.140   1
  -1   0 -20 -65.180 257.990   1
   1   0  20 283.260 227.360   1
   1   0  20 152.230 244.150   1
  -1   0 -20 84.4000 153.460   1
   1   0  20 332.170 274.060   1
   1   0  20 0.51000 222.100   1
   6   5   1 253.510 165.640   1
  -6  -5  -1 88.8600 175.670   1
   6  -5   1 547.540 319.710   1
   6   5   1 162.700 150.040   1
  -6  -5  -1 20.5000 147.420   1
   6  -5   1 160.170 173.120   1
  -4  -3 -15 75588.5 2167.34   1
   4  -3  15 81802.2 16090.0   1
  -4  -3 -15 77611.6 2174.45   1
  -4  -3 -15 75559.2 2507.79   1
   4  -3  15 78596.5 2497.83   1
  -4   3 -15 76096.4 3674.42   1
  -6   3 -11 24399.9 682.530   1
  -6  -3 -11 29809.4 2404.08   1
   6   3  11 26734.8 1874.38   1
  -6   3 -11 30401.4 2919.05   1
  -6  -3 -11 26685.9 1009.46   1
  -6  -3 -11 23786.0 2106.04   1
  -6   3 -11 22617.9 2042.39   1
   6  -3  11 25554.0 1124.71   1
   6   3  11 27805.2 767.760   1
   8  -3  -5 22844.1 2915.10   1
  -8  -3   5 20782.4 1843.38   1
  -8  -3   5 21130.7 837.070   1
   8  -3  -5 17441.1 3949.02   1
   8   3  -5 22720.7 835.130   1
   8   3  -5 21709.0 925.700   1
   8  -3  -5 21792.5 955.800   1
   8   3  -5 23496.9 635.450   1
  -8   3   5 25374.5 919.530   1
   7  -2 -13 4480.34 586.170   1
  -7  -2  13 4224.55 545.330   1
  -7   2  13 4465.68 596.360   1
   7   2 -13 4448.69 457.360   1
  -7   2  13 4321.62 762.840   1
  -7  -2  13 3239.88 562.470   1
   7  -2 -13 3823.45 441.980   1
   7   2 -13 3504.23 462.420   1
   7   2 -13 5057.70 664.600   1
  -6   0 -14 449.820 219.180   1
  -6   0 -14 910.400 504.450   1
   6   0  14 962.040 323.170   1
  -6   0 -14 776.920 210.400   1
  -6   0 -14 1482.50 394.170   1
   6   0  14 985.180 370.690   1
   5   5  -9 4114.31 474.720   1
  -5  -5   9 5370.14 628.870   1
   5  -5  -9 6099.29 865.310   1
   5  -5  -9 5215.91 727.930   1
  -5   5   9 3774.41 417.510   1
  -5  -5   9 5442.40 704.330   1
   5   2 -17 5220.67 554.140   1
  -5   2  17 5038.46 712.790   1
  -5  -2  17 3524.08 567.190   1
   5   2 -17 4407.76 643.250   1
   5  -2 -17 4995.24 496.520   1
   5   2 -17 4124.04 519.440   1
   5  -2 -17 3978.46 658.050   1
  -5  -2  17 5009.33 521.760   1
  -5   2  17 4191.90 544.440   1
  -4  -6  -2 869.390 225.100   1
  -4  -6  -2 451.590 154.600   1
   4  -6   2 114.660 219.840   1
  -4   6  -2 287.600 119.990   1
  -4  -6  -2 392.800 218.280   1
   6   5  -4 3528.52 447.010   1
  -6  -5   4 2032.84 450.580   1
  -6  -5   4 3804.81 507.130   1
   6   5  -4 3150.80 500.740   1
   6  -5  -4 3247.33 407.570   1
   6  -5  -4 3015.67 502.550   1
  -6  -5   4 2551.55 336.930   1
  -6   5   4 3265.46 419.020   1
   6  -5  -4 3729.57 488.700   1
   7   2  10 9849.62 1455.03   1
  -7   2 -10 10430.6 643.900   1
   7   2  10 8708.86 718.110   1
  -7   2 -10 11968.4 1265.34   1
  -7  -2 -10 10506.0 1140.51   1
   7  -2  10 8509.73 782.640   1
  -7  -2 -10 9775.42 738.210   1
  -7   2 -10 9222.41 814.730   1
  -7  -2 -10 8789.28 959.950   1
  -3  -6  -6 18817.2 857.490   1
  -3  -6  -6 18861.3 874.340   1
   3  -6   6 19608.5 874.930   1
   3  -6   6 18489.2 937.340   1
  -3  -6  -6 19175.1 621.870   1
  -3   6  -6 19275.2 887.960   1
   1  -6   9 20491.3 1038.88   1
  -1  -6  -9 18723.4 827.660   1
  -1  -6  -9 17834.4 608.760   1
  -1  -6  -9 18416.4 902.910   1
   1  -6   9 16706.8 941.820   1
  -1  -6  -9 17261.3 3492.95   1
  -1   6  -9 20741.7 1209.03   1
   9   0   1 665.550 259.720   1
   9   0   1 499.280 362.720   1
  -9   0  -1 423.110 198.270   1
   9   0   1 277.430 277.830   1
   4   6  -4 11532.9 822.860   1
  -4  -6   4 10624.9 802.740   1
   4  -6  -4 10720.6 1057.66   1
   4   6  -4 11562.2 1063.90   1
  -4   6   4 10125.1 705.310   1
   4  -6  -4 9399.06 726.100   1
  -5  -4 -11 593.040 189.210   1
  -5  -4 -11 824.850 493.300   1
   5  -4  11 1088.85 468.180   1
  -5  -4 -11 728.080 389.810   1
   5  -4  11 1196.43 447.280   1
  -5   4 -11 1430.24 288.310   1
  -5   4 -11 1234.98 220.840   1
  -5  -4 -11 601.660 249.250   1
  -8   0  -8 19240.8 882.020   1
   8   0   8 21059.5 2248.23   1
  -8   0  -8 20399.4 1998.75   1
   8   0   8 20807.5 1758.79   1
  -9  -1   2 9320.87 1352.22   1
   9  -1  -2 7469.13 1126.41   1
   9   1  -2 7797.54 627.310   1
   9  -1  -2 7277.75 1064.07   1
  -9  -1   2 6728.18 874.960   1
  -9   1   2 8125.26 701.140   1
   9   1  -2 8248.43 606.040   1
   9   1  -2 8901.58 820.870   1
   9  -1  -2 7918.18 764.920   1
   9  -1  -2 7781.26 624.720   1
  -8   1  11 53121.0 3933.46   1
   8  -1 -11 53193.2 3050.80   1
  -8  -1  11 47859.8 1566.24   1
  -8   1  11 48133.8 2882.10   1
  -8  -1  11 54853.8 1715.95   1
   8  -1 -11 51401.5 1569.55   1
   8   1 -11 52394.1 1601.09   1
   8   1 -11 48747.1 1797.47   1
  -9   0   5 -150.73 248.460   1
  -9   0   5 594.810 397.930   1
   9   0  -5 297.680 269.740   1
   9   0  -5 483.570 276.150   1
   9   0  -5 751.460 383.130   1
   9   0  -5 504.830 215.160   1
   5   0  16 21071.6 1019.17   1
  -5   0 -16 18207.5 1921.77   1
  -5   0 -16 21210.2 2349.22   1
  -5   0 -16 19181.7 711.610   1
   5   0  16 19602.1 2217.81   1
  -5   0 -16 19345.4 894.580   1
  -2  -6  -8 21708.1 1247.53   1
  -2  -6  -8 22691.6 1032.26   1
   2  -6   8 23693.2 741.690   1
  -2  -6  -8 24348.8 737.620   1
   2  -6   8 27909.5 2818.16   1
  -2   6  -8 23514.5 1166.64   1
  -4   4 -13 777.550 242.950   1
   4  -4  13 1756.40 509.300   1
  -4  -4 -13 416.360 284.890   1
  -4  -4 -13 533.540 294.410   1
   4  -4  13 264.930 358.390   1
  -4  -4 -13 1021.01 307.880   1
   3  -2 -19 14572.9 1024.49   1
  -3  -2  19 12504.8 922.170   1
   3   2 -19 14743.0 991.200   1
  -3   2  19 16419.6 1656.15   1
   3  -2 -19 13830.3 880.060   1
   3   2 -19 16276.5 1279.85   1
  -3  -2  19 12254.6 1395.18   1
  -3   2  19 14472.9 987.810   1
   3  -2 -19 14105.5 2113.48   1
   3   2 -19 13883.4 856.420   1
  -5   5  -7 1404.48 282.340   1
  -5  -5  -7 1470.56 392.780   1
   5  -5   7 636.120 179.620   1
  -5  -5  -7 1020.58 330.430   1
  -5   5  -7 874.920 293.900   1
  -5  -5  -7 429.590 189.010   1
  -5  -5  -7 744.430 120.220   1
   8  -3   2 4617.88 1171.96   1
   8  -3   2 4980.12 785.900   1
  -8   3  -2 5696.89 731.650   1
  -8  -3  -2 4987.56 709.950   1
   8   3   2 4986.98 418.680   1
  -8  -3  -2 4474.54 791.860   1
   8   3   2 5015.92 782.190   1
  -8  -3  -2 4938.76 643.940   1
   8   3   2 5485.89 745.130   1
   8  -3   2 5315.99 631.960   1
  -9  -1   1 407.330 267.320   1
   9   1  -1 433.090 284.270   1
   9   1  -1 731.120 401.310   1
   9  -1  -1 647.570 276.440   1
   9   1  -1 -279.27 303.330   1
   9  -1  -1 383.020 274.560   1
  -9  -1   1 737.640 229.990   1
   9  -1  -1 1102.35 390.480   1
  -9   1   1 431.450 265.460   1
  -4  -1  19 28859.1 1133.04   1
   4   1 -19 25660.8 1011.93   1
   4  -1 -19 25822.9 939.260   1
   4  -1 -19 25396.1 2161.20   1
  -4   1  19 26821.3 1031.05   1
   4   1 -19 29302.9 1629.02   1
   4  -1 -19 27428.2 1345.75   1
  -4  -1  19 28145.7 1058.08   1
   4   1 -19 26391.3 1052.62   1
  -4   1  19 28184.3 1537.86   1
   1   3  18 11743.1 1240.94   1
   1  -3  18 11886.2 1116.14   1
  -1   3 -18 12662.5 883.010   1
  -1  -3 -18 12257.6 896.800   1
   1   3  18 10138.6 753.610   1
  -1  -3 -18 8846.28 1506.58   1
   1  -3  18 11168.3 1424.41   1
  -1   3 -18 11210.6 817.360   1
  -1   3 -18 13697.0 1514.52   1
   1   3  18 11387.5 673.840   1
   1  -3  18 12855.9 952.610   1
  -1  -3 -18 11553.4 925.450   1
  -9   1   3 1038.41 374.860   1
  -9  -1   3 1097.78 280.140   1
   9  -1  -3 1830.90 455.750   1
   9   1  -3 1460.06 354.960   1
   9  -1  -3 1273.79 337.910   1
  -9  -1   3 1593.71 428.820   1
   9   1  -3 1128.31 452.900   1
   9  -1  -3 1245.40 569.200   1
   9   1  -3 1156.65 235.190   1
   7  -3 -11 481.880 443.970   1
  -7  -3  11 652.140 336.240   1
   7  -3 -11 1346.22 577.840   1
   7   3 -11 297.480 216.460   1
  -7  -3  11 578.830 329.170   1
  -7   3  11 170.040 254.250   1
  -8   2  -6 2567.50 397.590   1
  -8  -2  -6 2100.47 434.670   1
   8   2   6 1797.27 382.490   1
   8  -2   6 2075.04 389.960   1
   8   2   6 2302.30 352.960   1
  -8   2  -6 1787.54 280.410   1
   8   2   6 2134.98 422.640   1
  -8  -2  -6 1967.02 371.240   1
   8  -2   6 1773.34 354.300   1
  -6  -5  -2 63383.3 1740.16   1
   6   5   2 68386.1 2513.71   1
  -6  -5  -2 66022.0 1756.21   1
  -6   5  -2 67584.3 1762.30   1
   6  -5   2 62508.9 1677.21   1
   6   5   2 67210.9 1817.87   1
   6  -5   2 65372.6 2470.54   1
   7   3   8 -17.000 97.4700   1
  -7   3  -8 389.990 197.240   1
   7   3   8 -2.0600 191.780   1
  -7  -3  -8 172.270 305.250   1
   7  -3   8 313.480 416.240   1
  -7  -3  -8 364.180 197.740   1
  -7   3  -8 453.640 260.780   1
  -7  -3  -8 498.060 282.980   1
  -7   3  -8 196.610 253.710   1
  -3   0  20 12963.4 911.270   1
   3   0 -20 12304.5 1403.14   1
   3   0 -20 11803.5 875.050   1
   3   0 -20 11463.0 805.130   1
  -3   0  20 12276.0 873.530   1
  -2  -6   9 12840.8 1070.35   1
   2  -6  -9 12286.6 1303.70   1
  -2   6   9 14532.4 988.270   1
  -2  -6   9 14932.5 1076.95   1
   2   6  -9 13999.6 959.840   1
  -2  -6   9 9982.08 1684.06   1
   2  -6  -9 14367.8 1036.36   1
  -6   4  11 11286.4 841.870   1
   6  -4 -11 12951.4 1115.54   1
  -6  -4  11 10809.1 1399.26   1
   6   4 -11 12064.7 857.260   1
   6  -4 -11 10498.1 1613.42   1
  -6  -4  11 12413.3 908.330   1
  -5   2 -15 56211.1 1721.11   1
  -5  -2 -15 58059.9 1769.03   1
   5  -2  15 57673.9 2776.87   1
   5   2  15 61899.6 1534.69   1
  -5  -2 -15 58761.9 1703.68   1
  -5   2 -15 58380.9 1456.70   1
  -5   2 -15 57093.3 1416.97   1
   5  -2  15 59888.6 1745.95   1
   5   2  15 60348.9 1485.77   1
   5   2  15 57945.6 1887.99   1
  -5  -2 -15 57990.2 2272.91   1
  -5   2 -15 57954.0 2523.26   1
  -5  -2 -15 56914.9 3575.36   1
  -5   2 -15 55566.3 4083.28   1
   5  -1 -18 671.340 340.060   1
   5   1 -18 483.180 249.200   1
   5   1 -18 361.140 483.950   1
   5  -1 -18 224.430 327.070   1
  -5  -1  18 579.990 282.170   1
  -5   1  18 360.790 278.880   1
   5   1 -18 259.560 166.480   1
  -5  -1  18 -151.09 401.160   1
  -5   1  18 285.430 335.390   1
   9   1   0 52340.3 3703.20   1
   9  -1   0 53729.2 3276.62   1
   9  -1   0 49144.5 1521.50   1
   9   1   0 50381.8 1476.70   1
   9  -1   0 47827.2 2739.64   1
  -9   1   0 51358.6 1537.80   1
   9   1   0 50798.6 1462.42   1
  -9  -1   0 48301.2 2271.61   1
   9  -1  -4 218.240 237.730   1
   9   1  -4 -70.220 232.220   1
   9  -1  -4 708.680 354.950   1
  -9  -1   4 45.4000 214.680   1
  -9  -1   4 398.570 397.640   1
  -9   1   4 210.460 254.510   1
   9   1  -4 631.430 296.310   1
   9  -1  -4 375.000 334.870   1
   9   1  -4 655.440 333.150   1
  -1  -5  14 18628.1 677.060   1
   1  -5 -14 18883.7 928.120   1
  -1   5  14 16120.0 1252.68   1
  -1  -5  14 19491.2 783.160   1
  -1  -5  14 17983.8 1528.87   1
   1  -5 -14 17659.9 3490.90   1
  -1  -5  14 17848.3 962.790   1
   1   5 -14 15007.0 1003.42   1
   6   5  -5 5404.19 565.900   1
  -6   5   5 4300.83 446.020   1
   6   5  -5 4119.44 440.370   1
   6  -5  -5 3533.81 674.780   1
  -6  -5   5 5220.66 583.090   1
  -6  -5   5 4166.08 662.530   1
   6  -5  -5 6187.86 748.310   1
   6  -5  -5 5550.98 607.170   1
  -6  -2 -13 2832.65 352.000   1
  -6   2 -13 1636.94 396.460   1
  -6   2 -13 3112.89 333.440   1
  -6   2 -13 3156.95 334.580   1
   6   2  13 2518.93 298.470   1
  -6  -2 -13 1920.21 364.440   1
   6  -2  13 2095.23 435.750   1
  -6  -2 -13 1789.14 391.780   1
   6   2  13 2749.96 406.750   1
   6  -2  13 2520.82 396.680   1
   6   2  13 2127.14 355.480   1
  -6  -2 -13 2619.61 478.650   1
   7   4  -7 2276.09 360.550   1
   7  -4  -7 2167.25 356.400   1
  -7  -4   7 1352.21 326.740   1
   7   4  -7 2083.08 371.570   1
  -7  -4   7 1411.30 267.810   1
   7  -4  -7 2219.82 500.920   1
  -7   4   7 2510.61 408.120   1
   7  -4  -7 3050.08 459.760   1
  -4  -6  -3 363.990 96.4000   1
  -4  -6  -3 462.580 224.920   1
   4  -6   3 153.760 182.440   1
  -4   6  -3 412.930 145.620   1
  -4  -6  -3 -29.200 108.460   1
   4  -3 -17 2230.93 394.070   1
   4   3 -17 2318.71 294.420   1
  -4   3  17 1672.58 372.120   1
   4  -3 -17 1606.56 603.630   1
  -4  -3  17 1323.07 334.140   1
   4   3 -17 2176.01 347.180   1
   4   3 -17 1706.41 350.120   1
  -4  -3  17 2541.29 578.750   1
  -4   3  17 1847.93 308.000   1
   8  -3  -6 338.760 178.800   1
  -8  -3   6 -116.12 302.710   1
   8   3  -6 46.5600 257.160   1
  -8  -3   6 554.410 261.450   1
   8  -3  -6 157.410 365.310   1
  -8   3   6 270.290 315.080   1
   8  -3  -6 613.400 450.220   1
   8   3  -6 602.490 449.600   1
   1   1  20 2840.65 348.820   1
   1  -1  20 2725.85 395.610   1
  -1   1 -20 3261.64 514.560   1
  -1   1 -20 3136.74 425.650   1
   1  -1  20 2962.89 568.610   1
  -1  -1 -20 3347.55 447.370   1
  -1   1 -20 3133.19 433.100   1
   1   1  20 3276.41 540.110   1
   1  -1  20 3638.74 566.220   1
  -1  -1 -20 3482.85 472.640   1
   1   1  20 3082.79 467.310   1
   1  -1  20 3311.66 408.340   1
   7   4   4 7182.93 730.630   1
   7  -4   4 8015.09 867.590   1
   7  -4   4 5852.11 803.360   1
  -7   4  -4 5908.05 431.320   1
   7   4   4 7300.73 661.490   1
  -7  -4  -4 7011.73 1059.01   1
  -7  -4  -4 7120.76 565.960   1
   0  -5  14 8831.67 718.270   1
   0   5  14 9710.14 1028.73   1
   0  -5  14 10611.1 931.970   1
   0  -5 -14 10249.2 614.910   1
   0  -5 -14 10847.0 856.310   1
   0   5 -14 9941.69 807.330   1
   0  -5  14 9301.11 896.510   1
   0  -5  14 10057.5 913.570   1
   9   0   2 3964.77 541.960   1
   9   0   2 3091.48 631.770   1
  -9   0  -2 3372.82 526.690   1
   9   0   2 3734.88 520.060   1
  -6   3  14 936.420 344.580   1
   6  -3 -14 -189.92 368.280   1
  -6   3  14 1140.42 403.040   1
   6   3 -14 498.810 245.040   1
  -6  -3  14 685.620 409.450   1
   6   3 -14 538.330 284.180   1
  -6  -3  14 445.580 356.160   1
   6  -3 -14 294.530 238.430   1
   4   6  -5 528.380 207.810   1
   4  -6  -5 297.400 158.570   1
  -4  -6   5 -60.510 269.810   1
   4   6  -5 344.580 227.590   1
   4  -6  -5 134.900 273.920   1
  -4   6   5 359.620 263.650   1
  -6   1 -14 3967.02 607.180   1
   6   1  14 4724.10 984.430   1
  -6  -1 -14 4200.17 671.210   1
  -6   1 -14 4836.97 683.010   1
  -6  -1 -14 4170.43 540.530   1
   6  -1  14 3535.69 522.710   1
   6   1  14 4367.43 862.820   1
  -6  -1 -14 4361.05 510.740   1
   6  -1  14 4291.91 542.310   1
  -6   1 -14 4334.71 688.450   1
  -6  -1 -14 4900.06 663.170   1
  -6   1 -14 4338.09 514.480   1
  -3  -5  13 11002.5 902.790   1
   3  -5 -13 9152.06 647.010   1
  -3  -5  13 8739.37 672.040   1
  -3   5  13 9350.71 784.670   1
   3  -5 -13 10990.8 1353.16   1
  -3  -5  13 6649.16 1085.88   1
   3   5 -13 7922.32 688.450   1
  -9   0   6 22359.9 888.750   1
   9   0  -6 19336.8 962.280   1
  -9   0   6 23448.4 1671.31   1
   9   0  -6 22786.4 885.920   1
   9   0  -6 23067.8 1217.60   1
   4   4 -15 1874.72 375.360   1
  -4  -4  15 2144.02 389.250   1
   4  -4 -15 942.920 434.320   1
  -4   4  15 1451.71 432.580   1
   4  -4 -15 1760.83 339.390   1
  -4  -4  15 331.430 416.450   1
  -4  -5 -10 14669.8 1048.14   1
  -4  -5 -10 11881.4 2118.55   1
   4  -5  10 13702.2 1363.91   1
  -4  -5 -10 14500.5 1454.98   1
  -4   5 -10 12968.2 1109.31   1
   4  -5  10 15510.2 1263.87   1
  -4   5 -10 15819.4 1476.46   1
   3  -6  -8 11928.0 1031.01   1
  -3  -6   8 8772.22 1373.20   1
  -3  -6   8 12263.9 1003.69   1
   3  -6  -8 10391.8 1149.49   1
  -3   6   8 12512.0 889.200   1
   3   6  -8 12394.5 887.630   1
  -3  -4  16 3636.40 650.120   1
  -3   4  16 4418.21 566.960   1
   3  -4 -16 3143.15 702.290   1
  -3  -4  16 4007.54 459.460   1
   3  -4 -16 4321.50 500.190   1
  -3  -4  16 3689.70 700.890   1
   3   4 -16 3739.08 679.940   1
   9  -1   1 2973.21 394.680   1
   9   1   1 2641.88 377.760   1
  -9  -1  -1 2469.05 484.060   1
  -9   1  -1 3152.95 456.000   1
   9   1   1 3327.47 407.830   1
   9  -1   1 2978.85 429.580   1
   9  -1   1 4072.92 625.070   1
   9   1   1 3942.13 479.440   1
  -8   1  -8 18009.3 1549.96   1
  -8  -1  -8 18420.8 1758.20   1
   8   1   8 20243.5 1050.46   1
   8  -1   8 16412.8 2156.28   1
  -8  -1  -8 18410.8 838.800   1
   8   1   8 17631.2 3532.52   1
  -8  -1  -8 16873.6 1142.18   1
  -8   1  -8 18387.9 849.950   1
  -8  -1  -8 17231.7 1860.61   1
   8  -1   8 17475.8 3520.19   1
   0  -6 -10 7299.48 763.290   1
   0  -6  10 4680.91 1150.08   1
   0   6  10 6108.49 734.140   1
   0  -6  10 6467.03 554.680   1
   0  -6 -10 5932.75 735.440   1
   0  -6  10 7301.48 750.770   1
   0  -6 -10 6506.82 782.290   1
   0  -6  10 4295.52 744.960   1
   0  -6  10 6803.65 564.360   1
  -9  -1   5 12879.1 1712.78   1
   9  -1  -5 11822.7 817.650   1
   9   1  -5 11111.9 787.920   1
   9  -1  -5 10606.9 1256.53   1
  -9  -1   5 10495.2 820.770   1
   9   1  -5 10833.8 718.910   1
  -9   1   5 9867.16 1027.31   1
   9   1  -5 10994.0 903.140   1
   9  -1  -5 12270.0 986.540   1
  -8   3  -3 5394.80 427.960   1
  -8  -3  -3 5015.18 768.540   1
  -8  -3  -3 4769.84 1039.30   1
   8  -3   3 4215.55 851.540   1
   8  -3   3 4910.42 691.880   1
   8   3   3 5870.32 668.540   1
  -8  -3  -3 5788.13 781.010   1
   8  -3   3 6281.11 928.280   1
   8  -3   3 5977.54 787.550   1
   8   3   3 6010.43 765.050   1
   8   3   3 5673.42 893.500   1
  -6  -5  -3 466.830 197.410   1
   6  -5   3 734.340 204.880   1
   6   5   3 685.070 311.620   1
  -6  -5  -3 484.500 200.190   1
  -6   5  -3 1143.67 236.090   1
   6  -5   3 947.480 264.760   1
   6   5   3 846.590 170.600   1
   5  -1  16 9856.51 853.680   1
  -5   1 -16 10199.2 1149.61   1
  -5  -1 -16 11462.8 1373.81   1
  -5  -1 -16 11617.2 843.310   1
   5   1  16 10424.9 1805.33   1
   5   1  16 11574.0 730.220   1
  -5   1 -16 12179.2 1298.38   1
  -5   1 -16 10728.5 687.630   1
  -5  -1 -16 11155.3 1269.23   1
  -5   1 -16 11900.3 858.990   1
  -5  -1 -16 10037.4 785.850   1
   5  -1  16 10003.4 1352.17   1
   8   2 -10 1088.65 509.860   1
   8  -2 -10 1402.41 462.390   1
  -8  -2  10 692.280 344.650   1
  -8   2  10 715.400 367.370   1
   8  -2 -10 288.040 162.000   1
  -8  -2  10 -192.96 318.230   1
  -8   2  10 371.040 220.570   1
  -1  -6  10 986.550 359.920   1
   1  -6 -10 245.320 130.900   1
  -1  -6  10 816.240 282.070   1
   1  -6 -10 1360.67 366.380   1
   1   6 -10 372.620 243.570   1
  -1  -6  10 554.640 236.220   1
  -1   6  10 514.370 197.460   1
   2  -5  13 403.820 195.320   1
   2   5  13 543.890 228.160   1
  -2  -5 -13 419.950 262.580   1
  -2  -5 -13 1224.15 444.080   1
   2  -5  13 1213.16 553.560   1
  -6   0  17 721.130 327.140   1
   6   0 -17 -72.560 402.860   1
  -6   0  17 -332.56 446.860   1
   6   0 -17 670.630 345.980   1
   3  -3 -18 -78.850 310.630   1
  -3  -3  18 734.480 455.500   1
  -3   3  18 289.060 281.640   1
   3   3 -18 241.650 164.960   1
   3   3 -18 257.510 109.030   1
  -3  -3  18 442.760 272.880   1
   3   3 -18 426.020 263.600   1
   3  -3 -18 414.080 190.710   1
  -3   3  18 212.160 126.440   1
  -8   0  12 56280.0 1700.65   1
   8   0 -12 50070.9 1538.06   1
   8   0 -12 58806.5 2027.06   1
  -8   0  12 61677.4 3989.24   1
   3   1 -20 -131.35 247.470   1
   3   1 -20 91.3100 215.180   1
   3  -1 -20 277.050 222.860   1
  -3  -1  20 943.930 441.210   1
   3  -1 -20 602.530 314.250   1
  -3  -1  20 504.720 264.810   1
  -3   1  20 169.990 233.280   1
   3  -1 -20 781.800 286.120   1
   3   1 -20 917.970 245.470   1
  -7   0  15 280.140 517.340   1
   7   0 -15 3.54000 438.180   1
   7   0 -15 164.450 178.940   1
  -7   0  15 175.750 274.440   1
   3  -2  18 591.650 268.860   1
   3   2  18 274.410 143.930   1
   3   2  18 353.150 194.370   1
  -3   2 -18 267.930 92.5900   1
   3  -2  18 452.780 308.980   1
  -3   2 -18 400.840 244.040   1
  -3  -2 -18 549.260 393.860   1
   3  -2  18 1055.49 401.140   1
  -3  -2 -18 125.980 204.790   1
  -7   0 -12 26460.1 1223.42   1
   7   0  12 27945.0 1137.84   1
  -7   0 -12 24312.3 2264.24   1
  -7   0 -12 31937.9 2855.76   1
  -5   3  16 78968.2 2233.24   1
   5  -3 -16 75946.9 2092.02   1
  -5  -3  16 77442.4 2239.36   1
   5   3 -16 73822.3 2110.19   1
   5   3 -16 75100.0 2131.10   1
  -5  -3  16 75395.4 2112.37   1
   5  -3 -16 76000.5 2234.92   1
  -5   3  16 77618.2 2207.21   1
   5   3 -16 75000.8 1815.43   1
   6  -5  -6 11765.8 787.160   1
   6   5  -6 13041.5 846.890   1
  -6   5   6 11193.6 768.740   1
   6  -5  -6 12809.2 897.890   1
  -6  -5   6 8794.50 1528.83   1
   6   5  -6 11636.3 791.210   1
  -6  -5   6 12377.7 860.060   1
   6  -5  -6 11238.6 1459.82   1
  -3   6  -7 4173.89 434.970   1
  -3  -6  -7 4966.96 398.050   1
  -3  -6  -7 3038.76 640.820   1
  -3  -6  -7 5491.04 770.200   1
   3  -6   7 5899.77 714.090   1
  -3  -6  -7 4494.98 592.650   1
   3  -6   7 4154.43 599.050   1
  -2  -5  14 33074.0 1121.64   1
   2  -5 -14 34629.8 1351.52   1
  -2   5  14 33481.0 1206.77   1
  -2  -5  14 32825.3 1138.67   1
   2  -5 -14 34832.5 1059.38   1
   2   5 -14 34119.5 1186.86   1
  -2  -5  14 34339.1 1265.34   1
  -4  -6  -4 823.870 261.980   1
  -4  -6  -4 594.310 164.050   1
  -4  -6  -4 1244.88 205.530   1
  -4   6  -4 548.590 180.610   1
   4  -6   4 973.560 199.040   1
  -3   0 -19 348.610 299.490   1
   3   0  19 409.010 245.950   1
  -3   0 -19 72.9800 151.210   1
   3   0  19 446.950 283.240   1
   3   0  19 568.290 221.140   1
  -4  -5  12 3492.32 635.750   1
   4  -5 -12 3963.12 708.920   1
  -4  -5  12 2463.07 404.020   1
  -4   5  12 4056.94 530.770   1
  -4  -5  12 3576.51 546.780   1
   4   5 -12 4278.91 506.630   1
   4  -5 -12 3793.03 511.800   1
  -1  -4  17 3257.05 396.580   1
  -1  -4  17 1633.81 342.860   1
   1  -4 -17 2252.52 306.610   1
  -1  -4  17 1961.12 463.840   1
   1   4 -17 1772.06 421.290   1
  -1   4  17 1672.25 348.470   1
   1  -4 -17 2449.76 454.270   1
   8   3  -7 12023.0 936.380   1
   8  -3  -7 8317.58 1081.97   1
   8  -3  -7 10714.9 835.740   1
  -8   3   7 10830.0 751.990   1
   8  -3  -7 10525.8 923.650   1
  -8  -3   7 9011.08 909.710   1
   8   3  -7 10395.2 726.130   1
  -8  -3   7 10213.0 813.270   1
  -3  -5 -12 16568.7 1642.40   1
   3  -5  12 17356.9 3483.49   1
  -3  -5 -12 16417.6 1799.11   1
   3  -5  12 19722.7 1170.00   1
  -3  -5 -12 18855.6 962.990   1
  -3   5 -12 19057.4 1517.72   1
  -5  -5  10 2445.73 465.660   1
  -5  -5  10 1808.65 486.600   1
   5  -5 -10 1113.55 464.440   1
   5  -5 -10 3160.30 514.050   1
  -5   5  10 1357.91 271.440   1
   5   5 -10 2212.74 395.130   1
   1   2 -20 196.010 158.770   1
   1   2 -20 485.510 302.930   1
   1  -2 -20 92.2200 303.170   1
  -1  -2  20 239.990 221.830   1
  -1   2  20 329.170 226.930   1
   1   2 -20 2.80000 202.360   1
  -1   2  20 -53.590 170.650   1
  -1  -2  20 175.390 279.340   1
   1  -2 -20 607.440 207.550   1
  -1  -2  20 530.890 228.870   1
   1  -2 -20 202.780 153.020   1
  -6   4  -9 47204.3 3068.85   1
  -6  -4  -9 46171.7 2267.59   1
  -6  -4  -9 45247.5 2283.50   1
  -6   4  -9 45945.4 2069.66   1
   6  -4   9 42528.3 2995.64   1
  -6  -4  -9 43765.5 1364.07   1
   9   0   3 413.410 267.930   1
   9   0   3 508.240 406.220   1
  -9   0  -3 339.560 183.340   1
   9   0   3 182.450 179.090   1
   9  -1   2 25986.5 2640.81   1
   9   1   2 27230.6 935.310   1
  -9  -1  -2 23467.5 2574.49   1
  -9   1  -2 26695.5 965.370   1
   9  -1   2 27735.7 1056.49   1
   9   1   2 26838.1 984.250   1
   9   1   2 26908.9 2176.82   1
   9  -1   2 27072.8 1958.84   1
   4  -6  -6 66525.7 1926.13   1
  -4  -6   6 72815.2 2059.83   1
   4   6  -6 72120.6 2036.32   1
   4  -6  -6 70582.8 1986.56   1
  -4   6   6 71771.9 2001.17   1
   4  -6  -6 67422.9 1739.07   1
   4   6  -6 68624.9 1752.19   1
  -6  -2  16 17676.4 3537.59   1
   6  -2 -16 17663.7 3561.94   1
  -6   2  16 18866.7 876.560   1
   6   2 -16 16856.5 1200.16   1
   6  -2 -16 15954.6 1013.80   1
   6   2 -16 17107.1 1119.90   1
  -6   2  16 19042.5 1497.44   1
  -6  -2  16 16420.8 1223.41   1
   6   2 -16 18187.4 571.660   1
   9  -1  -6 617.400 374.420   1
   9   1  -6 1723.71 398.700   1
   9   1  -6 964.280 242.510   1
   9  -1  -6 1017.38 319.770   1
  -9   1   6 852.500 194.840   1
   9   1  -6 745.300 441.150   1
   9  -1  -6 868.230 444.260   1
  -9  -1   6 664.050 340.120   1
   9   0  -7 447.460 456.370   1
  -9   0   7 1069.19 298.650   1
   9   0  -7 20.0900 236.480   1
   9   0  -7 665.110 331.670   1
  -9   0   7 461.020 380.280   1
  -1  -5 -14 11672.8 724.260   1
  -1  -5 -14 11512.1 909.520   1
  -1  -5 -14 8993.89 1933.89   1
   1  -5  14 12038.4 859.420   1
   1   5  14 11671.7 1034.52   1
   1  -5  14 11833.5 1122.71   1
   1  -5  14 12605.3 1010.30   1
  -1  -5 -14 10552.1 840.680   1
  -2   2 -19 4261.73 535.740   1
  -2  -2 -19 3654.72 469.950   1
   2  -2  19 3625.50 751.820   1
  -2  -2 -19 4791.41 1049.50   1
  -2   2 -19 3665.35 453.050   1
   2   2  19 3519.17 523.500   1
   2   2  19 2632.54 279.150   1
  -2  -2 -19 2127.46 269.030   1
   2  -2  19 3534.50 534.730   1
   0  -4  17 695.600 218.250   1
   0  -4  17 652.890 285.140   1
   0  -4 -17 805.450 306.510   1
   0   4  17 727.390 276.210   1
   0  -4 -17 1402.08 421.670   1
   0  -4  17 919.520 212.180   1
   0   4 -17 1293.55 453.110   1
   0  -4  17 941.650 335.220   1
   0  -4 -17 1401.52 193.410   1
   7  -4  -8 2824.16 462.400   1
  -7  -4   8 3803.36 531.470   1
  -7  -4   8 3427.53 500.830   1
   7   4  -8 3872.52 506.940   1
  -7   4   8 3871.97 462.860   1
   7  -4  -8 2184.61 505.670   1
  -7  -4  -5 6523.84 771.990   1
  -7   4  -5 7459.69 824.070   1
   7  -4   5 5786.60 911.310   1
   7   4   5 7849.38 525.440   1
  -7  -4  -5 7601.02 1026.03   1
  -7   4  -5 7709.95 603.290   1
  -7  -4  -5 7809.65 669.120   1
   7   4   5 8167.99 900.420   1
   7  -4   5 7368.18 939.080   1
   7  -4   5 7868.30 881.130   1
  -5  -3 -14 215.950 184.820   1
  -5  -3 -14 390.220 276.140   1
  -5  -3 -14 1181.28 400.900   1
  -5   3 -14 380.990 241.270   1
   5  -3  14 770.750 311.020   1
  -5  -3 -14 253.120 201.990   1
   5  -3  14 690.160 432.550   1
  -5   3 -14 398.870 260.830   1
  -8   2  -7 31406.3 1282.78   1
   8   2   7 29987.4 2838.72   1
   8  -2   7 29981.0 2572.25   1
  -8  -2  -7 28651.5 1031.49   1
   8  -2   7 31880.7 1293.41   1
  -8   2  -7 30740.2 950.770   1
   8   2   7 31554.1 1723.25   1
   8   2   7 32631.6 977.460   1
  -8  -2  -7 27733.4 2136.19   1
   2  -4  16 2304.85 336.670   1
  -2  -4 -16 1574.53 469.970   1
   2   4  16 3296.34 482.010   1
   2  -4  16 3410.38 771.540   1
  -2  -4 -16 1870.36 501.230   1
   2  -4  16 3919.12 600.950   1
  -5  -5  -8 14105.3 1191.05   1
   5  -5   8 15384.0 1398.03   1
  -5   5  -8 16829.0 1810.28   1
  -5  -5  -8 14569.9 1645.45   1
  -5  -5  -8 14192.2 1538.92   1
  -5   5  -8 15173.0 939.520   1
   5  -5   8 14100.6 1989.00   1
   3   4  15 25868.7 1688.47   1
   3  -4  15 23654.7 2678.68   1
  -3  -4 -15 17234.0 3053.98   1
  -3  -4 -15 24697.8 1021.75   1
   3  -4  15 26503.4 1121.91   1
  -2  -6  -9 55446.5 1758.98   1
  -2   6  -9 56162.4 2244.99   1
  -2  -6  -9 54984.2 1396.44   1
   2  -6   9 56600.8 4043.96   1
   2  -6   9 57483.7 1451.93   1
  -2  -6  -9 54901.3 1384.32   1
  -2  -6  -9 51488.7 1431.04   1
   1  -6  10 5310.95 573.240   1
  -1  -6 -10 5221.85 574.670   1
  -1   6 -10 6040.19 576.690   1
   1  -6  10 5822.01 773.700   1
   1  -6  10 5044.63 359.340   1
  -1  -6 -10 6205.40 639.460   1
   1  -6  10 3899.51 745.840   1
  -1  -6 -10 5290.96 676.440   1
  -4  -2 -17 61281.9 1763.43   1
  -4   2 -17 65138.7 1609.93   1
   4   2  17 63837.9 1566.60   1
   4  -2  17 63585.1 1836.80   1
   4   2  17 63222.7 1924.36   1
   4  -2  17 64691.2 1928.84   1
   4   2  17 64313.9 1994.74   1
  -4   2 -17 63021.8 2139.81   1
  -4  -2 -17 64228.5 1908.30   1
   4  -2  17 64005.1 1960.89   1
   0   2  20 1431.02 316.780   1
   0  -2 -20 1336.83 232.810   1
   0   2 -20 1892.63 362.540   1
   0   2  20 1543.46 321.390   1
   0  -2  20 1351.63 355.080   1
   0  -2  20 2511.06 408.130   1
   0  -2 -20 1306.24 402.410   1
   0  -2  20 1626.23 342.010   1
   0   2 -20 1629.55 288.340   1
   0  -2 -20 1960.58 289.610   1
   0  -2  20 1826.60 454.040   1
   6  -5   4 6357.78 911.220   1
   6   5   4 8461.73 672.230   1
  -6  -5  -4 8171.93 536.260   1
  -6  -5  -4 7187.15 1205.34   1
  -6  -5  -4 8391.61 940.060   1
  -6   5  -4 8533.54 580.970   1
  -4   0 -18 7192.40 642.750   1
   4   0  18 5588.47 476.330   1
   4   0  18 5649.61 576.280   1
  -4   0 -18 6464.00 610.540   1
   4   0  18 6618.72 1245.78   1
   1   0 -21 1051.37 278.260   1
  -1   0  21 733.390 270.640   1
  -1   0  21 925.130 371.410   1
   1   0 -21 151.950 234.810   1
   1   0 -21 68.0300 174.930   1
   6   1 -17 6124.94 1096.25   1
   6   1 -17 6358.98 705.150   1
   6   1 -17 4656.46 1125.42   1
  -6   1  17 6220.09 753.920   1
  -6   1  17 6484.87 740.370   1
  -6  -1  17 5284.12 654.470   1
   6  -1 -17 5033.11 528.030   1
  -6  -1  17 7046.48 686.820   1
   6  -1 -17 5546.10 598.770   1
  -8   1  12 24429.3 2162.66   1
   8   1 -12 25366.6 1279.99   1
   8  -1 -12 30853.1 3267.29   1
  -8   1  12 23377.6 2283.32   1
   8  -1 -12 26216.4 981.530   1
  -8  -1  12 28201.4 2988.31   1
  -8  -1  12 28220.3 1111.57   1
   8   1 -12 24454.8 2233.92   1
  -8  -3  -4 7751.42 922.000   1
   8   3   4 9011.67 1171.74   1
  -8   3  -4 9110.08 868.550   1
   8   3   4 8680.49 1343.48   1
   8   3   4 9336.17 1053.59   1
   8  -3   4 9418.21 927.680   1
   8  -3   4 8581.12 710.370   1
   8  -3   4 8175.23 661.200   1
  -2   0 -20 6050.19 587.010   1
  -2   0 -20 5696.93 656.160   1
   2   0  20 5455.30 599.080   1
   2   0  20 4266.69 755.560   1
  -2   0 -20 6089.54 503.920   1
   2   0  20 5159.38 708.360   1
  -7   1  15 1608.42 378.770   1
   7   1 -15 1414.55 397.090   1
   7  -1 -15 1093.37 288.800   1
   7   1 -15 1747.36 334.320   1
  -7   1  15 1606.57 430.010   1
  -7  -1  15 1340.72 399.200   1
   7  -1 -15 1854.53 738.720   1
  -7  -1  15 471.370 478.440   1
   8   0   9 152.610 99.3800   1
  -8   0  -9 198.250 237.890   1
   8   0   9 307.300 266.960   1
  -8   0  -9 555.090 386.310   1
  -8   0  -9 423.160 231.320   1
  -5  -4  14 31923.7 1128.18   1
   5  -4 -14 33437.5 1137.58   1
  -5  -4  14 32332.5 1263.50   1
   5   4 -14 31207.7 1225.96   1
   5  -4 -14 32949.3 1392.26   1
  -5   4  14 33224.1 1385.76   1
  -2  -6  10 5811.53 562.280   1
  -2   6  10 6200.64 582.050   1
   2  -6 -10 6617.85 710.510   1
  -2  -6  10 6704.07 712.410   1
   2   6 -10 6525.63 572.440   1
   2  -6 -10 5158.89 684.530   1
  -2  -6  10 3997.40 834.380   1
  -3  -3 -17 9702.34 766.800   1
   3  -3  17 9198.01 1179.71   1
   3  -3  17 7421.87 956.050   1
   3   3  17 8859.69 890.810   1
   3  -3  17 8278.19 757.360   1
  -3  -3 -17 9344.46 765.660   1
  -7   3  12 15474.0 1023.14   1
   7  -3 -12 14850.5 1137.17   1
  -7  -3  12 10382.7 1693.54   1
   7   3 -12 13772.0 934.800   1
  -7  -3  12 14418.5 1014.66   1
   7  -3 -12 14008.5 931.110   1
  -7  -1 -12 39864.0 1379.08   1
   7  -1  12 39758.8 1379.81   1
   7   1  12 38917.1 1344.53   1
  -7   1 -12 38367.3 1750.23   1
   7   1  12 39495.8 1685.45   1
  -7   1 -12 32492.9 2547.81   1
  -7   1 -12 40527.6 2474.97   1
  -7  -1 -12 36354.8 2912.84   1
  -7  -1 -12 30997.4 2922.56   1
  -7   2  14 8092.27 1002.68   1
   7   2 -14 9685.91 860.150   1
   7  -2 -14 9743.37 904.420   1
  -7  -2  14 8842.85 714.420   1
   7   2 -14 10617.6 1826.65   1
   7  -2 -14 9568.91 714.340   1
   7   2 -14 8476.38 1016.35   1
  -7   2  14 9931.06 1583.30   1
  -7  -2  14 9066.40 921.410   1
   2  -2 -20 4309.98 585.580   1
  -2   2  20 3862.92 470.990   1
   2  -2 -20 4857.98 754.770   1
  -2  -2  20 3742.46 592.270   1
  -2   2  20 3265.93 445.940   1
  -2  -2  20 3104.42 516.970   1
   2  -2 -20 4314.82 463.330   1
   2   2 -20 4398.66 550.740   1
   2   2 -20 5559.22 805.460   1
   2   2 -20 3505.76 388.070   1
   7  -3   9 12513.4 1046.45   1
  -7  -3  -9 12634.4 920.800   1
   7   3   9 13198.8 1635.52   1
  -7  -3  -9 12916.5 1585.34   1
  -7   3  -9 12435.7 1136.57   1
  -7   3  -9 13586.3 1568.14   1
  -7  -3  -9 12417.5 1174.73   1
  -7   3  -9 12303.5 1087.65   1
   7   3   9 10909.0 847.600   1
   1  -3 -19 1144.26 506.130   1
  -1  -3  19 383.470 219.640   1
   1   3 -19 1030.53 259.230   1
  -1  -3  19 261.100 140.740   1
   1  -3 -19 495.290 194.300   1
  -1   3  19 156.280 242.930   1
   1   3 -19 1061.72 267.400   1
   1   3 -19 496.320 282.050   1
   1  -3 -19 447.540 186.350   1
  -1  -3  19 685.550 297.410   1
  -1   3  19 723.980 169.840   1
  -2  -4  17 336.340 217.060   1
   2   4 -17 69.2100 144.310   1
  -2   4  17 126.320 238.140   1
   2  -4 -17 493.590 345.390   1
  -2  -4  17 -9.4600 310.930   1
  -2  -4  17 408.690 161.450   1
   2  -4 -17 -92.720 158.320   1
  -7   2 -11 62582.1 1624.77   1
   7   2  11 65897.8 1671.29   1
   7  -2  11 62507.9 1971.97   1
   7   2  11 63115.8 1863.99   1
  -7  -2 -11 61389.1 1990.44   1
  -7   2 -11 60199.0 2981.40   1
  -7   2 -11 64936.0 2596.50   1
  -7  -2 -11 63841.9 1867.84   1
  -7  -2 -11 60388.5 1857.73   1
   6  -3  12 21686.5 1002.44   1
   6   3  12 19631.7 2445.56   1
  -6  -3 -12 17549.7 3506.13   1
   6  -3  12 20917.1 988.070   1
  -6  -3 -12 18096.6 1531.12   1
  -6   3 -12 18025.7 1476.79   1
  -6   3 -12 20502.0 1837.01   1
  -6  -3 -12 22314.0 2068.45   1
   3   1  19 12073.3 763.640   1
   3   1  19 10775.8 1094.44   1
   3  -1  19 11668.3 1572.04   1
  -3  -1 -19 11963.2 858.280   1
   3  -1  19 12855.5 888.900   1
  -3  -1 -19 12669.0 875.250   1
  -3   1 -19 14038.7 1029.74   1
  -3   1 -19 11406.9 844.530   1
   3   1  19 12067.5 2229.48   1
   3  -1  19 10449.4 1110.75   1
   0   0 -21 296.260 304.350   1
   0   0  21 538.260 171.770   1
   0   0  21 568.800 229.280   1
   0   0  21 620.700 314.940   1
   0   0 -21 1000.63 365.170   1
   0   0 -21 475.720 225.840   1
  -6  -5   7 233.430 273.460   1
   6  -5  -7 517.190 192.070   1
   6  -5  -7 737.060 172.700   1
   6   5  -7 329.130 302.150   1
  -6  -5   7 662.990 357.880   1
  -6   5   7 400.010 412.580   1
   6  -5  -7 649.530 337.540   1
   6   5  -7 514.570 220.770   1
  -6  -4  12 427.550 283.110   1
  -6  -4  12 807.860 484.980   1
   6  -4 -12 1248.64 350.310   1
   6   4 -12 700.480 347.520   1
  -6   4  12 317.640 273.780   1
   6  -4 -12 -15.860 373.670   1
  -2  -3 -18 6335.87 657.070   1
   2  -3  18 5156.04 573.680   1
   2   3  18 4386.87 489.970   1
  -2  -3 -18 4500.40 838.930   1
   2  -3  18 5714.55 710.880   1
  -2   3 -18 5892.82 730.790   1
   2   3  18 5012.92 640.870   1
   2  -3  18 5324.30 761.430   1
  -3  -6   9 3671.48 569.690   1
   3   6  -9 4494.59 670.680   1
  -3  -6   9 3846.83 742.740   1
   3  -6  -9 4312.79 665.030   1
  -3  -6   9 4039.74 545.270   1
   3  -6  -9 4493.16 642.260   1
  -3   6   9 4978.16 483.360   1
  -4   6  -5 9873.54 1152.38   1
  -4  -6  -5 6585.20 1261.13   1
   4  -6   5 8525.72 721.670   1
  -4  -6  -5 9226.00 768.110   1
  -4  -6  -5 8730.68 1013.78   1
   4  -6   5 8889.37 1014.27   1
   9   1   3 12792.0 1254.32   1
   9   1   3 12321.1 1879.30   1
   9  -1   3 11327.0 1280.11   1
  -9  -1  -3 11038.1 1523.20   1
  -9   1  -3 12490.7 815.870   1
   9   1   3 14767.3 1532.11   1
   9  -1   3 13796.0 986.490   1
   9  -1   3 12654.4 1188.80   1
   5  -4  12 8258.36 851.680   1
  -5   4 -12 7430.17 767.400   1
  -5  -4 -12 9437.16 1061.21   1
  -5   4 -12 8668.55 887.460   1
  -5  -4 -12 8696.54 778.910   1
   5  -4  12 7952.58 747.290   1
  -5  -4 -12 6181.71 1085.63   1
  -5  -4 -12 7565.42 759.500   1
   0   3  19 21.5600 141.770   1
[truncated: 723,678 more chars]
