# Supplementary material for: Bis[N-2-hy­droxy­ethyl,N-methyl­dithio­carbamato-κ2 S,S)’-4-{[(pyridin-4-yl­methyl­idene)hydrazinyl­idene}meth­yl]pyridine-κN 1)zinc(II): crystal structure and Hirshfeld surface analysis
Source: Acta Crystallogr E Crystallogr Commun. 2017 Sep 15;73(Pt 10):1458–64. doi: 10.1107/S2056989017012725 (PMC5730295; doi:10.1107/S2056989017012725)
Supplement: Supplementary file 2 [file e-73-01458-Isup2.hkl]

data_I                                                                          
_shelx_title '  1'                                                              
_shelx_refln_list_code          4                                               
_shelx_F_calc_maximum      237.90                                               
_exptl_crystal_F_000      1192.00                                               
_reflns_d_resolution_high  0.8409                                               
                                                                                
loop_                                                                           
 _space_group_symop_operation_xyz                                               
 'x, y, z'                                                                      
 '-x, y+1/2, -z+1/2'                                                            
 '-x, -y, -z'                                                                   
 'x, -y-1/2, z-1/2'                                                             
                                                                                
_cell_length_a    11.4991                                                       
_cell_length_b     8.5710                                                       
_cell_length_c    25.9449                                                       
_cell_angle_alpha  90.000                                                       
_cell_angle_beta   95.515                                                       
_cell_angle_gamma  90.000                                                       
                                                                                
_shelx_F_squared_multiplier     1.000                                           
                                                                                
loop_                                                                           
 _refln_index_h                                                                 
 _refln_index_k                                                                 
 _refln_index_l                                                                 
 _refln_F_squared_calc                                                          
 _refln_F_squared_meas                                                          
 _refln_F_squared_sigma                                                         
 _refln_observed_status                                                         
   2   0   0       1278.65       1131.34        23.16 o                         
   3   0   0       3707.76       3558.68        38.93 o                         
   4   0   0        282.77        289.23        17.28 o                         
   5   0   0       1110.48       1093.34        47.78 o                         
   6   0   0       1654.28       1677.25        56.85 o                         
   7   0   0       9283.56       9079.09       200.12 o                         
   8   0   0       3014.58       3024.95        60.42 o                         
   9   0   0       6074.80       6255.66        96.89 o                         
  10   0   0      13030.70      14600.67       299.61 o                         
  11   0   0       5403.57       5783.82       216.94 o                         
  12   0   0       1213.65       1261.17       111.97 o                         
  13   0   0        132.74        109.94        31.24 o                         
   1   1   0       8544.59       8837.51        46.95 o                         
   2   1   0      25430.00      25644.49        98.40 o                         
   3   1   0      15273.27      14670.92        65.13 o                         
   4   1   0        425.02        477.78        13.04 o                         
   5   1   0       8532.14       8570.04        62.96 o                         
   6   1   0      12985.81      13609.70        95.64 o                         
   7   1   0        385.89        432.87        18.01 o                         
   8   1   0       2749.43       2846.19        36.32 o                         
   9   1   0       4994.14       5261.12        69.33 o                         
  10   1   0       1130.77       1075.97        31.69 o                         
  11   1   0        559.96        557.90        55.65 o                         
  12   1   0        868.49       1068.49        69.53 o                         
  13   1   0       1164.73       1160.64        89.05 o                         
   0   2   0      17253.67      17168.40       147.26 o                         
   1   2   0       5526.03       5754.90        53.60 o                         
   2   2   0          2.15         14.78         5.51 o                         
   3   2   0         36.46         11.29         4.82 o                         
   4   2   0       1459.23       1466.08        39.96 o                         
   5   2   0       1028.48       1006.95        31.48 o                         
   6   2   0        417.83        380.88        17.74 o                         
   7   2   0       2828.77       2751.85        59.54 o                         
   8   2   0        977.14       1001.07        28.18 o                         
   9   2   0        408.26        387.13        22.90 o                         
  10   2   0        515.21        506.76        27.98 o                         
  11   2   0         45.82         39.40        14.53 o                         
  12   2   0        188.72        206.34        30.66 o                         
  13   2   0          4.09         40.87        20.36 o                         
   1   3   0       1368.15       1412.51        29.53 o                         
   2   3   0          4.38         10.00         7.99 o                         
   3   3   0        981.06        872.82        18.76 o                         
   4   3   0        310.27        256.61        17.43 o                         
   5   3   0       3234.40       3367.99        49.11 o                         
   6   3   0       1153.89       1058.91        22.62 o                         
   7   3   0       1788.33       1781.76        35.18 o                         
   8   3   0        323.29        323.45        17.16 o                         
   9   3   0       2100.16       2088.23        65.91 o                         
  10   3   0        165.24        124.51        12.36 o                         
  11   3   0          1.99         25.46        13.84 o                         
  12   3   0        145.31         72.97        12.16 o                         
  13   3   0         94.81         55.61        15.98 o                         
   0   4   0       1992.62       1776.84        60.56 o                         
   1   4   0       2414.43       2644.94        56.01 o                         
   2   4   0       4706.86       4940.92        66.58 o                         
   3   4   0       1724.19       1830.79        31.71 o                         
   4   4   0         43.15         62.81         7.38 o                         
   5   4   0        325.95        307.57        13.65 o                         
   6   4   0        175.01        173.00        17.12 o                         
   7   4   0       1166.32       1024.69        41.59 o                         
   8   4   0        357.65        348.58        23.62 o                         
   9   4   0          0.44         27.96        14.81 o                         
  10   4   0          2.89         13.44         6.76 o                         
  11   4   0         13.62         26.88         9.04 o                         
  12   4   0         34.51         43.36        11.40 o                         
   1   5   0       6804.99       7158.11       101.51 o                         
   2   5   0        924.87        807.98        32.76 o                         
   3   5   0         14.75         20.08         5.65 o                         
   4   5   0        923.06        943.50        22.35 o                         
   5   5   0        679.64        690.28        19.90 o                         
   6   5   0       1945.88       1981.78        31.17 o                         
   7   5   0        218.26        204.89        15.93 o                         
   8   5   0        644.07        573.23        26.38 o                         
   9   5   0       2258.73       2292.83        62.70 o                         
  10   5   0         19.12         33.06        10.00 o                         
  11   5   0         39.60         15.84         6.73 o                         
   0   6   0       1173.43       1193.65        85.31 o                         
   1   6   0        268.50        292.75        24.77 o                         
   2   6   0        329.09        309.56        25.74 o                         
   3   6   0       2045.93       2053.84        39.29 o                         
   4   6   0       1157.96       1161.69        31.97 o                         
   5   6   0         24.67         44.26         8.49 o                         
   6   6   0        162.08        182.26        14.94 o                         
   7   6   0       2180.49       2300.60        39.06 o                         
   8   6   0       1571.92       1724.92        51.50 o                         
   9   6   0         15.62         29.27         8.60 o                         
  10   6   0         13.95         28.93         7.09 o                         
  11   6   0         26.00         48.93        11.23 o                         
   1   7   0        723.50        702.42        30.96 o                         
   2   7   0       1194.42       1142.27        46.92 o                         
   3   7   0          6.05          0.13        27.85 o                         
   4   7   0         23.33         32.66         6.19 o                         
   5   7   0         97.21         81.13        10.42 o                         
   6   7   0        670.13        554.28        30.25 o                         
   7   7   0         13.94         27.15         6.20 o                         
   8   7   0       1002.13       1027.81        70.32 o                         
   9   7   0        303.74        274.35        29.78 o                         
   0   8   0       4240.77       5128.06       124.33 o                         
   1   8   0         10.16         47.03        23.15 o                         
   2   8   0       2004.38       2062.94        76.56 o                         
   3   8   0         99.46         99.09        17.64 o                         
   4   8   0        411.28        397.82        37.19 o                         
   5   8   0        249.16        195.28        32.60 o                         
   6   8   0         65.12         50.38         8.69 o                         
   7   8   0         64.85         71.83         9.09 o                         
   8   8   0         52.80         56.94        13.11 o                         
   1   9   0        371.06        381.48        38.94 o                         
   2   9   0        469.36        474.93        42.25 o                         
   3   9   0         90.83         52.76        17.84 o                         
   4   9   0         74.04         35.08        14.84 o                         
   5   9   0         73.05         94.72        16.47 o                         
   6   9   0         83.08         94.43        19.03 o                         
   0  10   0        635.74        706.01        82.77 o                         
   1  10   0         43.66         70.97        15.07 o                         
   2  10   0        422.61        385.92        33.39 o                         
 -13   1   1          6.53         45.65        13.38 o                         
 -12   1   1        157.22        143.23        22.53 o                         
 -11   1   1        964.75       1005.79        62.74 o                         
 -10   1   1        321.44        290.01        15.86 o                         
  -9   1   1          5.45         52.01         9.99 o                         
  -8   1   1         98.46         91.97        10.98 o                         
  -7   1   1          7.36         17.88         7.65 o                         
  -6   1   1       2872.22       2832.90        33.53 o                         
  -5   1   1         84.94         54.55         6.01 o                         
  -4   1   1        486.07        449.62        14.10 o                         
  -3   1   1       8934.57       9281.40        49.01 o                         
  -2   1   1       1777.60       1678.71        24.33 o                         
  -1   1   1        344.09        250.18        15.99 o                         
   0   1   1       1748.49       1688.05        75.41 o                         
   1   1   1       2695.90       2754.30        22.38 o                         
   2   1   1       9981.19       9911.48        40.20 o                         
   3   1   1        925.31        896.93        25.86 o                         
   4   1   1       2455.16       2132.15        24.69 o                         
   5   1   1       1208.79       1253.31        23.89 o                         
   6   1   1         81.31         96.48         8.98 o                         
   7   1   1       2361.94       2539.46        34.41 o                         
   8   1   1         84.89        116.95        17.96 o                         
   9   1   1        356.07        332.68        17.24 o                         
  10   1   1         93.92         81.35        10.76 o                         
  11   1   1       1386.30       1493.65        51.02 o                         
  12   1   1        401.29        435.27        43.91 o                         
  13   1   1         14.90         18.10        12.87 o                         
 -13   2   1        224.48        149.17        30.14 o                         
 -12   2   1       1275.52       1369.64        87.56 o                         
 -11   2   1          2.34         33.56        15.10 o                         
 -10   2   1         76.94         97.18        10.41 o                         
  -9   2   1         11.37         30.93         8.39 o                         
  -8   2   1        324.56        307.41        14.48 o                         
  -7   2   1         58.07         73.49         8.25 o                         
  -6   2   1        101.04         70.83         8.16 o                         
  -5   2   1       2484.41       2235.46        23.84 o                         
  -4   2   1       5589.71       5411.15        46.90 o                         
  -3   2   1         15.09         14.98         4.53 o                         
  -2   2   1       7364.05       7088.05        95.51 o                         
  -1   2   1       7165.17       7284.85        83.12 o                         
   0   2   1       1615.75       1631.69        59.54 o                         
   1   2   1      14887.13      15705.41        85.58 o                         
   2   2   1        138.56        151.39        13.29 o                         
   3   2   1       5676.95       5560.59        44.49 o                         
   4   2   1       2181.30       2197.13        26.86 o                         
   5   2   1       6018.55       5875.37        49.36 o                         
   6   2   1       4185.90       4345.40        38.82 o                         
   7   2   1        138.09        161.54        11.85 o                         
   8   2   1          9.20         27.54         7.72 o                         
   9   2   1       1705.21       1808.48        46.11 o                         
  10   2   1       4206.87       4501.17        77.53 o                         
  11   2   1         94.74         99.98        13.46 o                         
  12   2   1          3.21         29.14        11.03 o                         
  13   2   1        829.89        807.05        70.65 o                         
 -13   3   1        170.73        139.29        20.21 o                         
 -12   3   1        243.40        229.00        39.56 o                         
 -11   3   1       3237.71       3312.44       106.23 o                         
 -10   3   1       1359.60       1256.62        51.64 o                         
  -9   3   1        345.91        322.38        19.25 o                         
  -8   3   1        540.29        540.75        24.84 o                         
  -7   3   1       2084.92       2070.24        42.43 o                         
  -6   3   1       1767.59       1805.82        26.19 o                         
  -5   3   1        266.41        243.31        13.43 o                         
  -4   3   1       5086.47       4780.96        47.18 o                         
  -3   3   1       5583.41       5356.82        48.64 o                         
  -2   3   1       2994.01       3067.14        43.57 o                         
  -1   3   1       8300.37       8357.71        67.28 o                         
   0   3   1       4179.93       4171.32        52.91 o                         
   1   3   1       6381.08       6164.46        70.57 o                         
   2   3   1       8460.00       8578.42        58.82 o                         
   3   3   1        671.84        567.32        17.15 o                         
   4   3   1      10082.41      10565.50       101.95 o                         
   5   3   1        345.93        334.05        20.19 o                         
   6   3   1        363.63        313.32        15.81 o                         
   7   3   1       1089.69       1137.66        25.55 o                         
   8   3   1        174.75        171.02        11.61 o                         
   9   3   1       1225.73       1171.18        37.70 o                         
  10   3   1        246.82        229.62        19.19 o                         
  11   3   1       1439.39       1538.02        64.20 o                         
  12   3   1        667.95        599.84        51.09 o                         
 -12   4   1        107.09         58.17         9.03 o                         
 -11   4   1          1.16         30.48        11.25 o                         
 -10   4   1        823.92        778.04        50.53 o                         
  -9   4   1       2645.85       2786.86        70.43 o                         
  -8   4   1       1582.74       1560.01        50.00 o                         
  -7   4   1       2788.39       2686.88        87.48 o                         
  -6   4   1        288.32        270.97        15.71 o                         
  -5   4   1        328.76        388.77        18.06 o                         
  -4   4   1        801.08        786.01        21.82 o                         
  -3   4   1       9265.27       9849.68        84.84 o                         
  -2   4   1        314.91        263.65        16.34 o                         
  -1   4   1       1540.82       1756.67        30.62 o                         
   0   4   1        275.81        236.19        14.34 o                         
   1   4   1       5295.21       5579.60        93.03 o                         
   2   4   1       8217.62       8102.48        95.53 o                         
   3   4   1       8888.95       9026.04        77.58 o                         
   4   4   1        504.44        525.58        17.25 o                         
   5   4   1         11.77          1.75         5.43 o                         
   6   4   1       1727.95       1689.63        46.39 o                         
   7   4   1        810.15        777.87        32.41 o                         
   8   4   1         54.32         44.80         7.61 o                         
   9   4   1       1045.73        963.60        47.12 o                         
  10   4   1         62.52         49.26        10.97 o                         
  11   4   1        178.55        200.25        23.06 o                         
  12   4   1       1043.62       1002.73       102.04 o                         
 -11   5   1        164.22        136.78        39.96 o                         
 -10   5   1        259.54        230.40        20.50 o                         
  -9   5   1         23.37         33.48         7.23 o                         
  -8   5   1        224.45        186.10        10.76 o                         
  -7   5   1        576.27        599.42        27.11 o                         
  -6   5   1        674.20        679.42        22.19 o                         
  -5   5   1        286.03        298.28        17.54 o                         
  -4   5   1         18.43         19.89         5.87 o                         
  -3   5   1          4.95          2.52         5.71 o                         
  -2   5   1        748.71        746.18        23.55 o                         
  -1   5   1       3729.33       3752.03       128.60 o                         
   0   5   1        419.78        413.32        22.00 o                         
   1   5   1        268.97        267.16        17.79 o                         
   2   5   1        233.04        245.74        30.65 o                         
   3   5   1         75.25         54.29         9.10 o                         
   4   5   1         10.24         19.48         5.34 o                         
   5   5   1       2150.37       2228.22        37.11 o                         
   6   5   1          1.87         18.09         7.35 o                         
   7   5   1         44.00         40.40         9.01 o                         
   8   5   1        327.38        309.24        17.54 o                         
   9   5   1         61.58         61.22        12.46 o                         
  10   5   1         13.70          5.60         8.52 o                         
  11   5   1         54.11         33.30         6.65 o                         
 -11   6   1         54.14         48.17         9.37 o                         
 -10   6   1        354.36        328.43        27.54 o                         
  -9   6   1        419.50        366.22        29.15 o                         
  -8   6   1        393.19        397.97        23.50 o                         
  -7   6   1         19.28         43.00         8.53 o                         
  -6   6   1        182.67        180.69        12.57 o                         
  -5   6   1       2877.94       2908.91        42.66 o                         
  -4   6   1       3647.63       3780.43        47.33 o                         
  -3   6   1        420.12        357.36        30.47 o                         
  -2   6   1        278.03        217.91        32.79 o                         
  -1   6   1        583.13        557.93        28.99 o                         
   0   6   1        129.08        113.35        16.01 o                         
   1   6   1        355.41        415.94        38.29 o                         
   2   6   1       1071.79       1029.54        27.79 o                         
   3   6   1       2689.44       2737.25        44.62 o                         
   4   6   1         60.12         83.03        10.07 o                         
   5   6   1       1378.28       1259.73        35.21 o                         
   6   6   1       1531.87       1628.53        44.98 o                         
   7   6   1       1147.39       1266.02        47.58 o                         
   8   6   1         99.09         98.48        13.78 o                         
   9   6   1         36.69         46.28         7.39 o                         
  10   6   1        615.58        584.48        52.10 o                         
  -9   7   1         51.73         28.15        10.81 o                         
  -8   7   1        454.83        491.19        35.94 o                         
  -7   7   1        965.03       1031.31        45.27 o                         
  -6   7   1        646.77        623.24        45.41 o                         
  -5   7   1          0.75         20.11         6.66 o                         
  -4   7   1       5901.22       6407.63       162.12 o                         
  -3   7   1      12100.43      13505.00       228.99 o                         
  -2   7   1       3997.58       4388.16        69.03 o                         
  -1   7   1        579.50        541.94        27.86 o                         
   0   7   1        197.80        212.78        27.89 o                         
   1   7   1       1108.92       1240.39        43.83 o                         
   2   7   1          1.27         36.90        19.80 o                         
   3   7   1        802.33        837.23        33.63 o                         
   4   7   1       1718.90       1952.77        42.53 o                         
   5   7   1         30.47         49.42         7.18 o                         
   6   7   1        172.46        198.26        16.17 o                         
   7   7   1       1985.18       2099.83        81.75 o                         
   8   7   1       2648.75       3017.67       110.33 o                         
   9   7   1       2394.32       2171.47       190.12 o                         
  -8   8   1        496.05        521.68        51.22 o                         
  -7   8   1        331.67        281.40        21.62 o                         
  -6   8   1        129.54        171.21        18.60 o                         
  -5   8   1       3710.21       4374.73       133.13 o                         
  -4   8   1       3953.22       4646.02       172.04 o                         
  -3   8   1        130.25        152.75        20.77 o                         
  -2   8   1        451.97        372.86        30.32 o                         
  -1   8   1         10.53         21.87        13.99 o                         
   0   8   1        712.08        757.12        41.69 o                         
   1   8   1        329.41        315.16        29.03 o                         
   2   8   1       3094.36       3482.61       119.01 o                         
   3   8   1       3228.07       3521.42        87.31 o                         
   4   8   1        130.40        130.44        18.82 o                         
   5   8   1       1757.42       1874.88       119.39 o                         
   6   8   1       1971.11       2192.42        95.35 o                         
   7   8   1        648.54        674.32        47.52 o                         
   8   8   1        157.60        175.24        22.25 o                         
  -6   9   1        867.63        872.48       112.49 o                         
  -5   9   1        727.12        864.12        75.34 o                         
  -4   9   1        492.05        522.09        42.12 o                         
  -3   9   1        831.21        989.15        63.44 o                         
  -2   9   1        452.34        481.40        72.24 o                         
  -1   9   1         68.28         69.62        15.36 o                         
   0   9   1        143.49        136.85        18.48 o                         
   1   9   1       1497.21       1699.83        80.53 o                         
   2   9   1        462.87        493.30        39.15 o                         
   3   9   1        713.87        857.21        70.45 o                         
   4   9   1        792.29        959.06        60.14 o                         
   5   9   1       1064.15       1175.86       104.70 o                         
   6   9   1         21.66         47.04        16.41 o                         
  -2  10   1        103.06        110.82        21.73 o                         
  -1  10   1        368.47        390.73        36.27 o                         
   0  10   1        133.19        119.02        19.47 o                         
   1  10   1         68.64         90.33        18.94 o                         
   2  10   1        281.79        262.73        25.11 o                         
 -13   0   2        106.84        119.99        24.25 o                         
 -12   0   2        164.60        139.61        32.34 o                         
 -11   0   2       1873.10       1858.02        84.59 o                         
 -10   0   2       5863.08       6033.13        99.39 o                         
  -9   0   2       4212.50       4334.62        97.51 o                         
  -8   0   2         13.62         33.57        18.26 o                         
  -7   0   2      10228.92      10655.60        97.25 o                         
  -6   0   2      12424.81      12519.39       119.38 o                         
  -5   0   2       3525.82       3330.57        46.31 o                         
  -4   0   2       6401.83       6271.91        75.54 o                         
  -3   0   2         17.94         73.08        19.67 o                         
  -2   0   2       6599.82       5978.91       152.19 o                         
  -1   0   2       1372.08       1158.45        49.65 o                         
   1   0   2       6136.98       6197.99        96.36 o                         
   2   0   2       1022.10        937.74        29.95 o                         
   3   0   2        102.04         86.89        12.09 o                         
   4   0   2      39031.61      39382.35       206.61 o                         
   5   0   2      11704.03      11342.13       110.63 o                         
   6   0   2      23966.17      24674.89       220.27 o                         
   7   0   2       3498.27       3784.47        69.77 o                         
   8   0   2       1795.74       1845.29        77.20 o                         
   9   0   2        401.83        376.56        28.76 o                         
  10   0   2        111.42         87.33        15.58 o                         
  11   0   2       1358.64       1342.04        69.81 o                         
  12   0   2       1481.63       1530.37       102.02 o                         
  13   0   2        679.45        683.67        92.49 o                         
 -13   1   2        127.92        116.86        37.16 o                         
 -12   1   2        514.08        516.59        49.57 o                         
 -11   1   2       2409.49       2600.99        84.25 o                         
 -10   1   2       1977.87       2114.77        39.75 o                         
  -9   1   2        862.44        834.68        25.68 o                         
  -8   1   2      15145.33      15814.04       139.18 o                         
  -7   1   2       6974.42       7053.09        59.85 o                         
  -6   1   2        231.88        214.45        10.30 o                         
  -5   1   2          8.39         25.32         5.88 o                         
  -4   1   2       2266.33       2371.26        24.65 o                         
  -3   1   2      15963.80      16448.12        77.37 o                         
  -2   1   2      34981.15      35978.56       154.69 o                         
  -1   1   2      44577.34      43903.32       337.01 o                         
   0   1   2       8063.07       8070.06        51.28 o                         
   1   1   2        280.48        230.72        12.04 o                         
   2   1   2       5248.36       5155.46        39.22 o                         
   3   1   2      10444.06      10502.60        45.27 o                         
   4   1   2      10783.73      10805.67        48.81 o                         
   5   1   2       5789.76       6069.99        42.76 o                         
   6   1   2       3814.78       3630.41        42.78 o                         
   7   1   2       3128.31       3067.60        44.45 o                         
   8   1   2         70.69         81.94        11.03 o                         
   9   1   2       2676.08       2819.56        47.18 o                         
  10   1   2        357.85        365.61        18.76 o                         
  11   1   2        512.17        559.05        33.43 o                         
  12   1   2        223.87        215.74        25.39 o                         
  13   1   2        425.38        433.31        42.43 o                         
 -13   2   2         62.73         50.43        16.74 o                         
 -12   2   2        472.50        501.25        42.13 o                         
 -11   2   2        851.78        780.19        48.07 o                         
 -10   2   2          7.55         29.72         8.54 o                         
  -9   2   2       7761.81       8050.20       103.79 o                         
  -8   2   2       2299.58       2269.09        41.20 o                         
  -7   2   2        339.72        378.41        18.59 o                         
  -6   2   2        204.85        230.38        14.07 o                         
  -5   2   2       1267.31       1314.82        22.31 o                         
  -4   2   2         29.77         32.92         5.04 o                         
  -3   2   2       4518.35       4863.73        51.75 o                         
  -2   2   2       9910.40       8694.04       120.89 o                         
  -1   2   2       8568.31       8757.16        62.48 o                         
   0   2   2        502.71        533.06        20.14 o                         
   1   2   2       7902.03       7469.95        93.82 o                         
   2   2   2      12192.33      12404.02        51.41 o                         
   3   2   2       1150.41       1069.51        19.42 o                         
   4   2   2         43.00         41.26         6.39 o                         
   5   2   2       2599.22       2583.44        31.50 o                         
   6   2   2        752.85        768.72        20.22 o                         
   7   2   2         72.99         58.46         9.07 o                         
   8   2   2       1905.84       2036.07        44.94 o                         
   9   2   2        280.64        255.17        24.32 o                         
  10   2   2          6.41         22.12         9.07 o                         
  11   2   2         91.49         85.87        12.91 o                         
  12   2   2       1536.63       1585.51       102.85 o                         
  13   2   2        760.60        749.70       101.99 o                         
 -13   3   2        296.10        287.37        36.76 o                         
 -12   3   2        250.82        201.25        23.88 o                         
 -11   3   2         48.78         37.96         8.32 o                         
 -10   3   2          0.86         34.95         6.66 o                         
  -9   3   2          8.57         34.88        10.61 o                         
  -8   3   2          0.96         14.64         9.82 o                         
  -7   3   2       2192.39       2271.26        51.97 o                         
  -6   3   2       8019.51       8125.64        72.78 o                         
  -5   3   2        475.75        449.14        17.18 o                         
  -4   3   2       1468.74       1526.23        53.66 o                         
  -3   3   2       5178.30       5705.79        72.53 o                         
  -2   3   2        979.43        948.55        30.27 o                         
  -1   3   2         36.18         50.40        13.19 o                         
   0   3   2        305.99        309.00        18.65 o                         
   1   3   2       1038.99       1148.31        29.51 o                         
   2   3   2        808.66        802.37        23.75 o                         
   3   3   2       4347.91       4452.38        36.24 o                         
   4   3   2       1822.61       1782.32        50.30 o                         
   5   3   2       4325.89       4460.89        46.73 o                         
   6   3   2        298.29        268.66        13.44 o                         
   7   3   2          7.63         18.66         7.67 o                         
   8   3   2        528.03        532.29        22.37 o                         
   9   3   2        451.18        458.37        23.10 o                         
  10   3   2          0.79         19.44         7.35 o                         
  11   3   2         74.81         47.63         8.04 o                         
  12   3   2        224.45        211.77        33.15 o                         
 -12   4   2         48.76         46.37        11.37 o                         
 -11   4   2        134.95        140.07        20.36 o                         
 -10   4   2        242.10        219.43        20.08 o                         
  -9   4   2        171.37        161.51        13.83 o                         
  -8   4   2        940.68        920.05        34.94 o                         
  -7   4   2       2724.73       2576.18        71.44 o                         
  -6   4   2         58.50         35.46        12.60 o                         
  -5   4   2         27.08         17.04        10.76 o                         
  -4   4   2        434.41        418.80        19.11 o                         
  -3   4   2       1305.79       1255.67        25.72 o                         
  -2   4   2       2827.17       2877.34        32.53 o                         
  -1   4   2         17.88         43.51        13.36 o                         
   0   4   2       2115.71       2062.08        41.13 o                         
   1   4   2        385.31        361.33        14.75 o                         
   2   4   2        470.19        455.58        30.94 o                         
   3   4   2        634.41        686.03        25.02 o                         
   4   4   2        458.59        416.57        16.28 o                         
   5   4   2       3398.39       3428.48        36.98 o                         
   6   4   2         11.34         34.38         9.30 o                         
   7   4   2        236.87        168.22        16.91 o                         
   8   4   2        938.79        907.92        33.18 o                         
   9   4   2        390.38        301.88        18.19 o                         
  10   4   2         43.94         41.78        10.04 o                         
  11   4   2          2.43         23.86         7.11 o                         
  12   4   2          6.60          9.13        14.91 o                         
 -11   5   2        150.84        115.95        28.81 o                         
 -10   5   2          2.51         39.50         8.86 o                         
  -9   5   2       1636.44       1644.71        50.70 o                         
  -8   5   2       3300.94       3649.78        60.54 o                         
  -7   5   2        449.74        426.09        25.14 o                         
  -6   5   2        182.00        182.56        14.07 o                         
  -5   5   2       4280.32       4512.02        46.82 o                         
  -4   5   2       1797.07       1723.57        25.12 o                         
  -3   5   2       3275.98       3323.23        35.43 o                         
  -2   5   2         43.63         46.47         7.12 o                         
  -1   5   2       7652.59       7960.98       127.36 o                         
   0   5   2        531.31        542.98        27.16 o                         
   1   5   2       4743.22       4835.70        60.29 o                         
   2   5   2       4875.92       4915.28        56.68 o                         
   3   5   2       1465.27       1420.29        27.76 o                         
   4   5   2         72.59         58.40         7.49 o                         
   5   5   2         33.81         36.48         7.96 o                         
   6   5   2       6358.07       6856.29        75.34 o                         
   7   5   2       2435.03       2489.15        47.52 o                         
   8   5   2         33.04         49.63         9.72 o                         
   9   5   2        373.64        313.10        25.95 o                         
  10   5   2         50.65         59.48        15.60 o                         
  11   5   2         96.88         62.97        23.47 o                         
 -11   6   2         58.11         32.17        19.80 o                         
 -10   6   2        808.81        691.89        48.75 o                         
  -9   6   2       3483.43       3776.06       112.79 o                         
  -8   6   2         88.82         35.13         8.46 o                         
  -7   6   2        602.72        614.59        25.86 o                         
  -6   6   2         32.75         30.62        11.11 o                         
  -5   6   2        831.36        737.19        29.53 o                         
  -4   6   2        516.48        595.21        25.98 o                         
  -3   6   2       2184.81       2378.70        42.10 o                         
  -2   6   2       6110.18       6566.06       158.80 o                         
  -1   6   2       1148.64       1003.88        27.81 o                         
   0   6   2       5663.32       5856.34        68.05 o                         
   1   6   2       5555.47       5804.67        69.74 o                         
   2   6   2        157.23        147.55        17.22 o                         
   3   6   2        300.68        306.86        23.06 o                         
   4   6   2         60.01         44.47         9.94 o                         
   5   6   2       1011.28       1030.76        36.03 o                         
   6   6   2         42.55         53.98         9.25 o                         
   7   6   2       2255.01       2396.54        66.73 o                         
   8   6   2       2176.37       2404.87        71.44 o                         
   9   6   2         20.65         19.01         5.70 o                         
  10   6   2        304.47        283.69        40.65 o                         
  -9   7   2        115.15         95.89        15.47 o                         
  -8   7   2        594.76        655.65        41.86 o                         
  -7   7   2        361.03        386.82        22.60 o                         
  -6   7   2         68.03         57.75         7.27 o                         
  -5   7   2        574.45        495.79        22.78 o                         
  -4   7   2         48.61         60.14         7.45 o                         
  -3   7   2         21.46        -25.63        17.09 o                         
  -2   7   2       2285.07       2424.45        49.21 o                         
  -1   7   2        459.40        576.19        53.41 o                         
   0   7   2        317.02        314.60        29.16 o                         
   1   7   2        285.12        290.40        27.75 o                         
   2   7   2       1221.07       1042.32       151.52 o                         
   3   7   2        323.99        354.28        23.80 o                         
   4   7   2        182.09        162.71        21.64 o                         
   5   7   2          5.42         28.59         7.95 o                         
   6   7   2        827.27        819.54        41.33 o                         
   7   7   2          1.71         33.09         5.85 o                         
   8   7   2        177.46        145.90        15.33 o                         
   9   7   2        510.56        403.69        51.74 o                         
  -8   8   2          2.08         17.97        19.00 o                         
  -7   8   2         29.24         43.63         8.23 o                         
  -6   8   2          9.33         22.26         6.20 o                         
  -5   8   2         40.91         29.35         5.25 o                         
  -4   8   2         83.02          6.17        17.84 o                         
  -3   8   2        197.98        211.45        24.71 o                         
  -2   8   2        229.62        229.07        26.44 o                         
  -1   8   2          4.29         29.32        12.64 o                         
   0   8   2        434.40        401.07        28.02 o                         
   1   8   2         23.13         23.55        15.87 o                         
   2   8   2        734.48        640.06        65.47 o                         
   3   8   2         14.40         13.91        19.43 o                         
   4   8   2        184.93        186.12        20.47 o                         
   5   8   2         52.76         53.69         8.17 o                         
   6   8   2        206.73        216.05        21.47 o                         
   7   8   2        169.85        167.50        24.42 o                         
   8   8   2        102.89         99.41        15.68 o                         
  -6   9   2        281.65        288.89        37.23 o                         
  -5   9   2        672.75        795.84        61.53 o                         
  -4   9   2       2387.93       2648.42       225.04 o                         
  -3   9   2        143.74        108.81        18.63 o                         
  -2   9   2        223.06        226.56        30.83 o                         
  -1   9   2        144.08        136.94        27.61 o                         
   0   9   2          3.12         16.99        12.22 o                         
   1   9   2       1429.46       1453.38        62.45 o                         
   2   9   2        791.68        870.69        61.87 o                         
   3   9   2         39.71         67.33        15.07 o                         
   4   9   2        283.47        223.14        23.70 o                         
   5   9   2        218.23        230.69        25.42 o                         
   6   9   2        577.89        543.64        51.04 o                         
  -2  10   2        942.75       1114.26        79.84 o                         
  -1  10   2        173.79        178.85        23.18 o                         
   0  10   2        419.59        417.12        34.74 o                         
   1  10   2        518.63        552.50        47.09 o                         
   2  10   2         63.98         89.92        17.92 o                         
 -13   1   3        116.18        108.49        26.21 o                         
 -12   1   3        946.83       1074.46        69.19 o                         
 -11   1   3         10.62         -0.97         9.68 o                         
 -10   1   3        578.84        605.97        23.64 o                         
  -9   1   3        155.01        135.30        12.25 o                         
  -8   1   3         77.55         90.38        10.87 o                         
  -7   1   3        470.14        449.00        17.93 o                         
  -6   1   3        585.24        483.44        31.17 o                         
  -5   1   3       9271.73       9097.34        70.08 o                         
  -4   1   3        452.94        452.23        21.74 o                         
  -3   1   3        170.27        222.12        12.84 o                         
  -2   1   3      33790.39      34609.70       161.91 o                         
  -1   1   3        700.85        641.80        24.61 o                         
   0   1   3       4090.91       3985.50        34.25 o                         
   1   1   3       5939.60       5668.38        52.15 o                         
   2   1   3      15679.30      15333.08        65.28 o                         
   3   1   3        461.29        497.17        18.60 o                         
   4   1   3      10066.87      10127.32        50.28 o                         
   5   1   3       3667.26       3622.74        43.94 o                         
   6   1   3        568.84        600.13        17.49 o                         
   7   1   3         23.36         29.13         7.52 o                         
   8   1   3         89.80        100.51        13.06 o                         
   9   1   3       1288.04       1336.86        44.09 o                         
  10   1   3        759.98        687.21        32.66 o                         
  11   1   3        249.72        231.65        21.02 o                         
  12   1   3        250.63        200.62        64.35 o                         
  13   1   3         12.32         44.36        15.43 o                         
 -13   2   3         99.54         83.21        15.62 o                         
 -12   2   3       4174.05       4508.73       336.99 o                         
 -11   2   3        300.95        251.49        20.79 o                         
 -10   2   3        762.77        732.51        35.77 o                         
  -9   2   3         18.31         62.78        12.63 o                         
  -8   2   3       2512.45       2642.43        76.23 o                         
  -7   2   3      10202.35      10963.16        82.50 o                         
  -6   2   3       5060.87       5103.59        44.56 o                         
  -5   2   3        521.91        462.97        12.43 o                         
  -4   2   3       5896.43       5913.01        53.89 o                         
  -3   2   3       3840.07       4025.20        38.11 o                         
  -2   2   3      38074.78      37920.78       372.24 o                         
  -1   2   3      11575.13      11127.76        75.43 o                         
   0   2   3       8942.72       8906.78        72.08 o                         
   1   2   3      10584.16      10311.80        60.54 o                         
   2   2   3       2402.81       2185.17        23.61 o                         
   3   2   3      13936.14      14137.22        56.81 o                         
   4   2   3       4601.01       4707.50        40.84 o                         
   5   2   3        801.93        812.24        19.99 o                         
   6   2   3        677.89        663.14        20.72 o                         
   7   2   3        564.80        558.19        19.15 o                         
   8   2   3        870.79        878.19        27.64 o                         
   9   2   3        772.18        809.07        29.67 o                         
  10   2   3       2961.91       3415.22        62.90 o                         
  11   2   3        492.96        482.27        30.03 o                         
  12   2   3         16.30         38.14        12.76 o                         
  13   2   3        377.24        326.41        34.33 o                         
 -13   3   3        557.05        580.40        70.45 o                         
 -12   3   3         18.16         37.38        10.32 o                         
 -11   3   3       1792.91       1774.49        78.99 o                         
 -10   3   3       1455.47       1553.23        43.02 o                         
  -9   3   3       1469.76       1489.79        40.88 o                         
  -8   3   3        245.30        234.60        14.30 o                         
  -7   3   3        561.12        554.35        16.94 o                         
  -6   3   3       3114.78       3091.21        37.92 o                         
  -5   3   3       1988.30       1688.71        26.69 o                         
  -4   3   3       1007.24       1077.30        27.45 o                         
  -3   3   3      15919.66      16687.07       182.66 o                         
  -2   3   3        474.40        364.46        17.87 o                         
  -1   3   3         47.54         20.59         8.59 o                         
   0   3   3         48.37         27.34         7.94 o                         
   1   3   3       9103.55       8606.40        44.82 o                         
   2   3   3      23789.59      24444.48       153.89 o                         
   3   3   3       2127.69       2314.66        27.49 o                         
   4   3   3      12551.60      13083.82        88.56 o                         
   5   3   3       6304.68       6396.81        47.53 o                         
   6   3   3        444.81        453.46        16.24 o                         
   7   3   3        174.39        143.90        15.11 o                         
   8   3   3        647.68        575.38        22.73 o                         
   9   3   3         38.05         53.15        15.95 o                         
  10   3   3        156.07        134.92        14.32 o                         
  11   3   3       2658.45       2730.23        95.93 o                         
  12   3   3       1745.91       1881.51       131.65 o                         
 -12   4   3        214.65        193.19        28.29 o                         
 -11   4   3        112.68         80.50        15.54 o                         
 -10   4   3        419.58        395.85        29.69 o                         
  -9   4   3       1658.74       1541.99        48.46 o                         
  -8   4   3       1046.57       1036.76        36.32 o                         
  -7   4   3       1998.12       2045.50        79.25 o                         
  -6   4   3        338.73        300.17        15.62 o                         
  -5   4   3       2048.26       2069.66        30.78 o                         
  -4   4   3        654.35        536.94        16.75 o                         
  -3   4   3        156.04        119.54        16.96 o                         
  -2   4   3         74.06         24.96        12.68 o                         
  -1   4   3        223.64        280.87        14.56 o                         
   0   4   3         46.46         68.63         8.24 o                         
   1   4   3        941.66       1020.80        22.24 o                         
   2   4   3      15640.27      17440.45       138.14 o                         
   3   4   3       1655.69       1287.28        23.67 o                         
   4   4   3       6226.99       6581.12        49.42 o                         
   5   4   3       1958.43       1870.50        37.76 o                         
   6   4   3         33.19         36.62        11.44 o                         
   7   4   3       1746.09       1773.87        66.12 o                         
   8   4   3       1032.73        943.40        48.72 o                         
   9   4   3        613.63        495.96        25.24 o                         
  10   4   3        594.98        553.42        42.33 o                         
  11   4   3          3.57          8.85        12.37 o                         
  12   4   3        817.73        858.22        88.91 o                         
 -11   5   3       1046.73        944.36        83.07 o                         
 -10   5   3        468.35        436.11        40.09 o                         
  -9   5   3        711.80        615.38        35.21 o                         
  -8   5   3        418.87        335.64        21.35 o                         
  -7   5   3        598.39        594.15        31.25 o                         
  -6   5   3          0.98         19.37         7.24 o                         
  -5   5   3        521.13        571.04        21.52 o                         
  -4   5   3         53.80         46.31         7.62 o                         
  -3   5   3        339.66        333.82        19.78 o                         
  -2   5   3          2.67          7.60         3.85 o                         
  -1   5   3        587.47        480.73        44.80 o                         
   0   5   3        539.50        535.36        31.65 o                         
   1   5   3       2435.51       2408.81        47.16 o                         
   2   5   3       1554.53       1443.74        34.63 o                         
   3   5   3         16.45         29.51         6.53 o                         
   4   5   3         50.22         62.35         8.04 o                         
   5   5   3         18.33         16.82         9.51 o                         
   6   5   3        106.05         82.21         8.50 o                         
   7   5   3         58.85         47.61         8.33 o                         
   8   5   3        362.57        317.92        17.82 o                         
   9   5   3        570.73        605.06        32.58 o                         
  10   5   3        109.19         86.57        13.65 o                         
  11   5   3       1937.67       1902.76       295.80 o                         
 -11   6   3        262.40        208.89        51.90 o                         
 -10   6   3          5.25         12.32        15.47 o                         
  -9   6   3         70.34         41.84        13.35 o                         
  -8   6   3        185.31        169.82        16.02 o                         
  -7   6   3         47.82         41.98         7.10 o                         
  -6   6   3        273.41        258.87        14.41 o                         
  -5   6   3       1172.35       1177.26        35.53 o                         
  -4   6   3       1660.22       1704.73        54.67 o                         
  -3   6   3       1272.12       1308.81        35.59 o                         
  -2   6   3       1726.23       1747.63        44.23 o                         
  -1   6   3          1.35         19.05        17.52 o                         
   0   6   3         98.81         76.03        28.19 o                         
   1   6   3        780.24        811.86        46.13 o                         
   2   6   3        642.57        642.23        45.07 o                         
   3   6   3         19.11         21.36         8.41 o                         
   4   6   3          4.86         27.34         8.92 o                         
   5   6   3         22.71         43.73        12.43 o                         
   6   6   3         59.76         53.05         6.63 o                         
   7   6   3        599.39        608.79        34.31 o                         
   8   6   3       1693.26       1714.20        53.31 o                         
   9   6   3        481.24        426.70        35.49 o                         
  10   6   3         19.27         25.53        17.69 o                         
  -9   7   3         55.96         58.34        10.92 o                         
  -8   7   3        805.41        864.26        47.99 o                         
  -7   7   3       1131.66       1067.58        37.96 o                         
  -6   7   3        568.41        511.58        29.23 o                         
  -5   7   3        488.96        564.18        25.33 o                         
  -4   7   3        220.70        216.93        16.95 o                         
  -3   7   3        975.16        917.71        69.42 o                         
  -2   7   3        169.64        131.51        19.82 o                         
  -1   7   3       2960.99       3239.66        56.03 o                         
   0   7   3        502.14        586.06        47.41 o                         
   1   7   3        653.73        679.04        30.31 o                         
   2   7   3       7787.13       8633.29       113.45 o                         
   3   7   3       2273.10       2524.17        47.54 o                         
   4   7   3         18.42         16.76        14.35 o                         
   5   7   3        597.26        563.59        40.11 o                         
   6   7   3        157.28        142.87        15.89 o                         
   7   7   3        205.23        183.78        15.28 o                         
   8   7   3        304.68        255.77        26.52 o                         
   9   7   3       1908.42       1958.90       144.53 o                         
  -8   8   3        123.47        124.86        18.69 o                         
  -7   8   3        430.35        397.81        32.95 o                         
  -6   8   3        606.38        564.25        35.51 o                         
  -5   8   3        560.72        537.37        72.49 o                         
  -4   8   3       4699.04       5473.88       245.33 o                         
  -3   8   3        789.22        854.20        57.38 o                         
  -2   8   3        665.18        654.00        47.89 o                         
  -1   8   3         11.71         32.06        11.81 o                         
   0   8   3       1868.50       2032.35        56.15 o                         
   1   8   3       2609.87       2772.42        69.05 o                         
   2   8   3       1980.06       2189.88        68.96 o                         
   3   8   3        684.29        770.94        47.70 o                         
   4   8   3       1408.77       1401.35        53.44 o                         
   5   8   3         52.34         29.43         8.19 o                         
   6   8   3        691.08        731.18        46.99 o                         
   7   8   3        651.70        666.95        50.28 o                         
   8   8   3       1968.58       1982.74       208.59 o                         
  -6   9   3        739.41        875.69        97.50 o                         
  -5   9   3       2389.78       2741.17       194.96 o                         
  -4   9   3          0.44         22.83        12.43 o                         
  -3   9   3         96.70         79.47        30.00 o                         
  -2   9   3        967.89       1134.27        57.08 o                         
  -1   9   3       2110.35       2573.53       133.85 o                         
   0   9   3       1279.43       1516.34        67.33 o                         
   1   9   3         35.92         26.31        13.36 o                         
   2   9   3        538.53        570.09        46.27 o                         
   3   9   3          9.13         30.15        13.05 o                         
   4   9   3        417.31        420.99        42.69 o                         
   5   9   3        880.11        967.25        80.04 o                         
   6   9   3        402.38        492.19        63.36 o                         
  -2  10   3          0.01         12.47        12.26 o                         
  -1  10   3         86.59         72.55        15.15 o                         
   0  10   3        109.79        110.82        27.27 o                         
   1  10   3        489.26        495.69        50.78 o                         
   2  10   3         77.41         87.70        14.76 o                         
 -13   0   4         31.99         74.55        22.07 o                         
 -12   0   4        182.79        168.91        31.63 o                         
 -11   0   4       2912.38       3097.72       107.94 o                         
 -10   0   4         51.24         79.24        17.37 o                         
  -9   0   4       2950.99       3099.11        90.08 o                         
  -8   0   4        922.43        977.97        31.68 o                         
  -7   0   4       1403.44       1412.28        71.80 o                         
  -6   0   4         72.59         48.53        18.90 o                         
  -5   0   4        467.12        348.62        24.72 o                         
  -4   0   4      11136.62      10238.42        79.10 o                         
  -3   0   4       3447.47       3244.56        48.62 o                         
  -2   0   4       8778.87       8273.37       202.68 o                         
  -1   0   4       6777.61       6525.87        72.17 o                         
   0   0   4      20869.73      20246.47       105.59 o                         
   1   0   4      56594.16      55219.18       357.64 o                         
   2   0   4      12043.15      12301.86        84.78 o                         
   3   0   4       8530.57       8017.64        76.00 o                         
   4   0   4        440.92        350.62        26.96 o                         
   5   0   4        242.39        169.32        13.26 o                         
   6   0   4      10556.42      10266.25        99.69 o                         
   7   0   4         69.06         36.34        13.60 o                         
   8   0   4        469.91        415.33        27.89 o                         
   9   0   4         11.57         31.68        17.70 o                         
  10   0   4         36.33         52.80        13.66 o                         
  11   0   4        338.89        381.70        49.58 o                         
  12   0   4        421.28        437.92        94.33 o                         
  13   0   4        541.16        496.40        79.96 o                         
 -13   1   4        164.66        145.29        26.23 o                         
 -12   1   4        150.85        147.17        19.91 o                         
 -11   1   4         28.06         43.46        30.21 o                         
 -10   1   4        998.65       1079.19        34.89 o                         
  -9   1   4          9.77         32.46         9.67 o                         
  -8   1   4       1708.79       1676.96        26.13 o                         
  -7   1   4        874.99        750.88        18.72 o                         
  -6   1   4       5491.82       5400.71        51.69 o                         
  -5   1   4       2456.91       2490.57        29.79 o                         
  -4   1   4        728.96        712.05        38.90 o                         
  -3   1   4      17490.84      17386.37        78.69 o                         
  -2   1   4        471.40        659.64        31.48 o                         
  -1   1   4       1558.53       1432.58        22.26 o                         
   0   1   4        250.28        232.58         8.01 o                         
   1   1   4       1372.75       1187.97        26.21 o                         
   2   1   4        597.69        524.44        29.20 o                         
   3   1   4       1280.71       1228.74        26.82 o                         
   4   1   4       8375.88       8009.54        65.21 o                         
   5   1   4      14055.25      14507.35       100.71 o                         
   6   1   4       1283.60       1203.90        26.92 o                         
   7   1   4        716.33        814.96        21.70 o                         
   8   1   4         24.45         38.38         9.79 o                         
   9   1   4        161.11        162.65        13.91 o                         
  10   1   4         58.60         51.64        10.47 o                         
  11   1   4        419.84        346.18        26.26 o                         
  12   1   4        190.41        209.72        28.57 o                         
  13   1   4          1.63         46.41        13.78 o                         
 -13   2   4        117.41        102.68        18.86 o                         
 -12   2   4         38.89         62.75        14.93 o                         
 -11   2   4        193.94        179.79        20.39 o                         
 -10   2   4         53.39         66.88         9.78 o                         
  -9   2   4       2864.65       2993.04        78.89 o                         
  -8   2   4       4192.31       4368.96        77.94 o                         
  -7   2   4        125.50        120.26        12.61 o                         
  -6   2   4       2532.08       2823.54        35.78 o                         
  -5   2   4       1409.11       1656.79        30.08 o                         
  -4   2   4       1363.99       1369.65        28.04 o                         
  -3   2   4       2256.23       1984.21        28.70 o                         
  -2   2   4       7877.49       7406.67        84.05 o                         
  -1   2   4        143.38        142.09        18.09 o                         
   0   2   4       5393.75       5572.53        67.80 o                         
   1   2   4      11841.46      11768.42        84.46 o                         
   2   2   4       5146.79       4827.66        42.89 o                         
   3   2   4       9402.88       9182.53        68.94 o                         
   4   2   4       5404.34       5486.38        48.29 o                         
   5   2   4        722.34        787.35        35.05 o                         
   6   2   4       2128.96       2110.56        49.80 o                         
   7   2   4       1350.43       1378.69        21.03 o                         
   8   2   4        490.97        447.05        16.29 o                         
   9   2   4       1217.41       1245.24        37.60 o                         
  10   2   4        496.91        485.76        28.11 o                         
  11   2   4         42.18         42.07        12.86 o                         
  12   2   4        238.61        240.90        33.19 o                         
  13   2   4        585.78        570.23        66.78 o                         
 -13   3   4         43.39         51.59        13.88 o                         
 -12   3   4        273.64        219.65        23.16 o                         
 -11   3   4         33.01         28.81         9.63 o                         
 -10   3   4          1.01         10.50         8.00 o                         
  -9   3   4        339.68        345.16        20.42 o                         
  -8   3   4        557.57        569.90        21.83 o                         
  -7   3   4        670.74        669.90        20.45 o                         
  -6   3   4          5.83          7.45         7.58 o                         
  -5   3   4         31.01         50.44        10.22 o                         
  -4   3   4       1124.02       1256.89        22.80 o                         
  -3   3   4        112.27         52.80        23.32 o                         
  -2   3   4        171.82        182.59        20.43 o                         
  -1   3   4       1807.28       1805.21        32.77 o                         
   0   3   4       4624.46       4499.61        46.25 o                         
   1   3   4       1491.24       1362.33        28.75 o                         
   2   3   4        246.14        259.36        13.84 o                         
   3   3   4       5281.92       5319.83        41.63 o                         
   4   3   4        118.67         94.32         8.36 o                         
   5   3   4          2.35         12.53         5.96 o                         
   6   3   4         10.38         22.46         9.47 o                         
   7   3   4         86.57         61.86         7.76 o                         
   8   3   4        971.93        909.11        32.87 o                         
   9   3   4       3465.92       3721.18        50.46 o                         
  10   3   4          3.67         15.09        10.13 o                         
  11   3   4        315.53        264.21        23.21 o                         
  12   3   4          0.56         35.76        17.92 o                         
 -12   4   4        499.34        418.60        46.83 o                         
 -11   4   4        526.31        388.39        37.00 o                         
 -10   4   4        327.10        303.01        22.34 o                         
  -9   4   4       1815.26       1788.72        50.63 o                         
  -8   4   4        116.54         69.78        25.30 o                         
  -7   4   4       1877.58       1785.02        61.96 o                         
  -6   4   4       2667.87       2617.54        45.12 o                         
  -5   4   4       3185.55       3217.31        36.25 o                         
  -4   4   4        374.11        319.48        19.00 o                         
  -3   4   4       3191.44       3242.71        57.23 o                         
  -2   4   4      18059.97      18569.28       224.70 o                         
  -1   4   4       8584.55       8316.73        93.49 o                         
   0   4   4        521.66        557.27        29.69 o                         
   1   4   4        193.75        174.73        10.36 o                         
   2   4   4       1648.41       1584.76        30.07 o                         
   3   4   4        756.01        806.92        19.61 o                         
   4   4   4        419.60        413.67        18.30 o                         
   5   4   4       4658.57       4816.06        47.29 o                         
   6   4   4       2266.23       2288.09        35.48 o                         
   7   4   4        729.34        709.00        27.60 o                         
   8   4   4       3483.99       3518.82        78.85 o                         
   9   4   4       1235.09       1173.48        65.09 o                         
  10   4   4        161.68        102.49        26.11 o                         
  11   4   4        588.05        428.96        44.47 o                         
  12   4   4         80.79         68.81        15.07 o                         
 -11   5   4       1535.23       1352.35       114.00 o                         
 -10   5   4       2106.07       2191.24       133.02 o                         
  -9   5   4         13.09         22.41        12.85 o                         
  -8   5   4       1642.78       1701.35        54.85 o                         
  -7   5   4       1115.38       1172.44        39.03 o                         
  -6   5   4        339.44        331.69        15.34 o                         
  -5   5   4       2503.05       2606.98        39.68 o                         
  -4   5   4       3509.20       3475.76        36.99 o                         
  -3   5   4       8933.21       9046.60        76.08 o                         
  -2   5   4       1878.81       1797.37        50.67 o                         
  -1   5   4       6923.16       6815.30        93.57 o                         
   0   5   4      12629.11      13309.62       118.09 o                         
   1   5   4        801.00        684.35        22.95 o                         
   2   5   4          0.59          1.93        14.13 o                         
   3   5   4         48.22         84.02         7.53 o                         
   4   5   4        842.45        844.60        22.09 o                         
   5   5   4        944.41        974.18        22.75 o                         
   6   5   4        838.61        852.01        30.59 o                         
   7   5   4       8091.53       8613.84       113.08 o                         
   8   5   4       1028.08        956.25        40.15 o                         
   9   5   4         71.28         67.24         7.75 o                         
  10   5   4       1443.94       1404.01        66.69 o                         
  11   5   4        303.24        313.98        37.48 o                         
 -11   6   4          5.63         31.54        14.39 o                         
 -10   6   4       1018.22        877.65        87.06 o                         
  -9   6   4       2703.57       2837.03       102.41 o                         
  -8   6   4       1118.74       1134.58        39.46 o                         
  -7   6   4       1092.01       1093.71        44.70 o                         
  -6   6   4       1290.04       1318.28        37.19 o                         
  -5   6   4       1032.40       1110.67        35.41 o                         
  -4   6   4       1092.12       1103.86        35.42 o                         
  -3   6   4          9.69          9.97        11.19 o                         
  -2   6   4       1318.35       1328.49        22.36 o                         
  -1   6   4        562.32        527.72        31.54 o                         
   0   6   4       2329.36       2454.70        56.86 o                         
   1   6   4       5873.10       6357.55        76.35 o                         
   2   6   4       2576.77       2760.70        58.09 o                         
   3   6   4       1116.45       1177.33        27.77 o                         
   4   6   4        123.42         92.49        11.88 o                         
   5   6   4       1279.50       1341.18        43.89 o                         
   6   6   4       1474.18       1615.34        42.52 o                         
   7   6   4         50.61         46.31         6.79 o                         
   8   6   4         38.77         59.62         8.09 o                         
   9   6   4         34.57         46.08         7.27 o                         
  10   6   4          8.05         13.67        16.81 o                         
  -9   7   4          0.60         34.31        11.28 o                         
  -8   7   4        234.49        237.69        18.76 o                         
  -7   7   4        190.81        173.39        23.72 o                         
  -6   7   4         86.83         71.50         8.10 o                         
  -5   7   4        139.74         99.05        10.68 o                         
  -4   7   4         17.71         18.57         4.59 o                         
  -3   7   4        984.28        963.16        39.38 o                         
  -2   7   4         92.19        138.81        26.35 o                         
  -1   7   4       1029.80       1022.19        42.86 o                         
   0   7   4         69.56         60.53        20.56 o                         
   1   7   4       1059.73       1053.02        48.71 o                         
   2   7   4        152.61        134.64        31.35 o                         
   3   7   4         76.13         83.48        16.48 o                         
   4   7   4       1312.20       1360.28        56.51 o                         
   5   7   4       1182.23       1270.93        66.50 o                         
   6   7   4        115.87         91.51        12.48 o                         
   7   7   4        657.53        619.65        54.19 o                         
   8   7   4          6.27         21.68         5.97 o                         
   9   7   4        296.03        261.90        37.53 o                         
  -8   8   4          3.19         20.02         6.54 o                         
  -7   8   4         51.86         56.32         8.99 o                         
  -6   8   4         56.21         71.52        12.28 o                         
  -5   8   4          4.24         18.71         5.82 o                         
  -4   8   4          0.06        -23.89        15.93 o                         
  -3   8   4         40.16         22.58        19.77 o                         
  -2   8   4         16.13         29.39        15.64 o                         
  -1   8   4         29.19         56.42        23.81 o                         
   0   8   4        365.13        363.96        42.95 o                         
   1   8   4        563.48        518.71        47.25 o                         
   2   8   4        671.21        610.72        81.16 o                         
   3   8   4        322.36        273.43        23.80 o                         
   4   8   4        590.11        523.86        42.04 o                         
   5   8   4         65.66         63.02        11.84 o                         
   6   8   4         14.53         23.65         6.38 o                         
   7   8   4         10.14         35.86         9.92 o                         
   8   8   4          7.71         33.49         9.90 o                         
  -6   9   4        349.11        327.19        45.70 o                         
  -5   9   4        567.09        655.20        76.35 o                         
  -4   9   4       1644.83       1935.81       121.00 o                         
  -3   9   4        267.31        250.26        34.05 o                         
  -2   9   4        338.63        324.75        39.10 o                         
  -1   9   4        193.41        171.94        22.44 o                         
   0   9   4        188.42        148.25        22.01 o                         
   1   9   4          2.03         30.17        11.41 o                         
   2   9   4        751.52        765.08        57.10 o                         
   3   9   4        847.79        812.66        51.76 o                         
   4   9   4         26.24         54.68        19.20 o                         
   5   9   4        110.63         77.62        12.55 o                         
  -2  10   4       1888.03       2649.54        90.48 o                         
  -1  10   4       1154.78       1255.12        89.38 o                         
   0  10   4         21.10         28.77         9.99 o                         
   1  10   4        140.86        144.25        20.29 o                         
 -13   1   5         23.74         59.47        10.19 o                         
 -12   1   5       1582.00       1673.07        86.71 o                         
 -11   1   5         66.27         71.07        12.04 o                         
 -10   1   5        404.53        386.02        21.51 o                         
  -9   1   5       1203.61       1164.24        31.96 o                         
  -8   1   5       2512.71       2589.05        48.70 o                         
  -7   1   5        348.21        383.12        15.08 o                         
  -6   1   5        204.25        231.25        12.94 o                         
  -5   1   5        632.83        651.89        28.78 o                         
  -4   1   5         46.93         25.28         6.78 o                         
  -3   1   5        668.89        715.96        17.21 o                         
  -2   1   5       5515.83       5202.59        41.71 o                         
  -1   1   5      26158.19      26130.08       115.57 o                         
   0   1   5       1934.18       1976.83        25.51 o                         
   1   1   5       2150.00       2265.59        26.60 o                         
   2   1   5      19959.46      18761.90       121.47 o                         
   3   1   5       1673.78       1669.26        34.99 o                         
   4   1   5       1101.53       1122.22        23.22 o                         
   5   1   5         63.13         47.62         7.91 o                         
   6   1   5        800.49        841.58        34.29 o                         
   7   1   5        826.56        826.84        23.11 o                         
   8   1   5         93.81        128.43         9.62 o                         
   9   1   5       2815.10       3039.66        66.19 o                         
  10   1   5       2916.07       3038.21        88.83 o                         
  11   1   5         27.81         49.84         9.48 o                         
  12   1   5        127.13         78.92        29.51 o                         
  13   1   5        301.65        228.56        29.39 o                         
 -13   2   5        168.90        184.58        28.49 o                         
 -12   2   5         86.81        106.85        17.92 o                         
 -11   2   5        646.11        615.30        43.43 o                         
 -10   2   5         78.69         70.49        11.70 o                         
  -9   2   5         66.29        101.26        11.56 o                         
  -8   2   5         68.83         70.22        10.11 o                         
  -7   2   5       5648.94       5713.40        50.11 o                         
  -6   2   5      23798.31      24684.05       254.82 o                         
  -5   2   5       4044.46       3921.19        69.75 o                         
  -4   2   5      14307.82      14567.08       121.77 o                         
  -3   2   5       7678.07       7381.89        87.06 o                         
  -2   2   5        709.17        649.40        23.56 o                         
  -1   2   5       8389.82       8330.86        68.72 o                         
   0   2   5        591.82        529.47        17.13 o                         
   1   2   5       7992.67       7777.93        90.04 o                         
   2   2   5        737.74        750.96        29.65 o                         
   3   2   5      24892.56      24742.08       105.91 o                         
   4   2   5      32087.32      33556.05       228.87 o                         
   5   2   5      13264.33      13455.68        89.91 o                         
   6   2   5       1185.43       1108.11        21.41 o                         
   7   2   5        367.04        401.77        19.55 o                         
   8   2   5       2762.21       2806.22        35.93 o                         
   9   2   5       1602.60       1771.34        45.44 o                         
  10   2   5        281.82        280.26        23.69 o                         
  11   2   5       1659.53       1607.74        65.80 o                         
  12   2   5         95.32         99.08        14.89 o                         
 -13   3   5        240.60        175.89        27.15 o                         
 -12   3   5        387.89        321.94        36.79 o                         
 -11   3   5         21.29         27.19        12.39 o                         
 -10   3   5        528.90        522.62        34.18 o                         
  -9   3   5       1566.71       1666.48        47.57 o                         
  -8   3   5       2381.52       2381.17        59.42 o                         
  -7   3   5       3802.64       3775.66        42.59 o                         
  -6   3   5       2399.88       2418.44        48.97 o                         
  -5   3   5      15181.51      15437.71       126.61 o                         
  -4   3   5       6949.65       6940.84        70.30 o                         
  -3   3   5        972.72        975.83        23.56 o                         
  -2   3   5       1271.48       1292.20        50.91 o                         
  -1   3   5        914.76        863.80        48.19 o                         
   0   3   5        998.29        921.78        27.41 o                         
   1   3   5        283.64        255.61        11.71 o                         
   2   3   5      19107.82      19530.65       134.30 o                         
   3   3   5      11089.83      11324.69        76.13 o                         
   4   3   5          2.32         10.33         6.79 o                         
   5   3   5       2995.54       2844.37        54.98 o                         
   6   3   5       5188.05       5337.02        47.27 o                         
   7   3   5       7090.70       7500.96        77.37 o                         
   8   3   5         64.19         53.80         7.88 o                         
   9   3   5         34.70         25.65         9.04 o                         
  10   3   5       2290.54       2422.79        64.59 o                         
  11   3   5          8.02         30.77        11.13 o                         
  12   3   5        297.94        264.39        33.19 o                         
 -12   4   5         34.78         37.79        14.87 o                         
 -11   4   5        885.01        928.84        74.07 o                         
 -10   4   5       1184.45       1334.89        68.94 o                         
  -9   4   5       1526.68       1582.71        47.00 o                         
  -8   4   5        551.61        574.72        29.41 o                         
  -7   4   5       1077.50       1027.54        25.86 o                         
  -6   4   5       3046.26       2965.75        62.05 o                         
  -5   4   5          1.12         26.25         8.42 o                         
  -4   4   5       3596.71       3719.11        65.27 o                         
  -3   4   5       3894.88       3681.04        97.79 o                         
  -2   4   5       4249.91       4116.59        59.37 o                         
  -1   4   5        544.05        547.71        21.91 o                         
   0   4   5       8476.84       8667.17       124.81 o                         
   1   4   5      12831.02      13143.68       119.25 o                         
   2   4   5        587.55        637.50        17.59 o                         
   3   4   5       1825.92       1545.65        29.27 o                         
   4   4   5       2986.24       3134.30        30.12 o                         
   5   4   5       1162.09       1276.44        25.42 o                         
   6   4   5        230.39        214.24        11.10 o                         
   7   4   5        818.87        789.50        24.95 o                         
   8   4   5       2711.99       2651.64        45.76 o                         
   9   4   5        653.87        670.99        36.80 o                         
  10   4   5       2233.07       2157.25        91.09 o                         
  11   4   5       1290.21       1350.57       102.26 o                         
  12   4   5        221.93        188.83        34.99 o                         
 -11   5   5         20.00         32.89        14.56 o                         
 -10   5   5        348.68        362.92        39.54 o                         
  -9   5   5        809.74        825.80        42.92 o                         
  -8   5   5       1557.22       1636.55        48.55 o                         
  -7   5   5        168.68         99.10        13.74 o                         
  -6   5   5        498.47        503.77        30.84 o                         
  -5   5   5       3417.24       3431.98        42.79 o                         
  -4   5   5       4137.22       4299.25        45.33 o                         
  -3   5   5        406.42        388.30        25.75 o                         
  -2   5   5        506.93        539.61        34.58 o                         
  -1   5   5        102.01        112.49        16.56 o                         
   0   5   5       4629.51       4902.49        47.01 o                         
   1   5   5       2242.17       2118.60        37.89 o                         
   2   5   5       6332.71       6633.86        57.69 o                         
   3   5   5       3512.32       3830.46        33.40 o                         
   4   5   5         28.86         32.89         6.37 o                         
   5   5   5       3031.26       3159.31        38.53 o                         
   6   5   5        896.99        831.35        28.67 o                         
   7   5   5        669.25        675.10        23.69 o                         
   8   5   5         87.74         68.66         8.19 o                         
   9   5   5        241.73        236.00        23.05 o                         
  10   5   5         14.05         28.93        11.51 o                         
  11   5   5        804.38        752.02        87.71 o                         
 -10   6   5          2.00         47.41        12.45 o                         
  -9   6   5        112.68         83.02        20.02 o                         
  -8   6   5        554.29        530.67        37.22 o                         
  -7   6   5        351.41        281.37        17.73 o                         
  -6   6   5        131.97        118.76        12.55 o                         
  -5   6   5         30.02         40.89         7.59 o                         
  -4   6   5         20.66         29.66         9.40 o                         
  -3   6   5        355.41        316.16        22.02 o                         
  -2   6   5        183.07        183.27        12.33 o                         
  -1   6   5        309.54        303.98        51.92 o                         
   0   6   5         14.72         17.18         8.90 o                         
   1   6   5       1013.24       1093.32        27.94 o                         
   2   6   5       1178.08       1180.61        26.23 o                         
   3   6   5        831.36        929.97        35.78 o                         
   4   6   5        842.47        922.02        39.68 o                         
   5   6   5        784.85        809.08        30.91 o                         
   6   6   5        174.59        207.69        11.87 o                         
   7   6   5         26.86         29.16         4.85 o                         
   8   6   5        458.66        356.39        30.89 o                         
   9   6   5        451.75        421.35        34.54 o                         
  10   6   5        275.20        323.12        57.40 o                         
  -9   7   5         55.15         58.87        11.63 o                         
  -8   7   5        252.12        225.78        24.57 o                         
  -7   7   5        346.84        300.38        24.52 o                         
  -6   7   5        556.79        514.47        28.06 o                         
  -5   7   5       1210.50       1275.98        46.27 o                         
  -4   7   5        448.18        471.13        25.94 o                         
  -3   7   5          4.81         10.79         8.49 o                         
  -2   7   5        215.93        213.68        45.26 o                         
  -1   7   5         74.11         74.21        16.67 o                         
   0   7   5       3414.21       3843.21        63.99 o                         
   1   7   5        788.61        890.36        40.32 o                         
   2   7   5        920.34        984.12        35.52 o                         
   3   7   5        478.14        549.70        31.98 o                         
   4   7   5        223.87        193.73        17.82 o                         
   5   7   5        183.28        172.42        15.47 o                         
   6   7   5         94.63         82.10         7.86 o                         
   7   7   5        469.49        444.87        38.39 o                         
   8   7   5        325.92        221.80        25.33 o                         
   9   7   5         66.74         73.16        12.31 o                         
  -8   8   5        631.57        622.24        52.97 o                         
  -7   8   5        122.38        103.78        13.33 o                         
  -6   8   5        792.49        833.34        62.64 o                         
  -5   8   5          2.86          9.65         8.08 o                         
  -4   8   5        527.48        489.41        43.18 o                         
  -3   8   5       1437.07       1497.67        84.22 o                         
  -2   8   5        594.07        630.01        41.63 o                         
  -1   8   5          0.43         21.30        13.58 o                         
   0   8   5       1111.78       1241.29        56.76 o                         
   1   8   5       1629.57       1805.11        79.45 o                         
   2   8   5       1696.83       2004.93        57.33 o                         
   3   8   5        314.05        316.88        35.15 o                         
   4   8   5        159.12        171.38        23.90 o                         
   5   8   5         19.13         32.29         6.87 o                         
   6   8   5         65.55         75.91         9.05 o                         
   7   8   5        241.43        240.56        30.04 o                         
  -6   9   5         11.54         60.66        22.48 o                         
  -5   9   5         12.54         27.28        25.17 o                         
  -4   9   5          2.81         47.57        14.79 o                         
  -3   9   5        489.68        399.64        36.51 o                         
  -2   9   5        125.26        120.22        19.97 o                         
  -1   9   5       1282.29       1548.75        87.63 o                         
   0   9   5       1011.41       1110.86        57.67 o                         
   1   9   5       1025.71       1185.01        58.81 o                         
   2   9   5        582.78        582.78        45.32 o                         
   3   9   5        454.22        443.80        40.16 o                         
   4   9   5          0.30         35.11        11.74 o                         
   5   9   5         48.15         63.11        15.27 o                         
  -1  10   5        623.26        588.14        49.47 o                         
   0  10   5        469.79        478.18        40.71 o                         
   1  10   5         25.87         21.33        22.07 o                         
 -13   0   6        287.98        186.90        41.39 o                         
 -12   0   6        116.13        120.69        26.36 o                         
 -11   0   6        190.06        101.40        32.36 o                         
 -10   0   6         39.27         93.45        15.78 o                         
  -9   0   6       2264.90       2306.34        64.24 o                         
  -8   0   6       2340.84       2480.42        58.00 o                         
  -7   0   6        798.91        747.92        36.23 o                         
  -6   0   6        412.15        422.14        22.90 o                         
  -5   0   6          7.35         45.10        11.31 o                         
  -4   0   6       1896.70       1831.33        34.85 o                         
  -3   0   6       1066.52        889.68        24.93 o                         
  -2   0   6      13791.06      13689.26        89.02 o                         
  -1   0   6        472.02        602.58        23.31 o                         
   0   0   6       3189.92       3026.93        54.80 o                         
   1   0   6          8.35         79.72        18.55 o                         
   2   0   6        753.65        587.11        26.86 o                         
   3   0   6       4831.85       4325.62        64.08 o                         
   4   0   6      15988.08      16390.47       166.68 o                         
   5   0   6        790.86        875.62        36.57 o                         
   6   0   6        954.79       1232.74        50.20 o                         
   7   0   6        165.85        212.88        15.96 o                         
   8   0   6       1162.03       1119.26        39.83 o                         
   9   0   6         43.11         61.16        14.37 o                         
  10   0   6          8.53         39.64        14.86 o                         
  11   0   6        414.33        349.64        44.38 o                         
  12   0   6         15.99         49.02        20.85 o                         
  13   0   6        129.01         86.05        24.99 o                         
 -13   1   6        105.33        102.37        18.74 o                         
 -12   1   6        415.85        407.33        38.63 o                         
 -11   1   6         46.87         46.49        11.39 o                         
 -10   1   6        884.41        824.23        37.39 o                         
  -9   1   6         82.67         99.29        11.31 o                         
  -8   1   6       1391.55       1368.87        32.11 o                         
  -7   1   6       1721.35       1606.95        33.07 o                         
  -6   1   6       1024.95       1011.35        43.16 o                         
  -5   1   6       2564.46       2436.45        30.51 o                         
  -4   1   6       2124.18       2400.54        27.59 o                         
  -3   1   6       1278.18       1362.15        27.87 o                         
  -2   1   6      25916.51      26159.33       127.32 o                         
  -1   1   6      34634.69      35252.46       143.29 o                         
   0   1   6       1774.13       1745.17        20.87 o                         
   1   1   6       3725.10       3815.28        30.42 o                         
   2   1   6      13545.60      13809.72        69.50 o                         
   3   1   6       1180.23       1112.03        31.89 o                         
   4   1   6        241.25        206.92        10.39 o                         
   5   1   6      10727.10      11008.59        92.54 o                         
   6   1   6       3678.01       3786.19        65.49 o                         
   7   1   6          5.19         30.20         6.57 o                         
   8   1   6        196.85        167.12        13.92 o                         
   9   1   6        119.62        106.39        11.90 o                         
  10   1   6        357.90        373.49        19.82 o                         
  11   1   6        914.22        850.23        53.68 o                         
  12   1   6        172.76        190.97        29.11 o                         
  13   1   6          3.20         54.19        10.38 o                         
 -13   2   6        117.86        106.32        21.55 o                         
 -12   2   6        513.16        436.65        37.16 o                         
 -11   2   6         52.36         60.77         8.18 o                         
 -10   2   6       2289.33       2438.83        62.98 o                         
  -9   2   6        378.27        345.29        20.99 o                         
  -8   2   6        188.65        226.36        13.98 o                         
  -7   2   6       2977.29       3202.84        40.59 o                         
  -6   2   6        357.11        468.36        17.02 o                         
  -5   2   6       3987.34       4099.57        44.13 o                         
  -4   2   6       4412.69       4412.03        50.39 o                         
  -3   2   6       3964.33       3948.24        41.19 o                         
  -2   2   6       1261.25       1155.76        28.50 o                         
  -1   2   6       3584.17       3682.76        42.81 o                         
   0   2   6      11775.88      11625.43        58.64 o                         
   1   2   6          6.54          3.16         6.48 o                         
   2   2   6          2.22          2.25         7.12 o                         
   3   2   6        747.35        515.10       108.86 o                         
   4   2   6        453.09        463.37        17.23 o                         
   5   2   6       1701.52       1766.21        30.20 o                         
   6   2   6       2794.09       2834.09        32.96 o                         
   7   2   6        679.24        684.85        21.44 o                         
   8   2   6        215.49        214.96        12.81 o                         
   9   2   6        209.81        239.12        13.27 o                         
  10   2   6        559.41        576.91        35.17 o                         
  11   2   6        255.38        188.98        18.98 o                         
  12   2   6         46.98         63.55        18.36 o                         
 -12   3   6        416.02        348.37        38.43 o                         
 -11   3   6         17.47         54.29        22.93 o                         
 -10   3   6         51.54         50.49         9.04 o                         
  -9   3   6         72.84         49.77        14.84 o                         
  -8   3   6          3.82         30.25        10.49 o                         
  -7   3   6          4.94         39.37         9.18 o                         
  -6   3   6        321.64        308.96        18.48 o                         
  -5   3   6        295.58        299.99        16.73 o                         
  -4   3   6       1903.93       1861.96        43.48 o                         
  -3   3   6      17468.96      17587.54       133.31 o                         
  -2   3   6       4021.41       3830.86        38.99 o                         
  -1   3   6        112.93         75.77        12.75 o                         
   0   3   6       1759.01       1991.78        40.93 o                         
   1   3   6          1.47         10.81         3.10 o                         
   2   3   6        176.80        179.97         8.87 o                         
   3   3   6        574.19        574.63        24.80 o                         
   4   3   6        228.41        255.99        11.41 o                         
   5   3   6        486.05        435.31        18.09 o                         
   6   3   6        172.91        152.10        18.07 o                         
   7   3   6       1369.74       1248.49        34.12 o                         
   8   3   6        976.11        923.64        26.83 o                         
   9   3   6       1750.57       1768.31        45.87 o                         
  10   3   6       1296.61       1262.61        59.59 o                         
  11   3   6        141.05         94.11        12.32 o                         
  12   3   6        168.09        110.85        28.13 o                         
 -12   4   6        536.32        442.20        49.74 o                         
 -11   4   6       1557.99       1555.34       118.09 o                         
 -10   4   6        140.31        108.02        16.89 o                         
  -9   4   6       1167.56       1223.95        47.29 o                         
  -8   4   6       2781.96       2879.20        50.75 o                         
  -7   4   6       1053.12       1062.11        33.71 o                         
  -6   4   6          1.58         19.40        18.02 o                         
  -5   4   6         46.59         48.92        12.94 o                         
  -4   4   6        651.23        473.40        21.15 o                         
  -3   4   6        410.78        322.41        18.02 o                         
  -2   4   6       2117.80       2010.14        43.03 o                         
  -1   4   6       7417.92       7647.30       108.28 o                         
   0   4   6       4351.19       4504.85        52.97 o                         
   1   4   6          0.78         11.23         4.92 o                         
   2   4   6       1623.10       1604.08        29.94 o                         
   3   4   6       4622.20       4596.88        47.24 o                         
   4   4   6       6853.46       7062.38        65.82 o                         
   5   4   6        814.69        853.44        24.53 o                         
   6   4   6       5110.73       5128.08        51.47 o                         
   7   4   6        543.53        551.43        28.11 o                         
   8   4   6         58.08         53.62         9.43 o                         
   9   4   6         44.47         41.64        14.17 o                         
  10   4   6        374.39        296.31        36.31 o                         
  11   4   6        781.04        688.35        95.45 o                         
 -11   5   6        241.41        145.02        21.02 o                         
 -10   5   6       3367.09       3566.57       162.14 o                         
  -9   5   6       2005.66       2197.20        91.22 o                         
  -8   5   6         16.03         27.91        13.25 o                         
  -7   5   6       1160.19       1282.82        39.23 o                         
  -6   5   6       1290.95       1250.56        37.16 o                         
  -5   5   6       2429.66       2422.23        69.95 o                         
  -4   5   6         61.17         25.08         9.48 o                         
  -3   5   6       4020.10       3901.32        79.72 o                         
  -2   5   6       3073.77       2915.53        49.23 o                         
  -1   5   6        111.50         36.73        15.08 o                         
   0   5   6      10951.94      11731.04       210.14 o                         
   1   5   6       4863.94       4832.37        47.27 o                         
   2   5   6       4232.48       4454.75        44.75 o                         
   3   5   6        336.23        314.63        17.61 o                         
   4   5   6       1932.75       1960.79        27.36 o                         
   5   5   6       3958.95       4096.63        49.65 o                         
   6   5   6        879.92       1019.20        32.44 o                         
   7   5   6        100.41         75.93         8.58 o                         
   8   5   6        406.72        419.74        26.03 o                         
   9   5   6        489.99        471.49        37.18 o                         
  10   5   6         45.24         46.79        12.21 o                         
  11   5   6        723.94        823.42        80.27 o                         
 -10   6   6        209.74        201.75        29.20 o                         
  -9   6   6         60.90         62.96        19.94 o                         
  -8   6   6       1619.02       1589.24        55.72 o                         
  -7   6   6        619.54        540.22        30.43 o                         
  -6   6   6        113.31        104.46        12.28 o                         
  -5   6   6        318.51        331.74        20.11 o                         
  -4   6   6       6879.25       7300.06        90.79 o                         
  -3   6   6       7555.40       8127.42       104.43 o                         
  -2   6   6        355.63        308.54        23.04 o                         
  -1   6   6       3284.93       3405.95        97.56 o                         
   0   6   6       1806.14       1775.63        39.70 o                         
   1   6   6         71.41         60.17         9.40 o                         
   2   6   6         52.53         60.00         9.17 o                         
   3   6   6       1930.60       1993.81        34.91 o                         
   4   6   6       2374.93       2474.94        29.81 o                         
   5   6   6        144.26        118.40        12.29 o                         
   6   6   6       6925.28       7663.33       107.98 o                         
   7   6   6       3203.46       3435.00        72.72 o                         
   8   6   6         68.62         38.17        11.18 o                         
   9   6   6        101.04         77.60        14.26 o                         
  10   6   6         90.79         68.88        16.73 o                         
  -9   7   6        114.31        134.34        19.17 o                         
  -8   7   6         38.68         35.05        11.07 o                         
  -7   7   6        114.15        129.13        18.76 o                         
  -6   7   6        731.51        650.63        34.57 o                         
  -5   7   6       1140.06       1096.54        52.51 o                         
  -4   7   6         47.00         52.05         8.11 o                         
  -3   7   6        252.27        252.69        16.44 o                         
  -2   7   6       3139.78       3310.18        58.79 o                         
  -1   7   6        242.46        261.81        23.87 o                         
   0   7   6        934.42        966.84        44.40 o                         
   1   7   6        479.42        437.88        44.16 o                         
   2   7   6        614.20        741.40        34.26 o                         
   3   7   6         11.68         12.52         7.01 o                         
   4   7   6        352.27        355.21        25.76 o                         
   5   7   6       1019.86       1044.52        56.51 o                         
   6   7   6        203.81        187.40        17.56 o                         
   7   7   6        158.98        125.31        22.48 o                         
   8   7   6        192.73        140.15        27.63 o                         
   9   7   6        252.34        229.64        30.43 o                         
  -8   8   6        223.68        199.09        24.27 o                         
  -7   8   6        127.49        103.80        15.36 o                         
  -6   8   6         82.96         74.00        26.76 o                         
  -5   8   6        136.64        123.81        12.96 o                         
  -4   8   6          0.87         15.90         5.53 o                         
  -3   8   6         28.23         28.45        20.24 o                         
  -2   8   6        164.17        134.62        25.35 o                         
  -1   8   6          0.46         34.40        11.34 o                         
   0   8   6        119.04        114.71        17.92 o                         
   1   8   6        275.75        236.62        26.38 o                         
   2   8   6        131.79        127.17        29.74 o                         
   3   8   6         25.94         51.79        10.61 o                         
   4   8   6        386.11        376.17        34.74 o                         
   5   8   6          6.88         18.09        10.78 o                         
   6   8   6        167.64        112.94        22.03 o                         
   7   8   6         96.83        103.26        20.63 o                         
  -6   9   6         46.96        103.45        28.55 o                         
  -5   9   6         15.79         31.50        61.03 o                         
  -4   9   6          0.37         27.79        33.98 o                         
  -3   9   6        489.29        498.38        35.14 o                         
  -2   9   6         70.73         65.53        16.32 o                         
  -1   9   6          1.45          9.55        10.38 o                         
   0   9   6        932.19       1002.77        58.04 o                         
   1   9   6        598.73        679.83        53.70 o                         
   2   9   6       1353.54       1537.74        77.38 o                         
   3   9   6        811.28        907.98        63.89 o                         
   4   9   6        151.44        137.28        19.48 o                         
   5   9   6         47.57         48.30        37.52 o                         
 -13   1   7         86.08        105.95        20.98 o                         
 -12   1   7          7.30         35.36        13.33 o                         
 -11   1   7         26.13         34.22        11.60 o                         
 -10   1   7         84.73         62.14        16.21 o                         
  -9   1   7          7.75         25.93        10.75 o                         
  -8   1   7       2108.35       2113.59        45.15 o                         
  -7   1   7       7101.08       7436.96        63.22 o                         
  -6   1   7        516.87        413.97        37.05 o                         
  -5   1   7       2611.66       2736.91        32.87 o                         
  -4   1   7       8173.58       8251.38        68.62 o                         
  -3   1   7          9.44         26.22         7.12 o                         
  -2   1   7      13077.57      13216.45       117.99 o                         
  -1   1   7       7213.40       6684.63        50.76 o                         
   0   1   7        356.25        244.29        13.97 o                         
   1   1   7        507.03        472.39        19.35 o                         
   2   1   7       6503.08       6462.09        44.44 o                         
   3   1   7      18434.29      18599.37       128.34 o                         
   4   1   7       2076.72       1990.18        26.71 o                         
   5   1   7        514.21        737.27        22.82 o                         
   6   1   7         36.51         40.94         9.85 o                         
   7   1   7        404.23        419.19        21.16 o                         
   8   1   7       1027.07       1052.44        33.67 o                         
   9   1   7          0.17         28.98         9.54 o                         
  10   1   7        102.33        103.61        12.06 o                         
  11   1   7          2.33         35.34         7.74 o                         
  12   1   7        854.57        828.28        74.10 o                         
 -13   2   7       1572.55       1700.29       125.89 o                         
 -12   2   7       1152.86       1275.02       100.98 o                         
 -11   2   7          8.75          9.23         6.79 o                         
 -10   2   7        231.77        208.75        20.99 o                         
  -9   2   7        657.56        746.75        35.60 o                         
  -8   2   7       1277.10       1313.34        25.88 o                         
  -7   2   7       1628.41       1659.27        39.22 o                         
  -6   2   7      12831.88      13506.70       105.16 o                         
  -5   2   7       3663.66       3511.87        51.13 o                         
  -4   2   7       1126.13       1146.05        26.77 o                         
  -3   2   7       3032.16       3001.39        34.04 o                         
  -2   2   7      11457.10      10909.42        51.49 o                         
  -1   2   7      11820.42      11597.45        62.22 o                         
   0   2   7        612.35        555.89        14.38 o                         
   1   2   7      17000.96      17423.96        96.43 o                         
   2   2   7       6546.53       6115.88        53.06 o                         
   3   2   7          9.12         23.89         7.40 o                         
   4   2   7        932.30        894.50        19.52 o                         
   5   2   7       1152.89       1117.01        23.07 o                         
   6   2   7       1381.80       1466.29        27.00 o                         
   7   2   7         93.23         93.22        10.21 o                         
   8   2   7       3000.31       3231.57        46.37 o                         
   9   2   7       5831.31       6468.78        69.84 o                         
  10   2   7       1270.80       1346.46        45.29 o                         
  11   2   7          0.29         21.70        10.70 o                         
  12   2   7         20.67         41.56         9.08 o                         
 -12   3   7        311.19        274.90        32.81 o                         
 -11   3   7        448.95        457.58        47.70 o                         
 -10   3   7        962.91        897.16        67.27 o                         
  -9   3   7        809.87        723.83        37.17 o                         
  -8   3   7       1179.77       1090.93        31.55 o                         
  -7   3   7       8264.01       8763.26       106.09 o                         
  -6   3   7       1548.53       1556.90        56.32 o                         
  -5   3   7       6483.81       6587.73        68.10 o                         
  -4   3   7       5658.90       5383.48        53.90 o                         
  -3   3   7      10838.23      10767.52       138.29 o                         
  -2   3   7        974.68        768.78        20.72 o                         
  -1   3   7       1794.28       1782.86        27.77 o                         
   0   3   7      15381.68      15263.37       126.60 o                         
   1   3   7      15033.79      15580.86       155.87 o                         
   2   3   7       1048.17        969.61        29.62 o                         
   3   3   7       8964.35       9077.67        76.95 o                         
   4   3   7       3741.26       3787.96        69.98 o                         
   5   3   7        355.12        318.68        15.22 o                         
   6   3   7        590.20        565.85        19.93 o                         
   7   3   7       5923.94       6101.82        64.26 o                         
   8   3   7       2799.34       2870.38        39.74 o                         
   9   3   7         52.20         31.58        19.79 o                         
  10   3   7        900.39        829.10        60.70 o                         
  11   3   7        990.74       1036.93       118.72 o                         
  12   3   7          1.68         12.23        23.47 o                         
 -12   4   7         72.06         82.20        20.15 o                         
 -11   4   7         28.80         51.59        15.07 o                         
 -10   4   7          2.57         40.79        14.79 o                         
  -9   4   7        483.80        441.27        24.93 o                         
  -8   4   7        434.63        452.21        22.65 o                         
  -7   4   7        251.10        221.21        15.54 o                         
  -6   4   7      12123.89      12603.17       236.90 o                         
  -5   4   7      12097.88      12608.82       110.05 o                         
  -4   4   7       5518.65       5396.66        89.04 o                         
  -3   4   7       2950.37       2824.40        52.05 o                         
  -2   4   7        261.90        259.92        16.06 o                         
  -1   4   7        706.55        659.00        24.84 o                         
   0   4   7        188.90        172.47        20.49 o                         
   1   4   7       3254.85       3262.55        45.04 o                         
   2   4   7      12962.12      13607.20       107.92 o                         
   3   4   7        156.21        159.24        11.24 o                         
   4   4   7         65.42         49.03         9.01 o                         
   5   4   7       9289.56       9928.35        70.65 o                         
   6   4   7       1277.96       1349.27        28.54 o                         
   7   4   7      11938.67      13195.55       122.17 o                         
   8   4   7        810.42        806.13        27.86 o                         
   9   4   7       1564.87       1582.68        60.43 o                         
  10   4   7        425.03        370.48        41.99 o                         
  11   4   7        121.40         88.16        18.44 o                         
 -11   5   7         15.29         37.88        12.80 o                         
 -10   5   7        247.63        233.85        27.24 o                         
  -9   5   7         32.57         73.89        15.96 o                         
  -8   5   7        264.91        231.82        16.79 o                         
  -7   5   7          0.85         12.15        10.90 o                         
  -6   5   7          2.80         56.14         9.24 o                         
  -5   5   7        125.83         83.67        12.10 o                         
  -4   5   7        187.55        102.57        22.72 o                         
  -3   5   7       2492.45       2487.86        35.53 o                         
  -2   5   7       3728.15       3659.33        77.27 o                         
  -1   5   7          3.66         24.98        18.25 o                         
   0   5   7         13.60         21.50        16.15 o                         
   1   5   7        800.76        866.50        37.28 o                         
   2   5   7          3.86         28.78        15.47 o                         
   3   5   7        341.42        362.99        19.41 o                         
   4   5   7         30.84         33.87         7.34 o                         
   5   5   7        121.84         89.81        12.81 o                         
   6   5   7         29.56         28.12         4.52 o                         
   7   5   7       3407.28       3674.61        56.35 o                         
   8   5   7        771.14        834.96        41.71 o                         
   9   5   7          3.41         20.07         5.72 o                         
  10   5   7        211.28        165.99        21.92 o                         
  11   5   7        343.55        289.97        40.40 o                         
 -10   6   7        375.00        417.71        36.81 o                         
  -9   6   7        528.51        520.49        49.99 o                         
  -8   6   7        125.25        111.10        31.38 o                         
  -7   6   7         91.65         85.95        14.82 o                         
  -6   6   7        210.86        142.70        17.03 o                         
  -5   6   7        758.68        675.37        19.37 o                         
  -4   6   7       2276.65       2164.14        95.14 o                         
  -3   6   7         35.33         41.84        14.63 o                         
  -2   6   7        574.39        609.15        31.94 o                         
  -1   6   7       1320.23       1269.43        80.56 o                         
   0   6   7       1358.19       1497.43        65.02 o                         
   1   6   7        910.93        914.99        55.13 o                         
   2   6   7        790.31        800.37        30.09 o                         
   3   6   7        504.10        488.15        31.49 o                         
   4   6   7        538.80        520.28        28.26 o                         
   5   6   7        307.67        302.36        14.86 o                         
   6   6   7         91.98         48.84         8.41 o                         
   7   6   7          0.97         26.73         8.25 o                         
   8   6   7         12.01         17.65         4.57 o                         
   9   6   7         20.16         28.10         9.96 o                         
  10   6   7         22.83         42.16        17.58 o                         
  -9   7   7         96.79        104.29        18.35 o                         
  -8   7   7          2.69         37.34         9.75 o                         
  -7   7   7         32.96         47.44        13.17 o                         
  -6   7   7        108.72        106.06        15.54 o                         
  -5   7   7       1965.05       1983.21        41.81 o                         
  -4   7   7        271.60        215.97        19.22 o                         
  -3   7   7         14.20          9.98         4.67 o                         
  -2   7   7       1141.00       1141.16        41.92 o                         
  -1   7   7         59.33         60.83        16.30 o                         
   0   7   7       6736.34       7474.94        94.83 o                         
   1   7   7       2665.60       2918.33        37.66 o                         
   2   7   7          0.27         -1.79         3.56 o                         
   3   7   7         76.26         84.50        22.50 o                         
   4   7   7        358.26        316.97        45.55 o                         
   5   7   7        221.10        181.09        17.34 o                         
   6   7   7        264.42        200.67        19.01 o                         
   7   7   7        106.93         75.37        19.57 o                         
   8   7   7        105.77        113.41        14.98 o                         
   9   7   7        177.58        150.96        18.48 o                         
  -8   8   7        192.38        185.88        23.61 o                         
  -7   8   7          6.85         26.17         8.15 o                         
  -6   8   7        762.89        727.85        60.50 o                         
  -5   8   7         94.55         79.23         9.23 o                         
  -4   8   7        318.71        254.45        26.27 o                         
  -3   8   7       1087.90       1042.92        63.05 o                         
  -2   8   7         25.40         35.39        13.48 o                         
  -1   8   7         70.23         52.18        12.34 o                         
   0   8   7         44.28         32.16        11.52 o                         
   1   8   7       1786.93       1969.89        52.09 o                         
   2   8   7        713.95        791.86        51.53 o                         
   3   8   7         51.28         59.56        20.07 o                         
   4   8   7         27.41         34.13        13.72 o                         
   5   8   7         11.75         22.52        10.46 o                         
   6   8   7        239.04        231.98        42.24 o                         
   7   8   7          7.33         20.66        12.11 o                         
  -5   9   7         61.31         30.38        14.29 o                         
  -4   9   7        110.22         42.61        18.47 o                         
  -3   9   7        181.93        156.05        22.63 o                         
  -2   9   7         99.26        110.68        30.38 o                         
  -1   9   7         38.48         42.19        22.62 o                         
   0   9   7        425.52        493.62        45.81 o                         
   1   9   7          2.43          8.05         9.70 o                         
   2   9   7       1091.00       1239.68        75.74 o                         
   3   9   7        924.47        930.20        63.23 o                         
   4   9   7         13.91         27.93        17.22 o                         
   5   9   7          4.09         25.08        20.18 o                         
 -13   0   8       1267.37       1459.18       133.02 o                         
 -12   0   8        252.38        254.06        39.99 o                         
 -11   0   8        129.86        134.97        23.44 o                         
 -10   0   8        111.22         96.67        33.31 o                         
  -9   0   8       3706.23       3756.76        70.72 o                         
  -8   0   8       9394.86      10281.45       171.52 o                         
  -7   0   8       2232.74       2264.44        52.25 o                         
  -6   0   8       1294.63       1421.93        92.09 o                         
  -5   0   8       1337.70       1637.49        42.24 o                         
  -4   0   8       2928.80       2678.58        41.23 o                         
  -3   0   8      33281.89      35337.73       211.88 o                         
  -2   0   8      11511.38      11553.38        89.36 o                         
  -1   0   8        324.26        235.90        23.55 o                         
   0   0   8       4668.73       4815.15        48.02 o                         
   1   0   8       2360.28       2282.06        26.53 o                         
   2   0   8        324.33        279.08        18.00 o                         
   3   0   8      12133.11      12319.35        91.37 o                         
   4   0   8      36254.14      38625.69       374.16 o                         
   5   0   8        460.41        357.77        20.53 o                         
   6   0   8       1982.63       1844.09        61.04 o                         
   7   0   8       5336.47       5777.76       112.17 o                         
   8   0   8       1894.07       2073.24        72.90 o                         
   9   0   8       2967.05       3095.06        88.17 o                         
  10   0   8        450.06        403.71        41.45 o                         
  11   0   8        400.57        312.43       129.70 o                         
  12   0   8          3.90         40.50        24.32 o                         
 -13   1   8        289.37        246.08        29.31 o                         
 -12   1   8          6.63         30.60         9.92 o                         
 -11   1   8        199.28        174.77        27.24 o                         
 -10   1   8        376.14        369.03        27.92 o                         
  -9   1   8         61.35         82.80        14.08 o                         
  -8   1   8          5.94         44.24         9.71 o                         
  -7   1   8       1297.20       1345.43        34.72 o                         
  -6   1   8       1887.08       1729.48        31.18 o                         
  -5   1   8       4859.83       4846.94        47.65 o                         
  -4   1   8       8259.02       8352.43        71.07 o                         
  -3   1   8         65.56         71.37         8.27 o                         
  -2   1   8      13511.33      13722.62        82.52 o                         
  -1   1   8        665.56        541.80        17.92 o                         
   0   1   8       1570.95       1484.48        21.77 o                         
   1   1   8         20.27         15.78         3.49 o                         
   2   1   8       2293.94       2270.79        26.94 o                         
   3   1   8        107.37         69.49         7.19 o                         
   4   1   8        345.45        371.75        15.94 o                         
   5   1   8       4958.45       4860.83        48.04 o                         
   6   1   8       5090.29       5250.78        48.31 o                         
   7   1   8         89.22         87.97        10.68 o                         
   8   1   8       1872.04       1919.79        43.10 o                         
   9   1   8       1784.73       1712.81        64.37 o                         
  10   1   8       1096.41       1093.02        58.85 o                         
  11   1   8        538.53        489.05        48.26 o                         
  12   1   8        250.85        170.43        67.89 o                         
 -13   2   8         24.69         32.16        24.27 o                         
 -12   2   8         49.07         54.05        17.33 o                         
 -11   2   8        100.45         87.52        18.86 o                         
 -10   2   8         46.52         43.61        11.72 o                         
  -9   2   8        243.95        281.99        20.60 o                         
  -8   2   8        618.76        623.13        30.54 o                         
  -7   2   8        161.24        151.76        12.66 o                         
  -6   2   8       2472.01       2632.35        36.85 o                         
  -5   2   8       1517.96       1666.33        34.29 o                         
  -4   2   8      10511.85      10840.29        83.28 o                         
  -3   2   8          7.76         20.18        10.77 o                         
  -2   2   8       2939.24       2939.09        26.33 o                         
  -1   2   8        471.82        416.57        22.49 o                         
   0   2   8       1528.57       1550.31        24.13 o                         
   1   2   8       1423.49       1394.64        28.90 o                         
   2   2   8        770.08        768.54        25.31 o                         
   3   2   8         10.81         29.23         8.90 o                         
   4   2   8        131.69        158.73        12.54 o                         
   5   2   8         38.87         34.70         6.40 o                         
   6   2   8       1301.34       1325.98        26.17 o                         
   7   2   8       1256.84       1320.38        28.29 o                         
   8   2   8        197.27        172.89        13.40 o                         
   9   2   8         20.05         22.91         8.32 o                         
  10   2   8         50.78         60.36        13.44 o                         
  11   2   8          8.44         39.40        10.47 o                         
  12   2   8          0.53         35.37        18.01 o                         
 -12   3   8        123.69         81.03        30.10 o                         
 -11   3   8          2.99          7.38        13.11 o                         
 -10   3   8         45.74         66.29        13.16 o                         
  -9   3   8       1305.05       1279.51        44.94 o                         
  -8   3   8       2966.30       3168.13       101.66 o                         
  -7   3   8       4136.89       4158.19        74.71 o                         
  -6   3   8       4061.72       4091.49        52.09 o                         
  -5   3   8        207.30        174.80        17.38 o                         
  -4   3   8        336.64        310.29        21.05 o                         
  -3   3   8         24.10         17.96        12.52 o                         
  -2   3   8       2117.80       2078.78        28.71 o                         
  -1   3   8       3466.50       3520.84        37.42 o                         
   0   3   8       1162.66       1144.11        21.05 o                         
   1   3   8         14.83         31.42         4.88 o                         
   2   3   8       5771.78       6152.49        60.49 o                         
   3   3   8      10560.41      10818.75        81.53 o                         
   4   3   8       8722.29       8617.00       108.86 o                         
   5   3   8         72.62         56.29        15.85 o                         
   6   3   8        159.29        146.61        14.30 o                         
   7   3   8         14.33         22.65         6.71 o                         
   8   3   8         39.39         55.09         9.20 o                         
   9   3   8       1378.57       1372.07        57.11 o                         
  10   3   8          1.27         15.53         7.37 o                         
  11   3   8        123.94         85.00        20.16 o                         
  12   3   8         98.25        126.81        20.63 o                         
 -12   4   8         48.95         59.68        12.56 o                         
 -11   4   8        432.02        388.22        39.45 o                         
 -10   4   8        539.48        565.05        44.62 o                         
  -9   4   8         60.25         79.12        18.94 o                         
  -8   4   8         28.22         25.24        12.30 o                         
  -7   4   8        367.45        359.88        24.25 o                         
  -6   4   8        813.69        688.65        31.87 o                         
  -5   4   8        807.20        700.31        29.07 o                         
  -4   4   8       1477.27       1224.35        67.80 o                         
  -3   4   8       6510.70       6416.18        55.19 o                         
  -2   4   8       2390.62       2299.21        40.49 o                         
  -1   4   8         31.60         23.05         6.05 o                         
   0   4   8         60.37         56.04         6.37 o                         
   1   4   8       1279.64       1066.86        28.46 o                         
   2   4   8       5490.67       5602.74        40.99 o                         
   3   4   8        162.52        233.07        19.42 o                         
   4   4   8       6313.05       6415.79        66.81 o                         
   5   4   8       1578.22       1499.14        81.74 o                         
   6   4   8        222.76        210.95        16.88 o                         
   7   4   8        177.85        224.31        15.25 o                         
   8   4   8        850.92        892.88        32.23 o                         
   9   4   8       1268.65       1326.66        63.19 o                         
  10   4   8         15.79         52.91        25.13 o                         
  11   4   8        224.59        261.87        58.73 o                         
 -11   5   8       1104.66        985.81        90.94 o                         
 -10   5   8        339.67        296.65        28.62 o                         
  -9   5   8        638.47        629.93        50.86 o                         
  -8   5   8         11.54          5.00        10.08 o                         
  -7   5   8         34.29         31.91        11.50 o                         
  -6   5   8        157.82        126.56        13.98 o                         
  -5   5   8       3265.44       3379.90       101.62 o                         
  -4   5   8       7889.07       8198.41       104.27 o                         
  -3   5   8       1831.14       1734.36        35.80 o                         
  -2   5   8       3482.83       3416.44        38.92 o                         
  -1   5   8       3969.52       4136.64        51.87 o                         
   0   5   8         64.70         54.53        11.86 o                         
   1   5   8         37.37         72.80        20.36 o                         
   2   5   8         49.13         67.24         8.04 o                         
   3   5   8       5615.07       5797.56        60.72 o                         
   4   5   8         36.05         41.20        14.88 o                         
   5   5   8       1505.18       1560.85        54.36 o                         
   6   5   8       3605.36       3963.26        72.27 o                         
   7   5   8       1700.09       1751.97        33.26 o                         
   8   5   8         88.58         66.55         8.54 o                         
   9   5   8         23.47         28.84         7.87 o                         
  10   5   8       2343.31       2288.14       231.62 o                         
 -10   6   8       1773.66       1869.92       114.47 o                         
  -9   6   8        333.42        369.82        32.29 o                         
  -8   6   8          4.70         29.53        17.02 o                         
  -7   6   8        499.06        451.14        34.52 o                         
  -6   6   8        650.94        611.10        27.34 o                         
  -5   6   8        565.17        485.71        27.74 o                         
  -4   6   8       2070.12       1918.53        63.38 o                         
  -3   6   8       1254.19       1237.59        48.77 o                         
  -2   6   8         49.01         49.39        13.88 o                         
  -1   6   8        413.89        410.11        25.89 o                         
   0   6   8       1911.57       1911.57        31.74 o                         
   1   6   8       3122.61       3300.40        67.20 o                         
   2   6   8       2331.04       2471.26        62.63 o                         
   3   6   8        110.25         72.61         9.70 o                         
   4   6   8       1876.38       1986.32        39.97 o                         
   5   6   8       1259.16       1311.31        48.29 o                         
   6   6   8         15.36         19.26        11.28 o                         
   7   6   8        740.16        731.97        45.64 o                         
   8   6   8         55.43         66.20        19.48 o                         
   9   6   8        160.32        102.15        15.66 o                         
  10   6   8          8.40         30.63        24.35 o                         
  -9   7   8         88.18         98.82        16.78 o                         
  -8   7   8         32.16         58.39        10.89 o                         
  -7   7   8        122.10        129.24        17.95 o                         
  -6   7   8         94.30         86.99        19.67 o                         
  -5   7   8       1451.06       1394.06        41.40 o                         
  -4   7   8       2000.02       1988.24        89.76 o                         
  -3   7   8         43.63         45.77         7.51 o                         
  -2   7   8       1155.44       1158.90        38.52 o                         
  -1   7   8         32.84         25.57         8.48 o                         
   0   7   8         24.40         30.57         4.84 o                         
   1   7   8         11.75         19.60        10.73 o                         
   2   7   8        558.28        535.76        26.67 o                         
   3   7   8       1620.30       1585.42        54.48 o                         
   4   7   8        612.78        561.98        34.97 o                         
   5   7   8        820.31        677.45        61.78 o                         
   6   7   8        641.31        686.84        57.20 o                         
   7   7   8         14.87         37.12         9.90 o                         
   8   7   8          0.60         29.66        18.38 o                         
  -8   8   8         12.69         34.32        10.02 o                         
  -7   8   8          7.69         41.23        12.79 o                         
  -6   8   8         77.97         58.38        12.89 o                         
  -5   8   8          8.66         20.72         8.74 o                         
  -4   8   8         12.77         24.97         8.34 o                         
  -3   8   8        152.15         90.12        18.29 o                         
  -2   8   8        896.76        943.31        47.50 o                         
  -1   8   8        897.08       1010.45        59.87 o                         
   0   8   8        128.58        143.83        22.38 o                         
   1   8   8         45.12         50.59        18.77 o                         
   2   8   8        481.36        526.84        21.78 o                         
   3   8   8         77.38         88.10        13.31 o                         
   4   8   8        236.86        205.62        23.23 o                         
   5   8   8         72.70         36.11        20.32 o                         
   6   8   8          0.20         20.68        16.86 o                         
   7   8   8        110.63        109.79        20.45 o                         
  -5   9   8        363.77        298.90        42.84 o                         
  -4   9   8        374.25        323.77        46.62 o                         
  -3   9   8         42.39         57.80        24.33 o                         
  -2   9   8        116.69         91.50        13.03 o                         
  -1   9   8        324.09        331.17        36.65 o                         
   0   9   8          8.75          9.47        14.92 o                         
   1   9   8         72.74         63.95        15.36 o                         
   2   9   8        180.26        217.30        24.50 o                         
   3   9   8        371.51        401.47        40.94 o                         
   4   9   8         89.04        109.17        36.65 o                         
 -13   1   9          1.96         22.27        10.72 o                         
 -12   1   9        912.10        812.90        66.88 o                         
 -11   1   9         15.10         48.39        16.75 o                         
 -10   1   9          4.12         21.43        11.88 o                         
  -9   1   9        433.52        503.34        23.59 o                         
  -8   1   9         19.16         35.02        11.00 o                         
  -7   1   9        949.65        964.30        29.03 o                         
  -6   1   9         55.64         75.11        10.51 o                         
  -5   1   9       2986.75       3138.97        55.05 o                         
  -4   1   9         27.92         61.83        10.25 o                         
  -3   1   9        941.07        850.96        25.80 o                         
  -2   1   9       5169.46       5024.46        44.59 o                         
  -1   1   9      10479.22      10971.89        86.13 o                         
   0   1   9        252.12        255.65         9.38 o                         
   1   1   9        836.52        885.84        30.98 o                         
   2   1   9       4263.53       4341.39        34.79 o                         
   3   1   9        117.95        128.69        13.25 o                         
   4   1   9        605.51        744.59        30.77 o                         
   5   1   9        216.58        153.15        11.97 o                         
   6   1   9        284.74        275.16        14.15 o                         
   7   1   9       1281.05       1213.98        45.75 o                         
   8   1   9       3609.03       3924.26        47.30 o                         
   9   1   9       2269.10       2273.55        67.57 o                         
  10   1   9        547.74        502.42        28.71 o                         
  11   1   9         96.07         75.99        19.81 o                         
  12   1   9         15.94         36.23        15.45 o                         
 -13   2   9        461.11        533.08        58.63 o                         
 -12   2   9         88.49         68.27        11.31 o                         
 -11   2   9         19.47         46.54        10.31 o                         
 -10   2   9         63.40         43.10        11.24 o                         
  -9   2   9        509.09        554.38        31.26 o                         
  -8   2   9       4809.38       5044.36        64.29 o                         
  -7   2   9       2934.65       3027.85        40.18 o                         
  -6   2   9         21.70         25.54         7.02 o                         
  -5   2   9        321.52        335.48        28.93 o                         
  -4   2   9       4996.65       4895.92        43.33 o                         
  -3   2   9       1534.01       1708.57        23.03 o                         
  -2   2   9        100.14         88.27         9.49 o                         
  -1   2   9       4113.59       4216.04        34.89 o                         
   0   2   9       8452.45       8644.33        52.22 o                         
   1   2   9        787.09        663.25        12.88 o                         
   2   2   9       8640.64       8777.80        73.44 o                         
   3   2   9        815.23        739.59        19.47 o                         
   4   2   9        417.69        424.22        17.66 o                         
   5   2   9        643.61        617.95        18.72 o                         
   6   2   9        121.94        158.41        10.53 o                         
   7   2   9       5187.43       5612.06        65.95 o                         
   8   2   9       1180.96       1211.18        37.34 o                         
   9   2   9        560.33        467.48        22.52 o                         
  10   2   9        580.54        578.68        33.71 o                         
  11   2   9         20.18         29.20        16.38 o                         
  12   2   9         19.80         40.41        24.11 o                         
 -12   3   9          3.98         40.35        13.11 o                         
 -11   3   9        226.55        237.55        29.40 o                         
 -10   3   9        162.71        161.64        30.99 o                         
  -9   3   9       1256.99       1305.95        71.21 o                         
  -8   3   9        236.26        216.79        20.82 o                         
  -7   3   9       4703.38       5084.55        80.08 o                         
  -6   3   9       5869.32       6031.92        75.11 o                         
  -5   3   9       1232.48       1199.33        30.89 o                         
  -4   3   9        409.99        320.38        17.16 o                         
  -3   3   9        677.62        646.45        27.05 o                         
  -2   3   9       5308.63       5270.97        56.58 o                         
  -1   3   9       5581.73       5398.20        55.81 o                         
   0   3   9       3052.49       2955.88        54.62 o                         
   1   3   9       2414.38       2026.01        61.84 o                         
   2   3   9       2545.42       2552.29        43.36 o                         
   3   3   9       1608.80       1634.57        36.54 o                         
   4   3   9       1015.18        974.65        29.35 o                         
   5   3   9       6912.44       6973.69        62.26 o                         
   6   3   9       1683.53       1658.22        30.80 o                         
   7   3   9       1353.97       1290.06        39.49 o                         
   8   3   9       5207.14       5507.44        86.57 o                         
   9   3   9        638.94        569.41        35.21 o                         
  10   3   9        109.14         88.07        11.13 o                         
  11   3   9         16.70         27.70        12.29 o                         
  12   3   9          6.64         21.42         9.12 o                         
 -12   4   9         56.91         32.41        11.92 o                         
 -11   4   9        899.82        894.96        72.89 o                         
 -10   4   9        943.44        951.82        61.77 o                         
  -9   4   9        402.04        430.91        35.92 o                         
  -8   4   9        626.74        603.91        29.13 o                         
  -7   4   9        174.33        156.71        17.03 o                         
  -6   4   9       1791.60       1734.95        35.19 o                         
  -5   4   9       4719.24       4732.28        63.50 o                         
  -4   4   9       2461.51       2305.26        48.75 o                         
  -3   4   9       1710.34       1492.78        71.12 o                         
  -2   4   9        256.37        300.39        14.31 o                         
  -1   4   9       9943.74      10508.93        82.77 o                         
   0   4   9      11995.47      12402.23        89.00 o                         
   1   4   9        398.64        323.91        13.43 o                         
   2   4   9        211.74        192.59        17.13 o                         
   3   4   9        844.82        835.06        27.55 o                         
   4   4   9        659.52        675.11        23.64 o                         
   5   4   9       1481.50       1540.08        38.66 o                         
   6   4   9       4554.18       4692.90        89.17 o                         
   7   4   9        422.69        472.13        22.57 o                         
   8   4   9       2105.81       2387.16        59.35 o                         
   9   4   9       1286.57       1294.41        45.97 o                         
  10   4   9        210.52        218.08        33.57 o                         
  11   4   9        570.28        549.00        63.32 o                         
 -11   5   9        634.21        611.55        63.32 o                         
 -10   5   9        115.10        109.21        21.73 o                         
  -9   5   9         11.81         46.89        14.79 o                         
  -8   5   9         59.61         53.44        17.42 o                         
  -7   5   9        127.04         83.39        15.24 o                         
  -6   5   9        480.11        374.31        26.29 o                         
  -5   5   9        618.47        495.15        37.14 o                         
  -4   5   9         46.75         29.05         7.23 o                         
  -3   5   9        116.42         97.43        14.88 o                         
  -2   5   9       1925.84       1787.43        34.25 o                         
  -1   5   9       3975.14       3910.75        39.45 o                         
   0   5   9         66.62         49.02         7.82 o                         
   1   5   9         11.31         19.53         8.10 o                         
   2   5   9        163.39        158.29         9.88 o                         
   3   5   9        603.01        600.99        30.66 o                         
   4   5   9       1490.89       1530.28        47.74 o                         
   5   5   9        113.97        111.04        13.19 o                         
   6   5   9         58.06         71.18        17.07 o                         
   7   5   9        138.26        139.88        13.33 o                         
   8   5   9        189.51        176.77        20.38 o                         
   9   5   9        345.07        311.83        28.09 o                         
  10   5   9        311.27        256.17        37.44 o                         
 -10   6   9        184.92        211.73        26.17 o                         
  -9   6   9        808.16        968.69        58.76 o                         
  -8   6   9       1257.39       1370.28        61.52 o                         
  -7   6   9         14.32         26.38        13.88 o                         
  -6   6   9        494.80        493.10        29.25 o                         
  -5   6   9       1402.47       1132.10        47.08 o                         
  -4   6   9        610.15        540.38        30.29 o                         
  -3   6   9        453.91        455.56        23.71 o                         
  -2   6   9       1403.22       1444.04        54.33 o                         
  -1   6   9        680.11        688.57        24.95 o                         
   0   6   9         67.62         71.64         7.58 o                         
   1   6   9       2009.36       1938.44        50.48 o                         
   2   6   9       5398.30       5752.01        65.09 o                         
   3   6   9        803.14        686.07        23.85 o                         
   4   6   9        705.07        636.75        30.57 o                         
   5   6   9         12.09         31.08         9.08 o                         
   6   6   9         37.66         21.60         9.97 o                         
   7   6   9        163.84        150.41        17.26 o                         
   8   6   9          1.61         31.44         5.56 o                         
   9   6   9        313.56        292.72        41.03 o                         
  -9   7   9        573.54        642.97        62.42 o                         
  -8   7   9          0.35         13.51        14.45 o                         
  -7   7   9       1480.03       1565.23        85.38 o                         
  -6   7   9       1426.41       1560.61        70.78 o                         
  -5   7   9          3.10         13.69        10.90 o                         
  -4   7   9         18.30         26.99         8.28 o                         
  -3   7   9          5.91          6.44        14.47 o                         
  -2   7   9        149.59        127.60        12.25 o                         
  -1   7   9       2508.27       2730.10        56.74 o                         
   0   7   9       3786.62       4077.17        49.43 o                         
   1   7   9       7893.55       9049.98        91.42 o                         
   2   7   9         63.52         58.05        14.84 o                         
   3   7   9        524.88        525.25        27.99 o                         
   4   7   9       1473.46       1577.53        88.33 o                         
   5   7   9        864.67        824.28        51.67 o                         
   6   7   9        778.80        716.91        55.18 o                         
   7   7   9         34.80         42.74        12.64 o                         
   8   7   9         27.91         28.62        12.21 o                         
  -7   8   9        345.47        351.95        31.99 o                         
  -6   8   9        856.34        870.08        58.63 o                         
  -5   8   9       1254.97       1335.73        90.52 o                         
  -4   8   9         33.14         43.01         6.42 o                         
  -3   8   9         19.51         32.95         4.68 o                         
  -2   8   9        647.01        643.72        40.92 o                         
  -1   8   9       2875.53       3161.67       113.16 o                         
   0   8   9        596.48        539.96        32.57 o                         
   1   8   9       1177.92       1400.25        55.73 o                         
   2   8   9        620.78        688.64        46.14 o                         
   3   8   9        342.03        373.34        36.05 o                         
   4   8   9         38.34         29.83        10.83 o                         
   5   8   9        246.01        201.17        31.91 o                         
   6   8   9        393.34        371.69        40.09 o                         
   7   8   9        509.67        501.75        50.76 o                         
  -5   9   9        625.60        572.56        91.64 o                         
  -4   9   9        154.00         99.93        28.01 o                         
  -3   9   9        173.90        121.77        16.45 o                         
  -2   9   9        246.20        257.32        28.19 o                         
  -1   9   9         82.05         72.67        11.65 o                         
   0   9   9       1261.93       1473.80        97.26 o                         
   1   9   9        811.16        944.08        81.36 o                         
   2   9   9        169.26        163.42        21.06 o                         
   3   9   9        310.46        295.01        40.19 o                         
   4   9   9         46.09         28.59        16.38 o                         
 -13   0  10       3234.03       3928.20       457.59 o                         
 -12   0  10       2962.47       3183.99       193.68 o                         
 -11   0  10          0.50         14.86        20.47 o                         
 -10   0  10       1468.07       1576.78        90.88 o                         
  -9   0  10        796.37        843.17        52.16 o                         
  -8   0  10        128.04        110.81        24.33 o                         
  -7   0  10        697.54        647.16        51.53 o                         
  -6   0  10       3154.48       3274.43        64.08 o                         
  -5   0  10       2822.21       2747.75        57.33 o                         
  -4   0  10      10819.18      11372.48       164.33 o                         
  -3   0  10      39263.43      41045.32       775.02 o                         
  -2   0  10      32497.34      33102.76       216.80 o                         
  -1   0  10       2577.78       2556.07        35.04 o                         
   0   0  10       2244.06       2231.90        28.42 o                         
   1   0  10      11797.66      12060.51        63.61 o                         
   2   0  10      12514.31      12503.89       145.41 o                         
   3   0  10        742.28        842.25        25.63 o                         
   4   0  10       1228.15       1113.74        45.45 o                         
   5   0  10       2279.50       2360.56        68.44 o                         
   6   0  10       2570.75       2976.55        60.28 o                         
   7   0  10       6327.23       6506.43       123.50 o                         
   8   0  10       6706.55       7605.26       120.95 o                         
   9   0  10      10525.82      11428.87       174.45 o                         
  10   0  10        198.90        211.82        23.82 o                         
  11   0  10        168.26         81.88        19.33 o                         
  12   0  10        928.59       1086.13       112.76 o                         
 -13   1  10         16.11         37.73        11.12 o                         
 -12   1  10        236.59        240.05        28.57 o                         
 -11   1  10       2181.73       2503.85       120.64 o                         
 -10   1  10          3.12         47.24        21.51 o                         
  -9   1  10       2504.76       2796.39        97.09 o                         
  -8   1  10        476.24        470.87        22.26 o                         
  -7   1  10        757.72        754.65        22.98 o                         
  -6   1  10         88.96        104.71        13.82 o                         
  -5   1  10       5873.81       5839.69        50.39 o                         
  -4   1  10      19629.83      20165.63       145.11 o                         
  -3   1  10        523.80        483.00        26.48 o                         
  -2   1  10       1519.37       1453.48        26.19 o                         
  -1   1  10      16423.93      16597.43        79.13 o                         
   0   1  10        533.79        445.94        12.58 o                         
   1   1  10       4110.37       3807.85        33.13 o                         
   2   1  10       2283.19       2348.36        47.14 o                         
   3   1  10       3457.92       3218.04        30.41 o                         
   4   1  10       3623.37       3721.67        48.89 o                         
   5   1  10       3738.15       3573.88        47.61 o                         
   6   1  10       7942.25       8539.66        84.79 o                         
   7   1  10       2527.44       2702.58        49.67 o                         
   8   1  10       1179.27       1147.09        37.19 o                         
   9   1  10         37.50         51.99         9.46 o                         
  10   1  10        377.36        403.16        23.88 o                         
  11   1  10       1298.68       1274.72        79.19 o                         
  12   1  10          4.31         31.25        10.28 o                         
 -13   2  10        581.26        624.62        65.98 o                         
 -12   2  10        184.43        164.09        20.67 o                         
 -11   2  10         76.05         79.95        11.68 o                         
 -10   2  10        152.59        149.48        16.94 o                         
  -9   2  10        186.35        183.82        25.04 o                         
  -8   2  10          3.57         53.16        17.83 o                         
  -7   2  10        975.25        903.84        30.83 o                         
  -6   2  10        192.08        181.56        11.06 o                         
  -5   2  10       8240.90       8608.27        68.65 o                         
  -4   2  10       4936.04       4787.46        49.29 o                         
  -3   2  10       2529.53       2420.58        28.56 o                         
  -2   2  10       2398.79       2368.22        24.50 o                         
  -1   2  10       2508.76       2572.77        35.64 o                         
   0   2  10         22.89         22.69         8.07 o                         
   1   2  10         27.00         45.29         4.72 o                         
   2   2  10       3654.21       3859.72        52.44 o                         
   3   2  10        913.73        994.23        40.14 o                         
   4   2  10       3466.95       3513.90        36.88 o                         
   5   2  10       2430.03       2451.91        34.83 o                         
   6   2  10        293.92        282.56        15.80 o                         
   7   2  10       1034.88       1009.92        31.38 o                         
   8   2  10       1419.81       1505.50        59.95 o                         
   9   2  10       1445.57       1424.07        55.78 o                         
  10   2  10        285.59        256.09        20.83 o                         
  11   2  10        137.57         99.91        22.41 o                         
  12   2  10        135.54         88.27        18.78 o                         
 -12   3  10         46.01         43.94        11.20 o                         
 -11   3  10        161.58        203.72        26.14 o                         
 -10   3  10         65.07         64.32        15.86 o                         
  -9   3  10        205.39        155.05        52.41 o                         
  -8   3  10        371.18        357.10        26.69 o                         
  -7   3  10          3.40         46.74        14.21 o                         
  -6   3  10       1498.69       1428.89        47.49 o                         
  -5   3  10        101.76        101.13        11.46 o                         
  -4   3  10       1449.28       1447.60        46.45 o                         
  -3   3  10        305.26        278.50        16.87 o                         
  -2   3  10        106.00        102.99        12.82 o                         
  -1   3  10       4026.13       4049.51        59.74 o                         
   0   3  10       5449.33       5957.86        53.51 o                         
   1   3  10        557.91        729.12        16.83 o                         
   2   3  10       2671.01       2934.77        52.80 o                         
   3   3  10       1345.97       1459.17        40.22 o                         
   4   3  10        919.61        817.41        25.48 o                         
   5   3  10        556.92        526.91        33.00 o                         
   6   3  10       1098.94       1006.58        41.84 o                         
   7   3  10         48.61         43.26        11.74 o                         
   8   3  10          1.17          9.93        10.75 o                         
   9   3  10       1567.74       1422.69        51.22 o                         
  10   3  10        358.34        297.95        26.44 o                         
  11   3  10         20.09         26.85        17.98 o                         
 -12   4  10        183.50        212.38        34.77 o                         
 -11   4  10          0.51         32.72        15.80 o                         
 -10   4  10        359.84        362.85        37.47 o                         
  -9   4  10        482.54        523.38        40.24 o                         
  -8   4  10        547.20        412.42        32.02 o                         
  -7   4  10        684.30        621.95        26.45 o                         
  -6   4  10         61.36         41.82        10.16 o                         
  -5   4  10       2722.36       2781.07        64.66 o                         
  -4   4  10        903.52        836.75        26.45 o                         
  -3   4  10        831.87        718.45        22.30 o                         
  -2   4  10       1045.03        918.34        23.90 o                         
  -1   4  10         64.75         39.96         8.10 o                         
   0   4  10        133.00         88.36         8.69 o                         
   1   4  10        818.17        680.32        19.93 o                         
   2   4  10       4144.00       4152.95        49.05 o                         
   3   4  10       4386.38       4503.85        61.28 o                         
   4   4  10         85.67         82.43         9.46 o                         
   5   4  10       1141.27       1237.39        28.89 o                         
   6   4  10       1664.37       1779.12        57.41 o                         
   7   4  10          5.28         33.80        15.79 o                         
   8   4  10         48.66         39.44         9.29 o                         
   9   4  10          8.82         35.51        12.67 o                         
  10   4  10        185.26        158.61        32.89 o                         
  11   4  10         43.64         41.30        16.14 o                         
 -11   5  10       1447.61       1299.47       120.77 o                         
 -10   5  10        343.55        380.52        33.49 o                         
  -9   5  10         47.59         64.09        22.06 o                         
  -8   5  10        140.84        118.89        18.78 o                         
  -7   5  10        593.98        647.43        41.13 o                         
  -6   5  10       1067.18        982.55        45.68 o                         
  -5   5  10        285.78        213.42        27.57 o                         
  -4   5  10       1169.72       1186.36        43.74 o                         
  -3   5  10       2113.42       2134.46        58.63 o                         
  -2   5  10       1560.74       1489.01        31.97 o                         
  -1   5  10       1377.07       1282.61        30.41 o                         
   0   5  10       8266.48       8840.06        94.45 o                         
   1   5  10       6187.90       6224.76        54.04 o                         
   2   5  10       2303.64       2300.69        36.62 o                         
   3   5  10       2697.91       2800.51        60.22 o                         
   4   5  10       1468.90       1502.71        52.01 o                         
   5   5  10        146.15         96.98        12.30 o                         
   6   5  10          7.20         19.76        12.62 o                         
   7   5  10        166.16        122.46        13.82 o                         
   8   5  10        742.57        746.37        52.97 o                         
   9   5  10         51.59         67.76        17.37 o                         
  10   5  10       1557.20       1668.87       152.16 o                         
 -10   6  10        117.22        113.61        18.11 o                         
  -9   6  10         17.54         36.67        13.96 o                         
  -8   6  10        122.72        102.46        20.25 o                         
  -7   6  10        310.00        264.54        24.69 o                         
  -6   6  10        785.47        840.09        86.38 o                         
  -5   6  10       7309.80       8021.29       129.92 o                         
  -4   6  10       1176.27       1052.10        37.11 o                         
  -3   6  10         96.55         80.21        16.66 o                         
  -2   6  10        620.70        634.95        30.53 o                         
  -1   6  10         78.50         63.21        12.69 o                         
   0   6  10        639.07        672.19        28.47 o                         
   1   6  10        605.70        563.00        20.94 o                         
   2   6  10       3414.68       3563.14        41.15 o                         
   3   6  10       1029.49        983.12        42.23 o                         
   4   6  10       2525.83       2630.43        81.30 o                         
   5   6  10       5252.26       5971.90        76.10 o                         
   6   6  10        545.34        539.98        29.59 o                         
   7   6  10          7.57         31.45         7.64 o                         
   8   6  10          9.88         31.75        13.23 o                         
   9   6  10        361.28        342.34        48.81 o                         
  -9   7  10          2.77         16.38        17.80 o                         
  -8   7  10          0.86         37.49        11.76 o                         
  -7   7  10        223.87        166.13        44.93 o                         
  -6   7  10        340.15        319.27        33.19 o                         
  -5   7  10        164.39         64.60        23.83 o                         
  -4   7  10       1098.80        964.50       116.67 o                         
  -3   7  10        467.43        453.08        53.83 o                         
  -2   7  10        100.79         87.63         8.97 o                         
  -1   7  10       1569.77       1555.47        48.40 o                         
   0   7  10         84.14         79.05         9.29 o                         
   1   7  10       1042.25        978.49        40.51 o                         
   2   7  10         11.97         25.36         7.80 o                         
   3   7  10         13.00         24.96         5.29 o                         
   4   7  10        165.69        171.51        21.27 o                         
   5   7  10        316.03        307.61        29.01 o                         
   6   7  10        569.37        579.91        42.25 o                         
   7   7  10        546.44        493.98        35.96 o                         
   8   7  10        254.23        237.30        25.04 o                         
  -7   8  10         72.96         54.48        11.34 o                         
  -6   8  10        112.43        117.40        15.67 o                         
  -5   8  10         60.96         67.78        13.47 o                         
  -4   8  10        171.78        161.27        11.70 o                         
  -3   8  10         59.75         52.71         6.01 o                         
  -2   8  10        229.75        217.10        20.96 o                         
  -1   8  10         70.10         52.50         5.62 o                         
   0   8  10         23.02         23.85         4.17 o                         
   1   8  10        131.97        125.05        12.74 o                         
   2   8  10          0.00         12.05         7.44 o                         
   3   8  10         56.50         63.76         7.30 o                         
   4   8  10        178.21        119.12        22.07 o                         
   5   8  10        340.99        338.27        69.46 o                         
   6   8  10        730.99        905.44        83.94 o                         
  -5   9  10         16.76         43.94        21.75 o                         
  -4   9  10        293.11        263.92        45.90 o                         
  -3   9  10         58.19         86.17        13.99 o                         
  -2   9  10        307.41        279.48        31.30 o                         
  -1   9  10        497.22        508.38        35.61 o                         
   0   9  10        141.82         87.19        17.84 o                         
   1   9  10          1.78         27.95        12.62 o                         
   2   9  10         57.76         51.92        21.50 o                         
   3   9  10        801.42        823.48        78.65 o                         
   4   9  10        701.23        756.87        52.28 o                         
 -13   1  11          1.24         40.02         7.98 o                         
 -12   1  11         22.75         45.06        11.67 o                         
 -11   1  11        135.91        136.91        21.65 o                         
 -10   1  11        397.71        373.37        27.45 o                         
  -9   1  11       1640.91       1792.39        93.41 o                         
  -8   1  11       4974.37       5347.73        88.51 o                         
  -7   1  11          0.38         29.16        11.13 o                         
  -6   1  11        275.59        242.58        14.83 o                         
  -5   1  11        205.14        215.25        23.52 o                         
  -4   1  11         38.52         32.67         8.68 o                         
  -3   1  11        242.04        215.35        22.05 o                         
  -2   1  11        654.14        257.25        61.92 o                         
  -1   1  11      12409.24      12561.04        82.19 o                         
   0   1  11          4.54         -1.41         8.73 o                         
   1   1  11      10404.76      10198.56       114.84 o                         
   2   1  11       6220.93       6370.60        66.02 o                         
   3   1  11        862.04        797.68        17.91 o                         
   4   1  11        563.80        488.12        16.00 o                         
   5   1  11        544.53        562.43        24.37 o                         
   6   1  11         18.22         12.10        11.58 o                         
   7   1  11        163.05        157.79        16.57 o                         
   8   1  11        381.72        362.35        22.92 o                         
   9   1  11        766.82        723.03        36.40 o                         
  10   1  11         12.67         32.25         9.04 o                         
  11   1  11          5.21         26.21        10.79 o                         
  12   1  11        204.68        142.10        22.98 o                         
 -12   2  11        116.60        116.19        18.64 o                         
 -11   2  11          5.91         35.06        10.32 o                         
 -10   2  11        338.91        339.32        31.53 o                         
  -9   2  11        183.36        165.30        27.50 o                         
  -8   2  11        108.86         97.21         9.88 o                         
  -7   2  11        591.21        626.80        30.45 o                         
  -6   2  11         69.14         75.51        12.44 o                         
  -5   2  11       1346.26       1358.72        28.63 o                         
  -4   2  11       4740.04       4681.34        47.22 o                         
  -3   2  11      18470.75      19266.43       179.60 o                         
  -2   2  11       3707.26       3728.32        36.63 o                         
  -1   2  11        678.91        769.07        35.73 o                         
   0   2  11       9584.22       9648.44        85.04 o                         
   1   2  11        579.18        604.12        17.92 o                         
   2   2  11         30.75         29.80         7.45 o                         
   3   2  11        262.13        340.09        14.79 o                         
   4   2  11        820.61        791.21        22.61 o                         
   5   2  11        441.62        406.37        14.17 o                         
   6   2  11       1655.87       1655.65        64.49 o                         
   7   2  11       5986.81       6584.37        67.89 o                         
   8   2  11       2245.17       2354.33        56.30 o                         
   9   2  11         78.23         96.22        18.05 o                         
  10   2  11         36.58         37.09        11.46 o                         
  11   2  11        277.26        241.29        27.73 o                         
 -12   3  11        152.66         74.97        16.79 o                         
 -11   3  11        348.08        370.58        35.41 o                         
 -10   3  11        215.57        191.23        24.02 o                         
  -9   3  11       1223.02       1365.11        84.20 o                         
  -8   3  11        126.29        115.00        30.16 o                         
  -7   3  11         36.40         51.61        13.18 o                         
  -6   3  11       3976.45       4109.39        51.10 o                         
  -5   3  11         38.30         50.01        12.50 o                         
  -4   3  11       1078.09       1094.47        24.60 o                         
  -3   3  11         52.25         53.05        12.69 o                         
  -2   3  11       6836.75       6962.83        59.65 o                         
  -1   3  11       9428.77       9421.32        74.78 o                         
   0   3  11        140.24         71.24         9.52 o                         
   1   3  11         51.21         77.12        10.43 o                         
   2   3  11        112.87        117.17        17.78 o                         
   3   3  11        172.10        232.96        20.49 o                         
   4   3  11        104.60         98.05        10.60 o                         
   5   3  11         10.15         42.50         8.54 o                         
   6   3  11       2875.96       2730.91        77.86 o                         
   7   3  11         32.49         62.11         8.55 o                         
   8   3  11       2378.33       2322.62        73.16 o                         
   9   3  11        614.93        614.18        37.98 o                         
  10   3  11        285.11        262.32        21.00 o                         
  11   3  11        293.52        250.84        32.73 o                         
 -12   4  11         45.63         37.97        13.21 o                         
 -11   4  11        146.11        157.65        21.99 o                         
 -10   4  11        327.03        333.28        36.18 o                         
  -9   4  11        877.97        889.48        79.09 o                         
  -8   4  11         88.42         76.71        33.18 o                         
  -7   4  11         24.02         34.75        16.68 o                         
  -6   4  11       1349.19       1243.98        43.86 o                         
  -5   4  11        141.46         92.13        13.52 o                         
  -4   4  11        655.58        536.24        22.57 o                         
  -3   4  11        274.94        255.12        17.12 o                         
  -2   4  11        906.87        887.93        31.48 o                         
  -1   4  11        299.97        280.91        14.23 o                         
   0   4  11       4363.93       4508.11        40.18 o                         
   1   4  11       1512.17       1457.17        25.32 o                         
   2   4  11        324.90        263.17        30.21 o                         
   3   4  11        200.14        199.19        16.25 o                         
   4   4  11        447.59        458.32        21.96 o                         
   5   4  11        125.52        105.13        10.88 o                         
   6   4  11         96.72        104.31        15.10 o                         
   7   4  11        587.67        537.67        27.38 o                         
   8   4  11       2761.21       2867.72        72.97 o                         
   9   4  11        562.13        514.30        44.53 o                         
  10   4  11        166.74        152.96        23.97 o                         
  11   4  11        218.18        203.82        28.86 o                         
 -11   5  11        216.03        151.63        28.23 o                         
 -10   5  11        756.49        843.24        54.56 o                         
  -9   5  11         54.20         69.97        20.07 o                         
  -8   5  11         44.57        105.32        31.03 o                         
  -7   5  11        122.52         86.98        80.94 o                         
  -6   5  11        281.73        211.50        16.02 o                         
  -5   5  11        886.48        827.81        35.43 o                         
  -4   5  11        110.59         78.34        14.83 o                         
  -3   5  11         33.54         43.62         9.14 o                         
  -2   5  11        516.72        444.95        21.39 o                         
  -1   5  11        709.05        668.44        20.76 o                         
   0   5  11        118.77         96.53         9.37 o                         
   1   5  11       3241.38       3436.28        48.51 o                         
   2   5  11        633.55        617.70        39.23 o                         
   3   5  11          1.57         18.18         6.24 o                         
   4   5  11        161.15        123.90        17.45 o                         
   5   5  11        188.02        188.92        22.63 o                         
   6   5  11         27.20         25.17         9.11 o                         
   7   5  11          3.44         30.92         9.60 o                         
   8   5  11         58.65         62.76        22.54 o                         
   9   5  11         56.89         67.10        24.45 o                         
  10   5  11         22.02         28.79        30.26 o                         
 -10   6  11         49.37         67.33        21.21 o                         
  -9   6  11        142.15        136.84        30.35 o                         
  -8   6  11       2233.35       2420.10       105.36 o                         
  -7   6  11        880.60       1021.28        71.01 o                         
  -6   6  11        104.83        143.84        88.00 o                         
  -5   6  11          4.14        -17.25        16.92 o                         
  -4   6  11        185.19        146.83        14.39 o                         
  -3   6  11         90.35         86.86        12.75 o                         
  -2   6  11        463.87        399.85        25.65 o                         
  -1   6  11       1802.00       1837.08        37.67 o                         
   0   6  11       1310.82       1354.29        37.72 o                         
   1   6  11        106.87        114.32        12.50 o                         
   2   6  11       1887.95       1860.18        23.80 o                         
   3   6  11       1575.78       1623.29        66.86 o                         
   4   6  11        725.77        700.97        35.67 o                         
   5   6  11       1322.92       1485.22        75.13 o                         
   6   6  11         40.95         54.34         7.32 o                         
   7   6  11         73.50         93.29        14.55 o                         
   8   6  11         24.81         43.92        17.39 o                         
   9   6  11          8.35         24.87        24.17 o                         
  -9   7  11        952.48       1060.79        76.33 o                         
  -8   7  11         41.62         62.62        12.17 o                         
  -7   7  11       1393.58       1510.42       100.28 o                         
  -6   7  11       3023.70       3359.03       154.36 o                         
  -5   7  11       2719.45       3087.06       149.68 o                         
  -4   7  11        606.03        493.02        39.43 o                         
  -3   7  11        119.67         92.82        12.49 o                         
  -2   7  11        744.59        634.31        30.56 o                         
  -1   7  11        249.99        216.34        13.31 o                         
   0   7  11        123.70        110.82         8.83 o                         
   1   7  11       1378.45       1548.33        54.67 o                         
   2   7  11         88.27         81.21        12.96 o                         
   3   7  11         14.93         49.77         9.90 o                         
   4   7  11         75.00         76.89        12.64 o                         
   5   7  11       2223.66       2363.81       130.36 o                         
   6   7  11       3184.69       3354.71       164.76 o                         
   7   7  11        359.84        333.20        40.75 o                         
   8   7  11        121.13        113.81        25.35 o                         
  -7   8  11       1712.00       1997.13       190.11 o                         
  -6   8  11        508.76        501.72        37.33 o                         
  -5   8  11          0.19         15.11         8.46 o                         
  -4   8  11         69.39         58.70         8.85 o                         
  -3   8  11        571.49        525.03        52.06 o                         
  -2   8  11        195.32        137.28        13.35 o                         
  -1   8  11        883.25       1007.14        43.26 o                         
   0   8  11       3892.91       4381.89       101.47 o                         
   1   8  11        741.81        687.94        47.01 o                         
   2   8  11        360.33        340.30        21.64 o                         
   3   8  11       1495.83       1663.72       102.64 o                         
   4   8  11       1713.62       1857.09       135.20 o                         
   5   8  11       1736.82       1814.90       132.67 o                         
   6   8  11        453.67        384.31        42.61 o                         
  -4   9  11        359.07        351.33        91.28 o                         
  -3   9  11          1.61         25.03        10.24 o                         
  -2   9  11        560.75        546.59        41.05 o                         
  -1   9  11        460.45        425.40        30.53 o                         
   0   9  11        189.07        143.92        28.69 o                         
   1   9  11       1566.92       1817.63       149.21 o                         
   2   9  11       1060.66       1293.03        99.27 o                         
   3   9  11        443.84        494.78        54.98 o                         
 -13   0  12        306.98        262.03        36.95 o                         
 -12   0  12       2392.08       2351.41       203.29 o                         
 -11   0  12         39.67         36.21        46.26 o                         
 -10   0  12        461.00        513.82        71.69 o                         
  -9   0  12       2062.12       2468.56       167.62 o                         
  -8   0  12       5517.86       5751.71       251.42 o                         
  -7   0  12       4836.72       5007.41        97.72 o                         
  -6   0  12         52.87        106.85        17.40 o                         
  -5   0  12       6209.56       6313.45       158.93 o                         
  -4   0  12       2958.76       2976.75       102.02 o                         
  -3   0  12       1923.31       1997.93        34.15 o                         
  -2   0  12       4850.17       4980.17        57.60 o                         
  -1   0  12       4616.71       4512.18        54.44 o                         
   0   0  12       7142.07       7174.77        66.50 o                         
   1   0  12       4069.86       4382.82        46.72 o                         
   2   0  12       9753.11       9311.72        99.27 o                         
   3   0  12      24600.08      25399.16       281.09 o                         
   4   0  12          3.21         25.38         9.56 o                         
   5   0  12       7560.98       7961.33        82.38 o                         
   6   0  12       4428.51       4494.64       132.81 o                         
   7   0  12       2851.64       2860.81       137.48 o                         
   8   0  12        543.09        522.67        35.48 o                         
   9   0  12       1073.16       1202.56       113.09 o                         
  10   0  12       4439.55       4892.96       194.91 o                         
  11   0  12          7.06         17.18        10.27 o                         
  12   0  12        836.06        833.11       168.21 o                         
 -12   1  12          4.60         47.14        10.02 o                         
 -11   1  12       1122.25       1301.90        53.11 o                         
 -10   1  12       3256.13       3548.50       134.14 o                         
  -9   1  12       1030.71       1127.33        79.43 o                         
  -8   1  12       2705.24       2767.01        80.83 o                         
  -7   1  12        714.54        786.49        35.52 o                         
  -6   1  12       1790.52       1880.22        43.00 o                         
  -5   1  12        114.66        104.81        14.52 o                         
  -4   1  12       7241.34       7417.02        56.77 o                         
  -3   1  12      20282.20      21173.57       141.67 o                         
  -2   1  12       8306.21       8907.56        65.60 o                         
  -1   1  12        188.33        222.97        11.74 o                         
   0   1  12       9618.24       9865.30        64.50 o                         
   1   1  12      21726.32      22205.59       141.46 o                         
   2   1  12       7885.30       8429.09        60.25 o                         
   3   1  12        951.15        912.65        28.72 o                         
   4   1  12       2019.15       1921.89        32.97 o                         
   5   1  12        201.83        221.03        10.05 o                         
   6   1  12        408.14        442.71        22.11 o                         
   7   1  12       3839.01       4046.99        88.88 o                         
   8   1  12       3440.27       3850.96        76.54 o                         
   9   1  12       1195.68       1266.85        56.52 o                         
  10   1  12        202.04        159.51        12.95 o                         
  11   1  12       2051.03       2281.27       123.90 o                         
 -12   2  12       1605.07       1573.37       130.65 o                         
 -11   2  12        922.56       1075.68        65.39 o                         
 -10   2  12         11.00         38.99        16.25 o                         
  -9   2  12        383.24        397.84        29.48 o                         
  -8   2  12        537.63        553.01        24.54 o                         
  -7   2  12       1537.56       1505.49        32.21 o                         
  -6   2  12         93.92        109.18        12.62 o                         
  -5   2  12        480.09        545.67        23.80 o                         
  -4   2  12       6662.61       6600.49        56.38 o                         
  -3   2  12       3477.06       3476.09        54.11 o                         
  -2   2  12       9809.04      10132.49        83.46 o                         
  -1   2  12       6044.11       5523.06        64.80 o                         
   0   2  12       3415.64       3380.45        36.78 o                         
   1   2  12       2652.06       2627.78        37.98 o                         
   2   2  12        788.54        741.58        16.74 o                         
   3   2  12       2703.88       2655.59        39.29 o                         
   4   2  12          0.36         15.76         5.73 o                         
   5   2  12       1323.72       1373.10        27.31 o                         
   6   2  12       3118.94       3166.64        50.75 o                         
   7   2  12         65.90         67.39         9.89 o                         
   8   2  12        117.49        103.99        10.55 o                         
   9   2  12        680.47        663.76        43.50 o                         
  10   2  12       1949.42       2145.14        79.77 o                         
  11   2  12        473.95        439.41        44.74 o                         
 -12   3  12         23.20         45.36        12.77 o                         
 -11   3  12         62.73         59.65        14.62 o                         
 -10   3  12        400.86        327.98        49.50 o                         
  -9   3  12        175.93        181.70        38.34 o                         
  -8   3  12        288.49        240.73        40.89 o                         
  -7   3  12       1576.97       1492.42        51.27 o                         
  -6   3  12          9.49         31.14        13.93 o                         
  -5   3  12         62.92         73.82        12.80 o                         
  -4   3  12          9.08         34.30        14.65 o                         
  -3   3  12         15.32         12.41        13.02 o                         
  -2   3  12        358.18        241.29        22.45 o                         
  -1   3  12         69.51         77.61         9.54 o                         
   0   3  12        382.86        360.99        14.48 o                         
   1   3  12       1902.36       1919.99        27.52 o                         
   2   3  12         12.31         16.58         8.43 o                         
   3   3  12          9.79         25.08        12.23 o                         
   4   3  12        179.42        192.65        16.73 o                         
   5   3  12        786.94        771.04        32.63 o                         
   6   3  12       2081.52       2140.34        59.84 o                         
   7   3  12         48.99         53.03         7.59 o                         
   8   3  12         71.01         33.29        11.67 o                         
   9   3  12        310.72        254.92        26.14 o                         
  10   3  12        323.77        354.28        43.57 o                         
  11   3  12         37.91         88.15        15.73 o                         
 -11   4  12         89.88         72.27        13.78 o                         
 -10   4  12        604.44        671.53        62.90 o                         
  -9   4  12         32.92         21.71        36.52 o                         
  -8   4  12        450.36        420.21        44.58 o                         
  -7   4  12       1410.60       1425.07        49.20 o                         
  -6   4  12        106.00         60.60        15.80 o                         
  -5   4  12       2785.15       2791.02        78.52 o                         
  -4   4  12        415.73        377.31        24.77 o                         
  -3   4  12         79.91         51.79         8.73 o                         
  -2   4  12         80.35         68.37        11.27 o                         
  -1   4  12        124.25         94.08        11.11 o                         
   0   4  12        245.50        215.08        11.11 o                         
   1   4  12         10.82         25.94         7.59 o                         
   2   4  12       2180.69       2184.60        53.08 o                         
   3   4  12       2489.39       2447.63        55.52 o                         
   4   4  12        250.33        248.88        18.45 o                         
   5   4  12        848.24        847.05        31.16 o                         
   6   4  12        707.42        693.49        26.84 o                         
   7   4  12        451.03        420.95        23.42 o                         
   8   4  12        369.55        342.90        37.55 o                         
   9   4  12         43.62         22.19        19.31 o                         
  10   4  12        211.95        237.26        45.47 o                         
 -11   5  12        248.65        245.13        34.94 o                         
 -10   5  12        629.39        645.10        45.85 o                         
  -9   5  12        119.00        136.18        28.05 o                         
  -8   5  12         83.10        106.92        32.59 o                         
  -7   5  12       2381.78       2434.84       100.69 o                         
  -6   5  12       4961.10       5269.47       265.99 o                         
  -5   5  12       2736.45       2883.25        67.29 o                         
  -4   5  12        481.94        382.45        20.83 o                         
  -3   5  12       1072.08       1055.14        32.66 o                         
  -2   5  12        120.87         78.42        10.36 o                         
  -1   5  12        357.96        302.32        19.33 o                         
   0   5  12        674.98        704.57        26.49 o                         
   1   5  12       1947.84       1925.97        27.54 o                         
   2   5  12          4.92         15.96        14.68 o                         
   3   5  12       1910.55       1944.25        60.31 o                         
   4   5  12      12715.93      14186.59       189.90 o                         
   5   5  12         85.33         69.05        11.97 o                         
   6   5  12        428.68        429.12        22.80 o                         
   7   5  12         97.50         98.72        13.63 o                         
   8   5  12          7.32         45.09        17.72 o                         
   9   5  12        350.16        299.58        37.77 o                         
  10   5  12          0.17         18.97        17.76 o                         
 -10   6  12         20.60         20.24        11.84 o                         
  -9   6  12         84.41         63.78        22.72 o                         
  -8   6  12         21.22         18.67        25.00 o                         
  -7   6  12        148.33        105.06        33.08 o                         
  -6   6  12         23.16         -4.52        20.49 o                         
  -5   6  12        782.89        684.98        44.43 o                         
  -4   6  12        562.44        502.58        34.47 o                         
  -3   6  12       2771.97       2939.13        78.30 o                         
  -2   6  12       1644.22       1493.70        82.11 o                         
  -1   6  12       2246.31       2322.65        57.35 o                         
   0   6  12       3278.29       3600.56        47.97 o                         
   1   6  12        614.91        600.63        16.38 o                         
   2   6  12        118.61         70.45        21.29 o                         
   3   6  12        126.61         97.35        14.82 o                         
   4   6  12        133.22         96.19        16.24 o                         
   5   6  12        538.98        493.48        34.93 o                         
   6   6  12        150.03        125.36        14.97 o                         
   7   6  12        148.71        139.37        21.37 o                         
   8   6  12          6.91         33.87        12.71 o                         
   9   6  12        540.84        523.83        44.89 o                         
  -8   7  12        378.99        333.04        36.07 o                         
  -7   7  12         49.80         82.05        28.61 o                         
  -6   7  12         58.50        104.38        42.54 o                         
  -5   7  12          4.58         36.70        14.03 o                         
  -4   7  12        926.83        856.68        77.82 o                         
  -3   7  12        823.34        771.57        53.75 o                         
  -2   7  12         33.57         21.98         4.50 o                         
  -1   7  12        141.05        116.00        12.81 o                         
   0   7  12         93.83         58.09         9.71 o                         
   1   7  12        440.92        429.31        22.99 o                         
   2   7  12        960.15        940.87        39.98 o                         
   3   7  12         80.01         72.08        11.00 o                         
   4   7  12          9.04         16.15         8.46 o                         
   5   7  12         29.94         44.13        11.31 o                         
   6   7  12        144.79        120.49        16.55 o                         
   7   7  12         47.75         37.06        22.24 o                         
  -7   8  12         27.24          4.73         7.60 o                         
  -6   8  12        214.82         80.10        69.29 o                         
  -5   8  12        247.91        213.91        27.26 o                         
  -4   8  12        189.66         91.70        26.49 o                         
  -3   8  12          8.49         10.52         6.54 o                         
  -2   8  12          7.65         28.09        10.60 o                         
  -1   8  12          3.98         13.96         6.66 o                         
   0   8  12         52.38         27.58         9.35 o                         
   1   8  12         29.96         24.56         6.85 o                         
   2   8  12          9.96         24.32         9.77 o                         
   3   8  12          8.64         41.39        30.01 o                         
   4   8  12         16.24         42.85        15.24 o                         
   5   8  12         20.55         26.71        16.90 o                         
   6   8  12         78.61        118.32        26.49 o                         
  -4   9  12         67.78         97.69        36.77 o                         
  -3   9  12         14.41         29.06        23.52 o                         
  -2   9  12         52.55         41.24        21.86 o                         
  -1   9  12        160.98        135.15        17.45 o                         
   0   9  12         11.91         33.05         9.82 o                         
   1   9  12         23.92         34.69        32.67 o                         
   2   9  12          1.55         79.71        22.03 o                         
   3   9  12        922.34        915.99        79.47 o                         
 -12   1  13         30.99         68.68        11.51 o                         
 -11   1  13        229.03        222.53        21.79 o                         
 -10   1  13          3.32         37.56        13.51 o                         
  -9   1  13        217.34        184.15        22.10 o                         
  -8   1  13        953.32        959.83        33.30 o                         
  -7   1  13         82.14         37.39         9.15 o                         
  -6   1  13        888.63        858.50        27.05 o                         
  -5   1  13       1014.56       1126.42        24.62 o                         
  -4   1  13       1079.55        957.76        33.93 o                         
  -3   1  13       4481.07       4878.80        44.78 o                         
  -2   1  13         94.35         96.89         9.34 o                         
  -1   1  13       1675.42       1646.28        23.98 o                         
   0   1  13         32.75         14.29         8.52 o                         
   1   1  13        561.38        417.64        37.54 o                         
   2   1  13         18.12         16.52         8.64 o                         
   3   1  13       2329.67       2323.27        35.29 o                         
   4   1  13        213.58        115.73        10.88 o                         
   5   1  13          8.49         40.45         6.71 o                         
   6   1  13       1073.50       1097.73        28.16 o                         
   7   1  13       3225.13       3413.23        86.76 o                         
   8   1  13        779.95        789.99        43.34 o                         
   9   1  13         11.63         22.95         6.01 o                         
  10   1  13         46.09         48.95         9.72 o                         
  11   1  13          6.59         10.99        17.00 o                         
 -12   2  13          3.14         29.80        29.63 o                         
 -11   2  13        133.26         92.64        18.09 o                         
 -10   2  13       1951.43       1810.37       130.73 o                         
  -9   2  13       3500.23       4004.77        86.65 o                         
  -8   2  13        233.25        274.35        25.71 o                         
  -7   2  13        483.29        434.74        18.84 o                         
  -6   2  13         97.75         97.54        10.13 o                         
  -5   2  13       1840.70       1786.85        27.04 o                         
  -4   2  13        473.59        427.11        23.78 o                         
  -3   2  13       3986.42       4315.48        52.56 o                         
  -2   2  13        235.75        123.35        10.93 o                         
  -1   2  13        580.96        518.91        15.85 o                         
   0   2  13      11504.88      12166.51        94.37 o                         
   1   2  13       7031.31       7190.54        51.39 o                         
   2   2  13       2197.89       2096.77        35.20 o                         
   3   2  13       3904.16       3579.10        36.23 o                         
   4   2  13       1352.22       1414.83        29.65 o                         
   5   2  13       1888.65       1904.33        28.14 o                         
   6   2  13        252.98        267.80        13.10 o                         
   7   2  13        242.90        222.05        16.96 o                         
   8   2  13        719.43        769.77        40.07 o                         
   9   2  13         49.99         43.52         5.54 o                         
  10   2  13          1.39         17.78        12.09 o                         
  11   2  13        130.27         96.90        23.54 o                         
 -12   3  13        217.23        195.24        27.58 o                         
 -11   3  13        539.85        571.91        49.04 o                         
 -10   3  13       1236.66       1236.46        97.35 o                         
  -9   3  13         12.17         -8.35        24.22 o                         
  -8   3  13        640.25        641.01        55.92 o                         
  -7   3  13         97.89         73.68        15.13 o                         
  -6   3  13          3.62         34.06        11.10 o                         
  -5   3  13         29.42         65.78        13.37 o                         
  -4   3  13         20.37         41.16         7.85 o                         
  -3   3  13        142.92        104.60        12.87 o                         
  -2   3  13       2860.38       2854.88        30.23 o                         
  -1   3  13       8713.18       9053.59        64.10 o                         
   0   3  13       5604.58       5622.77        48.34 o                         
   1   3  13        299.64        284.69        13.30 o                         
   2   3  13        315.28        374.14        23.00 o                         
   3   3  13       1131.58       1195.14        33.82 o                         
   4   3  13        969.79       1038.98        38.06 o                         
   5   3  13       2527.90       2552.46        55.96 o                         
   6   3  13       3309.70       3507.22        92.19 o                         
   7   3  13        232.30        191.63        12.46 o                         
   8   3  13        253.96        200.18        16.09 o                         
   9   3  13        911.21        975.33        69.88 o                         
  10   3  13        475.24        444.15        41.79 o                         
  11   3  13        229.66        204.49        29.24 o                         
 -11   4  13          5.07         -3.76        13.23 o                         
 -10   4  13        162.28        119.35        61.96 o                         
  -9   4  13        421.45        346.88        45.35 o                         
  -8   4  13          3.88        -10.74        23.98 o                         
  -7   4  13        203.61        148.13        28.62 o                         
  -6   4  13        554.75        511.93        27.14 o                         
  -5   4  13        338.70        296.09        21.95 o                         
  -4   4  13        107.87         71.56        14.69 o                         
  -3   4  13        630.79        603.26        21.39 o                         
  -2   4  13       2052.99       2023.86        45.92 o                         
  -1   4  13        112.57         89.81        10.71 o                         
   0   4  13       1388.89       1322.35        39.05 o                         
   1   4  13        493.13        525.37        14.97 o                         
   2   4  13         37.82         46.76        11.08 o                         
   3   4  13         16.85         41.35        15.98 o                         
   4   4  13         97.46         78.96        18.24 o                         
   5   4  13        233.34        180.25        24.43 o                         
   6   4  13        283.85        277.43        15.81 o                         
   7   4  13        203.37        221.84        35.35 o                         
   8   4  13          6.80         26.55         8.42 o                         
   9   4  13        120.23         53.31        31.33 o                         
  10   4  13        126.98        118.84        25.43 o                         
 -10   5  13        639.69        729.36        48.58 o                         
  -9   5  13          8.10         33.61        25.69 o                         
  -8   5  13          4.71        -15.71        35.61 o                         
  -7   5  13         17.30          8.54        17.09 o                         
  -6   5  13          2.11         19.51        10.39 o                         
  -5   5  13         33.03         48.50        18.25 o                         
  -4   5  13        756.86        721.79        41.25 o                         
  -3   5  13       1073.96        952.96        49.20 o                         
  -2   5  13        420.72        366.02        19.59 o                         
  -1   5  13       1650.22       1678.09        29.42 o                         
   0   5  13       1820.68       1884.99        38.14 o                         
   1   5  13         75.74         46.22         6.92 o                         
   2   5  13         61.20         66.20        17.80 o                         
   3   5  13         68.05         73.34        12.55 o                         
   4   5  13       1649.44       1709.75       109.79 o                         
   5   5  13        831.27        816.62        36.13 o                         
   6   5  13        267.49        199.64        28.86 o                         
   7   5  13        321.58        301.89        25.55 o                         
   8   5  13       1412.18       1494.05        72.01 o                         
   9   5  13        561.29        590.48        49.13 o                         
  -9   6  13         41.10         58.37        20.64 o                         
  -8   6  13        165.81        240.18        50.59 o                         
  -7   6  13       1160.98       1184.70        74.35 o                         
  -6   6  13        720.62        907.11        89.41 o                         
  -5   6  13        701.79        629.21        68.58 o                         
  -4   6  13          6.50          9.73         4.94 o                         
  -3   6  13       1795.08       1735.14        83.64 o                         
  -2   6  13       5247.71       5876.79        74.80 o                         
  -1   6  13        228.28        201.93        19.18 o                         
   0   6  13          1.05         33.07        11.88 o                         
   1   6  13         22.96         19.57         7.09 o                         
   2   6  13         34.75         45.83        11.87 o                         
   3   6  13        106.00         52.95         9.60 o                         
   4   6  13        418.41        433.64        30.73 o                         
   5   6  13        412.71        416.62        31.10 o                         
   6   6  13       1806.93       1922.69        95.67 o                         
   7   6  13        171.74        136.21        29.21 o                         
   8   6  13        283.20        267.86        24.82 o                         
  -8   7  13       1277.60       1465.25       104.25 o                         
  -7   7  13        895.95       1076.89       100.51 o                         
  -6   7  13        231.97        274.63        43.69 o                         
  -5   7  13         31.44         44.51        20.39 o                         
  -4   7  13        782.09        603.45        43.21 o                         
  -3   7  13        844.22        713.38        48.00 o                         
  -2   7  13          5.44         26.30        11.22 o                         
  -1   7  13       2440.12       2567.81        64.04 o                         
   0   7  13       1673.59       1757.19        40.73 o                         
   1   7  13         43.66         31.53         7.45 o                         
   2   7  13        593.73        583.71        39.80 o                         
   3   7  13       1443.20       1465.87        84.30 o                         
   4   7  13       3687.05       3965.13       143.47 o                         
   5   7  13        113.64        121.04        17.88 o                         
   6   7  13        687.63        677.66        42.96 o                         
   7   7  13        911.81       1066.73        85.17 o                         
  -6   8  13       2090.44       2482.30       166.33 o                         
  -5   8  13       1568.38       2011.88       168.09 o                         
  -4   8  13        517.28        595.69        61.72 o                         
  -3   8  13        674.87        512.33        67.73 o                         
  -2   8  13       3261.46       3560.75       228.30 o                         
  -1   8  13        600.05        606.86        43.50 o                         
   0   8  13        166.01        139.66        12.81 o                         
   1   8  13        664.32        693.81        48.52 o                         
   2   8  13          8.21         23.73         9.09 o                         
   3   8  13         19.37         41.57        22.29 o                         
   4   8  13        854.07        962.30        73.06 o                         
   5   8  13       2731.52       3148.24       241.76 o                         
  -3   9  13       2154.97       2855.09       279.65 o                         
  -2   9  13        200.98        207.07        20.06 o                         
  -1   9  13        498.20        493.41        38.96 o                         
   0   9  13        228.39        174.82        45.81 o                         
   1   9  13         24.86         38.70        21.95 o                         
   2   9  13        126.45         89.71        18.16 o                         
 -12   0  14       1279.31       1340.72       190.10 o                         
 -11   0  14       1458.86       1441.39       200.00 o                         
 -10   0  14       5272.26       6009.40       344.64 o                         
  -9   0  14       1981.97       1923.80       190.94 o                         
  -8   0  14         32.53         47.94        28.26 o                         
  -7   0  14       1752.22       1786.33        50.44 o                         
  -6   0  14        686.67        657.53        31.88 o                         
  -5   0  14       2305.01       2329.53        53.80 o                         
  -4   0  14       8052.68       8726.65        99.06 o                         
  -3   0  14       4393.94       4527.97        80.59 o                         
  -2   0  14        334.46        266.38        15.10 o                         
  -1   0  14       6354.38       6733.13        70.92 o                         
   0   0  14       9403.59       9547.12        82.81 o                         
   1   0  14      14856.01      15704.08       178.97 o                         
   2   0  14        500.87        475.66        23.58 o                         
   3   0  14       3509.10       3415.82        49.27 o                         
   4   0  14       1799.63       1712.54        52.71 o                         
   5   0  14        195.19        169.10        14.88 o                         
   6   0  14         65.73         91.75        12.44 o                         
   7   0  14        176.75        172.60        33.23 o                         
   8   0  14        488.33        578.56        35.15 o                         
   9   0  14        415.78        329.82        46.04 o                         
  10   0  14       3774.46       4154.53       205.36 o                         
  11   0  14        729.21        864.80       122.89 o                         
 -12   1  14        197.47        198.09        20.88 o                         
 -11   1  14         89.20         77.20        16.90 o                         
 -10   1  14        765.29        797.67        66.37 o                         
  -9   1  14       1664.45       1889.78       114.89 o                         
  -8   1  14       4038.38       4640.84       144.65 o                         
  -7   1  14       2348.63       2427.92        41.77 o                         
  -6   1  14       1106.88       1072.61        23.87 o                         
  -5   1  14       5049.35       5391.89        49.35 o                         
  -4   1  14         27.26         44.81         7.45 o                         
  -3   1  14       1473.41       1367.22        47.97 o                         
  -2   1  14        294.62        250.27        12.75 o                         
  -1   1  14       3831.55       3796.46        67.80 o                         
   0   1  14        589.54        588.96        23.13 o                         
   1   1  14       4657.71       4709.85        40.03 o                         
   2   1  14      16483.50      17354.32       110.79 o                         
   3   1  14       2602.41       2448.97        38.00 o                         
   4   1  14         22.27         46.28        10.63 o                         
   5   1  14        397.96        409.73        15.53 o                         
   6   1  14        464.37        449.78        18.50 o                         
   7   1  14       1380.80       1490.52        36.49 o                         
   8   1  14          2.56         13.57        11.54 o                         
   9   1  14       1604.25       1624.06        75.02 o                         
  10   1  14        337.70        326.58        26.44 o                         
  11   1  14        244.78        219.00        32.49 o                         
 -12   2  14        491.20        523.72        81.31 o                         
 -11   2  14        484.16        444.12        51.43 o                         
 -10   2  14        989.69       1050.85        99.37 o                         
  -9   2  14        615.50        706.70        36.04 o                         
  -8   2  14         33.48         56.08        15.41 o                         
  -7   2  14        943.97        966.98        32.52 o                         
  -6   2  14       1900.47       1892.34        46.17 o                         
  -5   2  14        206.31        141.17        11.14 o                         
  -4   2  14       1615.09       1765.50        30.00 o                         
  -3   2  14        232.81        202.48        15.43 o                         
  -2   2  14         32.65         33.36         7.31 o                         
  -1   2  14        340.90        299.65        12.82 o                         
   0   2  14       4418.58       4280.32        44.42 o                         
   1   2  14       2485.58       2182.09        41.81 o                         
   2   2  14          9.29         17.68         8.88 o                         
   3   2  14        283.22        223.45        20.12 o                         
   4   2  14       4949.59       5278.03        45.51 o                         
   5   2  14       2835.98       2922.25        32.30 o                         
   6   2  14         37.13         27.15         7.48 o                         
   7   2  14        252.05        223.75        12.48 o                         
   8   2  14         33.18         45.64         5.91 o                         
   9   2  14        237.80        204.79        20.26 o                         
  10   2  14       1026.58       1040.90        73.94 o                         
  11   2  14        332.74        333.66        39.15 o                         
 -12   3  14        211.80        166.74        25.71 o                         
 -11   3  14        545.76        582.03        71.38 o                         
 -10   3  14         69.19         81.96        33.91 o                         
  -9   3  14          2.73          2.88        22.88 o                         
  -8   3  14          4.16         56.03        19.36 o                         
  -7   3  14        812.01        817.72        35.49 o                         
  -6   3  14         32.24         54.56        11.52 o                         
  -5   3  14        496.87        474.02        22.19 o                         
  -4   3  14        582.48        571.54        31.95 o                         
  -3   3  14        213.37        202.05        18.13 o                         
  -2   3  14         94.68         99.82        13.67 o                         
  -1   3  14       1448.39       1436.80        30.87 o                         
   0   3  14       2250.48       2201.12        42.87 o                         
   1   3  14        236.54        220.36        13.87 o                         
   2   3  14        485.59        552.13        22.67 o                         
   3   3  14        536.92        485.00        24.25 o                         
   4   3  14          6.90         34.23         9.09 o                         
   5   3  14         14.57         48.69         9.55 o                         
   6   3  14        130.67         90.42        10.09 o                         
   7   3  14         18.05         20.12         5.09 o                         
   8   3  14         17.11         16.91         6.47 o                         
   9   3  14         35.44         38.64        12.75 o                         
  10   3  14        332.28        314.30        37.03 o                         
 -11   4  14         94.35         87.76        19.82 o                         
 -10   4  14        207.73        256.10       112.02 o                         
  -9   4  14        189.67        165.29        71.98 o                         
  -8   4  14        524.44        566.62        57.62 o                         
  -7   4  14        560.41        506.85        51.06 o                         
  -6   4  14        159.50        118.75        20.19 o                         
  -5   4  14       3279.01       3397.51        53.03 o                         
  -4   4  14       6937.51       7388.56        92.53 o                         
  -3   4  14        740.01        818.83        26.71 o                         
  -2   4  14        719.47        699.02        22.57 o                         
  -1   4  14        375.10        367.17        25.57 o                         
   0   4  14         32.53         41.06        11.94 o                         
   1   4  14         16.61         12.32         6.99 o                         
   2   4  14        563.15        532.69        33.82 o                         
   3   4  14       2092.37       2028.92        71.93 o                         
   4   4  14        147.69        154.53        16.89 o                         
   5   4  14       2020.94       2005.73        57.35 o                         
   6   4  14       1076.95       1071.04        45.35 o                         
   7   4  14        427.01        406.45        31.13 o                         
   8   4  14        367.16        328.40        31.12 o                         
   9   4  14         27.99         30.88        12.85 o                         
  10   4  14         15.49         29.89        14.09 o                         
 -10   5  14        114.71         97.92        21.84 o                         
  -9   5  14         10.39         47.83        31.73 o                         
  -8   5  14         51.83         69.76        30.80 o                         
  -7   5  14        293.30        192.28        43.18 o                         
  -6   5  14       3806.96       4311.43        82.98 o                         
  -5   5  14         27.33         58.25        15.02 o                         
  -4   5  14        360.66        283.25        28.08 o                         
  -3   5  14       1519.00       1482.39        41.13 o                         
  -2   5  14       3399.53       3543.48        46.63 o                         
  -1   5  14       1882.70       1899.38        43.07 o                         
   0   5  14       1014.62       1041.79        30.16 o                         
   1   5  14       1210.11       1213.78        35.13 o                         
   2   5  14       1851.41       1995.33        51.94 o                         
   3   5  14        215.65        181.12        19.59 o                         
   4   5  14       4299.98       4834.06        90.14 o                         
   5   5  14        242.19        260.02        23.15 o                         
   6   5  14         80.48         80.19        18.17 o                         
   7   5  14         20.01         42.24        10.17 o                         
   8   5  14       1019.44       1136.52        60.49 o                         
   9   5  14       1204.32       1373.59        89.88 o                         
  -9   6  14          8.85         19.99        19.63 o                         
  -8   6  14         30.45         64.32        35.60 o                         
  -7   6  14       1873.40       1964.29       109.53 o                         
  -6   6  14       1157.19       1106.19       108.55 o                         
  -5   6  14        282.94        229.78        29.16 o                         
  -4   6  14       1636.63       1587.41       117.44 o                         
  -3   6  14        231.62        181.61        16.48 o                         
  -2   6  14        153.84        126.85        15.69 o                         
  -1   6  14        196.12        175.45        16.14 o                         
   0   6  14        750.95        782.89        24.34 o                         
   1   6  14        908.95        884.84        24.16 o                         
   2   6  14       1750.01       1855.62        54.95 o                         
   3   6  14       2924.21       3145.73       119.85 o                         
   4   6  14       1845.07       1864.67       107.06 o                         
   5   6  14        281.50        299.38        26.07 o                         
   6   6  14         16.63         47.86        11.24 o                         
   7   6  14          6.09         76.77        21.65 o                         
   8   6  14         51.31         44.47        12.86 o                         
  -8   7  14        657.84        602.78        58.15 o                         
  -7   7  14        220.73        178.76        40.19 o                         
  -6   7  14          3.59         17.34        58.64 o                         
  -5   7  14        320.62        166.06        28.96 o                         
  -4   7  14         83.61         54.86        16.32 o                         
  -3   7  14         33.83         42.69        11.59 o                         
  -2   7  14          2.31         31.88         6.36 o                         
  -1   7  14        233.14        196.51        16.73 o                         
   0   7  14         42.51         48.95         6.58 o                         
   1   7  14        240.43        222.01        14.27 o                         
   2   7  14       1134.11       1188.57        79.77 o                         
   3   7  14        109.54         56.13        16.30 o                         
   4   7  14          9.60         34.54        14.05 o                         
   5   7  14        347.05        347.09        33.86 o                         
   6   7  14         40.36         16.68        16.74 o                         
   7   7  14          1.32         45.14        17.58 o                         
  -6   8  14         22.45         32.13        23.05 o                         
  -5   8  14          6.95          5.14        20.25 o                         
  -4   8  14          2.13          5.97        10.40 o                         
  -3   8  14          1.15         21.78         8.25 o                         
  -2   8  14        127.77         99.38        16.02 o                         
  -1   8  14          4.37         27.55         8.08 o                         
   0   8  14         13.79         13.75        10.82 o                         
   1   8  14         52.64         45.53        12.26 o                         
   2   8  14          6.91         54.71        19.01 o                         
   3   8  14          0.08         42.85        16.51 o                         
   4   8  14         54.82         78.96        21.69 o                         
   5   8  14         28.15         49.97        33.37 o                         
  -2   9  14        134.13        100.73        16.02 o                         
  -1   9  14        260.51        247.27        30.22 o                         
   0   9  14        538.52        614.68        60.26 o                         
   1   9  14         33.64         49.92        14.94 o                         
 -12   1  15         21.02         39.96        12.31 o                         
 -11   1  15        327.92        377.70        39.62 o                         
 -10   1  15       1836.12       2074.85       126.70 o                         
  -9   1  15        150.91        208.29        26.20 o                         
  -8   1  15          0.92         10.51        11.68 o                         
  -7   1  15        135.73        148.00        14.48 o                         
  -6   1  15        259.65        269.98        16.55 o                         
  -5   1  15        211.68        208.69        24.26 o                         
  -4   1  15        123.95        107.55        17.35 o                         
  -3   1  15       4885.43       5004.93        44.64 o                         
  -2   1  15        355.54        347.85        12.18 o                         
  -1   1  15       3247.42       3301.40        36.35 o                         
   0   1  15       2934.86       2861.86        35.87 o                         
   1   1  15       1596.11       1525.92        23.20 o                         
   2   1  15        259.55        203.30        10.32 o                         
   3   1  15          6.53         35.91        11.70 o                         
   4   1  15          7.09         15.37         7.32 o                         
   5   1  15        329.36        326.88        13.00 o                         
   6   1  15        372.98        352.33        18.21 o                         
   7   1  15       1439.47       1516.58        38.41 o                         
   8   1  15        609.35        551.37        26.07 o                         
   9   1  15        254.10        214.60        16.78 o                         
  10   1  15        229.99        139.31        14.47 o                         
  11   1  15        279.56        276.84        27.90 o                         
 -12   2  15         39.75         67.02        16.05 o                         
 -11   2  15        168.49        185.52        64.02 o                         
 -10   2  15        628.60        659.12        53.77 o                         
  -9   2  15       3060.82       3622.54       117.06 o                         
  -8   2  15        667.99        742.68        40.24 o                         
  -7   2  15          8.26         22.43         8.94 o                         
  -6   2  15         11.92         13.86         6.57 o                         
  -5   2  15       2837.93       2975.66        38.77 o                         
  -4   2  15       5051.11       5231.44        61.26 o                         
  -3   2  15        368.57        352.13        14.98 o                         
  -2   2  15       5219.74       5505.54        58.13 o                         
  -1   2  15        998.44        971.30        18.77 o                         
   0   2  15        927.92       1162.48        20.31 o                         
   1   2  15       7348.17       7438.76        46.77 o                         
   2   2  15       1935.77       1858.82        35.34 o                         
   3   2  15       4967.77       5345.31        49.51 o                         
   4   2  15        153.15        115.63        10.24 o                         
   5   2  15       5654.26       6131.23        51.79 o                         
   6   2  15       3118.08       3445.22        69.93 o                         
   7   2  15        174.63        120.04         9.67 o                         
   8   2  15        111.80         83.57        10.28 o                         
   9   2  15         73.83         68.92         8.04 o                         
  10   2  15          9.91         36.72        11.15 o                         
 -11   3  15        735.28        638.12        98.25 o                         
 -10   3  15       1855.12       2072.01       170.10 o                         
  -9   3  15        100.51        105.03        28.62 o                         
  -8   3  15       2194.67       2330.65        82.90 o                         
  -7   3  15        538.25        619.23        30.54 o                         
  -6   3  15       3759.85       3945.28        49.59 o                         
  -5   3  15        115.90         97.11        11.00 o                         
  -4   3  15         21.26         17.16         7.47 o                         
  -3   3  15       3373.49       3384.56        34.88 o                         
  -2   3  15        640.97        662.61        19.48 o                         
  -1   3  15       3383.76       3379.10        43.46 o                         
   0   3  15       3358.22       3487.70        49.22 o                         
   1   3  15         18.90         28.60         6.09 o                         
   2   3  15        189.78        195.16        15.42 o                         
   3   3  15        660.78        612.09        31.48 o                         
   4   3  15       7471.59       8027.77       115.34 o                         
   5   3  15       6559.42       7109.66        93.92 o                         
   6   3  15        512.02        442.34        32.28 o                         
   7   3  15       1451.56       1621.84        60.61 o                         
   8   3  15        132.62         74.44        10.79 o                         
   9   3  15         75.18         50.70        15.81 o                         
  10   3  15        334.94        293.04        28.64 o                         
 -11   4  15        154.89         82.09        40.22 o                         
 -10   4  15        102.51         76.13        27.78 o                         
  -9   4  15       1101.52       1129.38        94.31 o                         
  -8   4  15       1167.02       1054.20        54.48 o                         
  -7   4  15         29.47         51.05        24.62 o                         
  -6   4  15         30.82         37.09        14.31 o                         
  -5   4  15        332.94        267.12        22.75 o                         
  -4   4  15        164.94        165.63        23.79 o                         
  -3   4  15        592.32        500.29        23.54 o                         
  -2   4  15       5657.59       5856.61        66.99 o                         
  -1   4  15       4417.83       4953.02        60.14 o                         
   0   4  15          7.07         39.27         7.51 o                         
   1   4  15        710.19        619.48        27.71 o                         
   2   4  15        617.37        657.40        35.00 o                         
   3   4  15       2408.66       2637.79       125.63 o                         
   4   4  15       1046.08       1125.79        45.98 o                         
   5   4  15        192.29        157.98        24.05 o                         
   6   4  15        263.45        237.63        28.94 o                         
   7   4  15        368.99        429.10        33.25 o                         
   8   4  15        420.06        489.69        37.45 o                         
   9   4  15       1024.90       1127.12        84.98 o                         
 -10   5  15        131.71        101.86        67.11 o                         
  -9   5  15         15.34         -5.46        23.23 o                         
  -8   5  15        212.79        160.42        39.69 o                         
  -7   5  15          4.42         -9.59        22.15 o                         
  -6   5  15        518.85        516.67        59.81 o                         
  -5   5  15        573.18        554.99        40.92 o                         
  -4   5  15        465.21        375.78        31.12 o                         
  -3   5  15        405.13        337.83        29.29 o                         
  -2   5  15        261.52        234.71        17.69 o                         
  -1   5  15        615.88        576.16        22.67 o                         
   0   5  15        256.92        213.73        14.84 o                         
   1   5  15         31.20         36.08        10.89 o                         
   2   5  15        272.07        309.99        23.79 o                         
   3   5  15       1299.55       1277.37        46.10 o                         
   4   5  15        812.98        734.45        37.70 o                         
   5   5  15        322.64        290.98        26.28 o                         
   6   5  15        145.43        118.14        37.29 o                         
   7   5  15        382.67        344.33        31.29 o                         
   8   5  15        677.18        627.03        44.45 o                         
   9   5  15         39.08         46.02        13.76 o                         
  -9   6  15         19.23         50.29        21.98 o                         
  -8   6  15        123.72        117.62        33.48 o                         
  -7   6  15         14.17         26.05        24.66 o                         
  -6   6  15         43.55         50.25        37.49 o                         
  -5   6  15        139.46         80.45        14.22 o                         
  -4   6  15       1330.52       1274.43        72.68 o                         
  -3   6  15        424.19        360.52        34.97 o                         
  -2   6  15         15.51         29.71        12.68 o                         
  -1   6  15       1828.74       1928.71        50.99 o                         
   0   6  15        351.70        333.60        19.55 o                         
   1   6  15       1652.48       1725.50        53.00 o                         
   2   6  15       1329.84       1324.28        62.40 o                         
   3   6  15         71.56         69.89        11.59 o                         
   4   6  15          5.66         20.15        13.51 o                         
   5   6  15          0.66         20.45        11.50 o                         
   6   6  15        952.96        978.44       103.12 o                         
   7   6  15        435.72        380.68        50.27 o                         
   8   6  15         75.97         64.25        14.54 o                         
  -7   7  15        549.88        518.84        65.93 o                         
  -6   7  15        163.04        141.73        32.16 o                         
  -5   7  15        653.51        595.01        70.55 o                         
  -4   7  15        245.99        160.60        20.29 o                         
  -3   7  15       2010.01       2177.30        84.94 o                         
  -2   7  15       1948.70       2004.03        73.28 o                         
  -1   7  15        403.32        370.08        24.24 o                         
   0   7  15         28.74         51.41         8.02 o                         
   1   7  15         12.18         11.15         8.72 o                         
   2   7  15          4.52         19.83         9.47 o                         
   3   7  15         79.57         71.50        13.43 o                         
   4   7  15        954.71       1045.05        92.98 o                         
   5   7  15       1778.10       1837.42       161.92 o                         
   6   7  15         13.73         31.91        16.41 o                         
  -5   8  15        302.64        257.92        75.94 o                         
  -4   8  15        809.25       1074.40       132.99 o                         
  -3   8  15        139.81        123.78        17.35 o                         
  -2   8  15       1321.78       1243.38       104.33 o                         
  -1   8  15       1560.60       1921.39        99.99 o                         
   0   8  15        407.59        412.21        32.88 o                         
   1   8  15         64.53         43.91        20.41 o                         
   2   8  15         35.82         38.48        16.69 o                         
   3   8  15        426.86        410.35        47.51 o                         
   4   8  15        267.78        222.93        54.37 o                         
 -12   0  16        322.38        253.34        42.65 o                         
 -11   0  16        631.59        565.22        96.56 o                         
 -10   0  16        341.45        381.40        51.05 o                         
  -9   0  16       1732.58       1911.53       176.44 o                         
  -8   0  16       1066.77       1456.32       120.63 o                         
  -7   0  16        880.16        879.31        66.93 o                         
  -6   0  16       3782.45       4102.80        71.57 o                         
  -5   0  16       2052.64       2133.91        49.12 o                         
  -4   0  16       3684.79       3801.83        48.80 o                         
  -3   0  16        719.59        772.32        28.41 o                         
  -2   0  16        254.94        266.22        17.96 o                         
  -1   0  16        544.29        501.75        25.07 o                         
   0   0  16       2498.24       2546.89        59.15 o                         
   1   0  16      16206.71      16750.21       184.46 o                         
   2   0  16       6696.56       6614.83        77.36 o                         
   3   0  16         64.35         66.15        17.80 o                         
   4   0  16        417.38        402.24        27.90 o                         
   5   0  16       2031.33       2057.01        47.51 o                         
   6   0  16       6557.54       7439.16       112.47 o                         
   7   0  16       1484.47       1544.62        54.86 o                         
   8   0  16        479.90        465.03        38.78 o                         
   9   0  16        527.21        511.21        46.00 o                         
  10   0  16        340.74        313.27        35.46 o                         
 -12   1  16        182.56        199.80        35.04 o                         
 -11   1  16         34.99         24.82        10.42 o                         
 -10   1  16         97.00        102.83        19.89 o                         
  -9   1  16          1.80         10.67        22.49 o                         
  -8   1  16        614.57        694.00        47.59 o                         
  -7   1  16       3863.89       4103.80        72.29 o                         
  -6   1  16         32.89         40.73         8.96 o                         
  -5   1  16        554.85        577.20        26.54 o                         
  -4   1  16         54.91         73.70        10.24 o                         
  -3   1  16         89.18         95.86        16.05 o                         
  -2   1  16        998.52        975.09        18.31 o                         
  -1   1  16         69.40         45.85         8.74 o                         
   0   1  16       1698.45       1537.70        29.46 o                         
   1   1  16         16.30         24.20         6.90 o                         
   2   1  16       2953.09       3082.54        31.73 o                         
   3   1  16       6236.24       6803.88        55.60 o                         
   4   1  16        798.28        833.27        23.27 o                         
   5   1  16       1052.89       1149.08        28.89 o                         
   6   1  16        199.65        131.58        16.33 o                         
   7   1  16       1911.33       1930.60        44.22 o                         
   8   1  16        186.11        205.23        14.89 o                         
   9   1  16         60.74         25.54         5.64 o                         
  10   1  16         45.73         51.63         8.68 o                         
 -12   2  16          3.00         20.75        39.55 o                         
 -11   2  16         51.19         58.03        13.49 o                         
 -10   2  16        105.55         79.52        20.92 o                         
  -9   2  16         19.69         39.91        18.79 o                         
  -8   2  16        184.59        169.95        25.15 o                         
  -7   2  16         42.68         65.50         9.56 o                         
  -6   2  16       1743.97       1856.31        36.74 o                         
  -5   2  16        254.11        248.90        20.50 o                         
  -4   2  16        344.42        264.53        16.73 o                         
  -3   2  16         87.26         87.35         9.61 o                         
  -2   2  16         17.94         36.66         6.39 o                         
  -1   2  16          6.20         10.98         5.84 o                         
   0   2  16        662.95        636.45        19.36 o                         
   1   2  16         82.33         85.58         8.04 o                         
   2   2  16        187.86        158.47        13.06 o                         
   3   2  16        299.23        224.39        12.79 o                         
   4   2  16        285.38        304.90        23.77 o                         
   5   2  16         63.54         49.84         6.36 o                         
   6   2  16        347.75        335.89        14.20 o                         
   7   2  16         76.73         71.51         7.04 o                         
   8   2  16        182.47        100.31        12.63 o                         
   9   2  16        127.64         93.65        11.61 o                         
  10   2  16         35.95         40.24         8.37 o                         
 -11   3  16         52.88         56.27        14.41 o                         
 -10   3  16        140.20         77.22        28.57 o                         
  -9   3  16          0.34         20.10        58.88 o                         
  -8   3  16          0.26         61.25        16.72 o                         
  -7   3  16       1042.85       1147.86        62.16 o                         
  -6   3  16        357.16        383.55        34.52 o                         
  -5   3  16       7348.65       7952.51        73.81 o                         
  -4   3  16       2253.24       2383.26        39.41 o                         
  -3   3  16         18.97         29.26         6.32 o                         
  -2   3  16          4.39         28.43         6.51 o                         
  -1   3  16          1.03         14.95         7.83 o                         
   0   3  16        140.34        134.51        12.51 o                         
   1   3  16        124.69        121.79        12.27 o                         
   2   3  16         41.02         44.06        14.96 o                         
   3   3  16         61.13         73.15        11.23 o                         
   4   3  16        695.70        685.84        29.59 o                         
   5   3  16       2362.22       2553.59        57.07 o                         
   6   3  16       6905.65       7874.98       117.82 o                         
   7   3  16         91.77        101.29        14.39 o                         
   8   3  16        344.12        270.34        20.99 o                         
   9   3  16         10.41         28.30        12.73 o                         
  10   3  16         55.01         55.99        13.17 o                         
 -11   4  16        331.58        266.22        60.68 o                         
 -10   4  16        303.14        293.65        76.54 o                         
  -9   4  16        124.70         46.10        90.67 o                         
  -8   4  16         19.92         -8.28        26.19 o                         
  -7   4  16        438.17        391.39        47.08 o                         
  -6   4  16        738.87        676.13        35.98 o                         
  -5   4  16         28.32         41.29        39.27 o                         
  -4   4  16       2369.28       2315.99        38.85 o                         
  -3   4  16        462.97        416.13        23.13 o                         
  -2   4  16        233.64        188.30        15.72 o                         
  -1   4  16         75.52         54.86         9.30 o                         
   0   4  16       1907.50       1887.70        26.03 o                         
   1   4  16       4466.77       4460.49        81.64 o                         
   2   4  16        333.93        287.89        38.00 o                         
   3   4  16        604.52        670.78        29.09 o                         
   4   4  16        134.98        114.72        17.21 o                         
   5   4  16        246.95        231.07        24.47 o                         
   6   4  16        243.48        210.34        29.04 o                         
   7   4  16        309.85        278.01        27.60 o                         
   8   4  16       1806.89       1907.48       103.86 o                         
   9   4  16        173.22        174.45        25.34 o                         
 -10   5  16          0.50         15.81        27.98 o                         
  -9   5  16        741.80        793.51        74.89 o                         
  -8   5  16        991.09       1022.21       123.82 o                         
  -7   5  16       1263.60       1381.91        83.43 o                         
  -6   5  16       1198.04       1004.75       127.65 o                         
  -5   5  16        538.07        438.40        34.17 o                         
  -4   5  16        231.64        241.21        20.98 o                         
  -3   5  16        582.93        563.97        34.05 o                         
  -2   5  16        877.14        952.04        38.73 o                         
  -1   5  16       1646.88       1833.29        40.22 o                         
   0   5  16       1561.84       1761.52        58.27 o                         
   1   5  16        226.48        204.44        16.34 o                         
   2   5  16       6007.44       6412.38        93.10 o                         
   3   5  16        698.58        687.25        35.60 o                         
   4   5  16         14.13         53.81        11.16 o                         
   5   5  16        420.54        354.87        36.32 o                         
   6   5  16        196.59        135.29        29.22 o                         
   7   5  16        328.92        303.17        54.62 o                         
   8   5  16          0.31         46.18        21.48 o                         
  -9   6  16        140.41         68.50        36.86 o                         
  -8   6  16          5.53         89.47        40.72 o                         
  -7   6  16       1677.66       2125.63       142.73 o                         
  -6   6  16       2571.52       3142.24       184.52 o                         
  -5   6  16         14.17         38.97        13.72 o                         
  -4   6  16        923.08        894.97        77.83 o                         
  -3   6  16       1231.45       1112.85        92.01 o                         
  -2   6  16        232.26        249.86        39.66 o                         
  -1   6  16        469.37        423.36        24.57 o                         
   0   6  16        168.96        121.99        11.45 o                         
   1   6  16       1399.72       1500.16        75.60 o                         
   2   6  16          6.82         22.09         7.06 o                         
   3   6  16        634.50        570.83        38.72 o                         
   4   6  16       1440.72       1408.77        83.69 o                         
   5   6  16        678.80        596.55        77.13 o                         
   6   6  16         14.00         33.34        17.12 o                         
   7   6  16        139.51         99.29        21.81 o                         
  -7   7  16        331.82        292.03        36.62 o                         
  -6   7  16        120.93        132.05        40.36 o                         
  -5   7  16        678.68        732.20        80.87 o                         
  -4   7  16        330.83        223.29        24.85 o                         
  -3   7  16         75.08         50.61        14.02 o                         
  -2   7  16         47.13         28.75         6.43 o                         
  -1   7  16        513.74        526.36        36.88 o                         
   0   7  16         47.76         45.43         7.64 o                         
   1   7  16        136.63         65.24        23.38 o                         
   2   7  16        666.97        617.67        52.93 o                         
   3   7  16        935.19        992.35       121.68 o                         
   4   7  16         33.33         35.34         8.21 o                         
   5   7  16          3.47         17.91        15.95 o                         
   6   7  16         55.39         73.46        34.57 o                         
  -5   8  16         51.81         35.07        29.38 o                         
  -4   8  16        401.75        370.40        86.56 o                         
  -3   8  16         79.83         47.39        18.58 o                         
  -2   8  16        116.57         80.83        38.33 o                         
  -1   8  16        140.58         74.67        13.07 o                         
   0   8  16        278.26        260.24        29.17 o                         
   1   8  16        216.59        137.41        28.31 o                         
   2   8  16        176.39        181.23        49.65 o                         
   3   8  16         14.18         35.50        20.50 o                         
 -12   1  17          9.41         51.22        11.95 o                         
 -11   1  17         45.99         71.52        20.11 o                         
 -10   1  17        820.77        925.21        88.59 o                         
  -9   1  17        702.77        826.74        70.03 o                         
  -8   1  17         44.15          9.89        15.41 o                         
  -7   1  17        424.57        432.25        41.83 o                         
  -6   1  17        597.77        618.09        24.61 o                         
  -5   1  17       1317.70       1325.99        28.36 o                         
  -4   1  17        359.76        354.42        18.08 o                         
  -3   1  17         59.63         70.09         8.28 o                         
  -2   1  17         21.63         24.49         7.14 o                         
  -1   1  17        449.43        405.18        13.77 o                         
   0   1  17        862.44        877.75        20.40 o                         
   1   1  17       2824.86       2896.80        31.68 o                         
   2   1  17       2326.98       2543.01        39.25 o                         
   3   1  17        288.72        229.20        14.43 o                         
   4   1  17         70.37         90.77         9.88 o                         
   5   1  17       1069.22       1149.55        32.38 o                         
   6   1  17        367.69        358.28        17.40 o                         
   7   1  17        502.67        474.43        24.67 o                         
   8   1  17         11.36         31.45         8.42 o                         
   9   1  17          2.84         18.44         6.85 o                         
  10   1  17          5.43         35.97         9.22 o                         
 -11   2  17       1738.67       1660.89       179.00 o                         
 -10   2  17        193.17        165.35        29.30 o                         
  -9   2  17        495.99        526.98        35.92 o                         
  -8   2  17        310.14        320.91        28.00 o                         
  -7   2  17         20.75         33.47         9.47 o                         
  -6   2  17        116.03        116.30        13.02 o                         
  -5   2  17        480.12        479.13        19.80 o                         
  -4   2  17       4001.81       4128.59        48.69 o                         
  -3   2  17       3913.01       4337.24        58.52 o                         
  -2   2  17       1569.34       1545.03        24.57 o                         
  -1   2  17       1977.09       1802.90        28.68 o                         
   0   2  17       2058.46       2145.49        39.09 o                         
   1   2  17         33.77         46.50         7.93 o                         
   2   2  17        187.70        124.98        11.09 o                         
   3   2  17       1414.25       1429.84        48.60 o                         
   4   2  17       5894.59       6667.37        60.82 o                         
   5   2  17        253.13        246.38        16.63 o                         
   6   2  17       2662.92       2849.35        42.10 o                         
   7   2  17        651.06        651.43        28.75 o                         
   8   2  17          4.10         22.36         9.10 o                         
   9   2  17          6.08         31.06         8.34 o                         
  10   2  17        311.60        320.13        25.24 o                         
 -11   3  17          1.97         33.47        23.06 o                         
 -10   3  17       1403.01       1605.86       157.55 o                         
  -9   3  17        841.20        862.64       107.24 o                         
  -8   3  17          0.98         13.78        14.56 o                         
  -7   3  17        117.94        126.51        32.73 o                         
  -6   3  17       3374.54       3692.91        49.88 o                         
  -5   3  17       5056.37       5360.79        72.43 o                         
  -4   3  17        253.49        207.59        12.78 o                         
  -3   3  17       3355.78       3739.28        50.36 o                         
  -2   3  17       7430.61       8218.71        74.97 o                         
  -1   3  17         48.74         42.43         6.87 o                         
   0   3  17       1700.12       1641.95        20.12 o                         
   1   3  17       2894.72       3058.03        44.51 o                         
   2   3  17       4506.40       4922.70        72.17 o                         
   3   3  17        983.56        931.71        36.46 o                         
   4   3  17       2163.89       2465.18       119.99 o                         
   5   3  17       2928.78       3149.63        84.47 o                         
   6   3  17       2248.75       2615.47       138.57 o                         
   7   3  17       1666.49       1793.40        75.03 o                         
   8   3  17        500.77        432.59        37.15 o                         
   9   3  17        676.76        610.27        44.67 o                         
 -10   4  17         63.04         46.07        24.64 o                         
  -9   4  17        314.51        347.17        43.82 o                         
  -8   4  17       5662.00       6714.95       141.23 o                         
  -7   4  17       1162.79       1202.97       101.29 o                         
  -6   4  17        609.09        568.75        58.52 o                         
  -5   4  17        440.19        444.44        30.07 o                         
  -4   4  17       3272.02       3483.37        63.96 o                         
  -3   4  17       2038.66       2106.44        35.34 o                         
  -2   4  17          0.26         17.97         8.03 o                         
  -1   4  17        232.36        234.58        19.29 o                         
   0   4  17        170.38        108.68        10.16 o                         
   1   4  17        650.70        621.90        25.79 o                         
   2   4  17       4046.70       4264.28       123.08 o                         
   3   4  17      13261.05      15542.32       114.80 o                         
   4   4  17       5805.87       6569.56       205.46 o                         
   5   4  17        222.44        253.18        55.52 o                         
   6   4  17        255.88        238.29        33.32 o                         
   7   4  17        378.65        330.06        34.30 o                         
   8   4  17         11.79         10.26         8.80 o                         
   9   4  17         16.14         31.09        10.17 o                         
  -9   5  17        316.37        280.39        47.90 o                         
  -8   5  17          0.35         12.72        26.65 o                         
  -7   5  17          1.72        -21.63        22.22 o                         
  -6   5  17        184.94        137.82        45.78 o                         
  -5   5  17        739.77        776.85        48.92 o                         
  -4   5  17        222.21        176.41        28.11 o                         
  -3   5  17         40.04         16.28        12.68 o                         
  -2   5  17        539.26        465.44        28.57 o                         
  -1   5  17        115.04         71.82        17.26 o                         
   0   5  17        308.12        219.68        16.78 o                         
   1   5  17        597.23        457.56        33.50 o                         
   2   5  17        595.95        575.69        31.32 o                         
   3   5  17         52.64         68.32        14.59 o                         
   4   5  17        396.80        344.09        28.91 o                         
   5   5  17         29.03         34.55        23.23 o                         
   6   5  17        262.65        108.80        41.02 o                         
   7   5  17        308.86        293.69        40.25 o                         
   8   5  17         53.20         76.84        19.11 o                         
  -8   6  17         54.26         37.46        24.25 o                         
  -7   6  17        252.06        157.84        58.94 o                         
  -6   6  17        220.16        149.40        81.38 o                         
  -5   6  17         65.25         50.24        14.04 o                         
  -4   6  17        220.69        154.51        27.65 o                         
  -3   6  17          3.01         21.19        19.93 o                         
  -2   6  17        339.73        282.94        27.43 o                         
  -1   6  17        958.57        796.92        46.72 o                         
   0   6  17        206.00        172.25        16.52 o                         
   1   6  17        595.93        534.42        39.37 o                         
   2   6  17        250.59        176.44        35.94 o                         
   3   6  17        129.80         96.60        13.50 o                         
   4   6  17         16.47         35.81        10.43 o                         
   5   6  17         42.88         36.70        23.35 o                         
   6   6  17        145.94        115.60        22.28 o                         
   7   6  17          4.91          8.02        22.13 o                         
  -7   7  17        100.90         89.47        99.60 o                         
  -6   7  17        127.78         57.38        22.79 o                         
  -5   7  17        119.34        103.03        52.34 o                         
  -4   7  17         55.64         49.16        11.62 o                         
  -3   7  17       2443.56       2580.20       118.50 o                         
  -2   7  17       2922.14       3301.79       122.80 o                         
  -1   7  17       1324.57       1355.31        95.01 o                         
   0   7  17          2.70         22.12         5.67 o                         
   1   7  17         59.30         55.54        15.45 o                         
   2   7  17          6.20         26.22        11.13 o                         
   3   7  17        600.31        572.27        58.29 o                         
   4   7  17          1.03         19.78         9.50 o                         
   5   7  17        447.50        353.65        68.42 o                         
  -4   8  17        302.96        292.21        40.60 o                         
  -3   8  17        475.56        445.06        65.18 o                         
  -2   8  17         28.87         30.70        21.07 o                         
  -1   8  17        230.14        193.00        27.59 o                         
   0   8  17         49.32         38.59        24.07 o                         
   1   8  17        758.53        725.12        74.81 o                         
   2   8  17        155.51         93.79        18.26 o                         
   3   8  17        286.66        202.89        30.13 o                         
 -11   0  18        724.06        663.93        86.89 o                         
 -10   0  18        164.57         92.18        61.30 o                         
  -9   0  18        858.93        918.90       107.24 o                         
  -8   0  18        240.67        297.35        40.65 o                         
  -7   0  18       1261.66       1351.83        82.61 o                         
  -6   0  18       4551.52       4987.58        90.30 o                         
  -5   0  18       2609.40       2600.28        68.24 o                         
  -4   0  18        744.94        836.46        38.31 o                         
  -3   0  18        575.56        522.20        22.88 o                         
  -2   0  18         63.62         36.97        10.83 o                         
  -1   0  18        100.98         68.81        12.31 o                         
   0   0  18        484.30        526.66        23.11 o                         
   1   0  18       3331.43       3712.44        56.11 o                         
   2   0  18         94.99         71.52        17.66 o                         
   3   0  18       1510.32       1571.20        43.76 o                         
   4   0  18        610.79        647.17        29.76 o                         
   5   0  18        743.21        747.84        36.92 o                         
   6   0  18       2091.02       2317.04        78.49 o                         
   7   0  18       2373.52       2739.76       109.49 o                         
   8   0  18        167.78        153.13        36.31 o                         
   9   0  18          5.95         19.22         6.17 o                         
  10   0  18         40.91         73.65        14.14 o                         
 -11   1  18         68.72        117.39        19.33 o                         
 -10   1  18        139.29        141.87        26.84 o                         
  -9   1  18          1.64          9.07         8.50 o                         
  -8   1  18        624.03        623.71        41.51 o                         
  -7   1  18       1827.49       2205.87        70.88 o                         
  -6   1  18        373.68        364.00        24.74 o                         
  -5   1  18         71.76         36.55         9.75 o                         
  -4   1  18        118.85         78.68         9.77 o                         
  -3   1  18        227.15        239.19        16.63 o                         
  -2   1  18       1663.34       1699.75        23.30 o                         
  -1   1  18        222.95        224.58        15.00 o                         
   0   1  18        836.80        815.82        21.60 o                         
   1   1  18        357.03        351.10        19.41 o                         
   2   1  18       1195.39       1207.95        20.95 o                         
   3   1  18       1237.61       1317.96        28.94 o                         
   4   1  18        239.20        208.59        12.35 o                         
   5   1  18         44.43         40.44        15.02 o                         
   6   1  18         65.13         80.92        10.08 o                         
   7   1  18        221.33        210.39        18.40 o                         
   8   1  18        184.32        160.33        18.53 o                         
   9   1  18          5.05         35.72         7.17 o                         
  10   1  18         38.08         51.56         8.32 o                         
 -11   2  18        103.42         77.91        27.47 o                         
 -10   2  18          2.02         53.49        13.64 o                         
  -9   2  18        105.67         85.67        12.38 o                         
  -8   2  18        214.47        250.95        26.28 o                         
  -7   2  18        100.51         97.97        16.07 o                         
  -6   2  18        126.67        115.68        14.95 o                         
  -5   2  18        248.22        172.34        14.77 o                         
  -4   2  18         10.87         30.44        10.64 o                         
  -3   2  18        764.37        698.27        28.89 o                         
  -2   2  18        719.14        647.05        29.18 o                         
  -1   2  18        459.38        433.81        19.11 o                         
   0   2  18        180.60        147.21         9.35 o                         
   1   2  18        391.44        256.57        21.88 o                         
   2   2  18        372.20        364.36        15.67 o                         
   3   2  18         31.15         39.49         6.78 o                         
   4   2  18       3603.76       3726.87        49.52 o                         
   5   2  18          0.78          7.50        12.90 o                         
   6   2  18        125.23         96.61        10.23 o                         
   7   2  18          6.41         29.10         5.74 o                         
   8   2  18         87.81         50.97         9.10 o                         
   9   2  18         38.65         45.49        13.39 o                         
 -11   3  18        792.21        669.53        92.78 o                         
 -10   3  18        958.47       1085.50        99.47 o                         
  -9   3  18        346.77        305.59        44.01 o                         
  -8   3  18        120.29         90.95        21.26 o                         
  -7   3  18        584.66        546.23        46.20 o                         
  -6   3  18        488.63        402.14        29.17 o                         
  -5   3  18        435.81        417.14        30.11 o                         
  -4   3  18        635.30        635.45        33.18 o                         
  -3   3  18         21.27         31.03         6.40 o                         
  -2   3  18        122.20         49.31        13.75 o                         
  -1   3  18       3690.15       3982.95        44.89 o                         
   0   3  18       5546.45       5772.65        68.19 o                         
   1   3  18       1230.05       1219.45        28.91 o                         
   2   3  18        594.69        553.14        24.01 o                         
   3   3  18        185.32        128.69        16.10 o                         
   4   3  18          1.45         39.95        12.60 o                         
   5   3  18         36.33         32.45        15.74 o                         
   6   3  18        825.55        861.27        63.21 o                         
   7   3  18        204.82        178.92        22.41 o                         
   8   3  18          0.68         26.69        10.61 o                         
   9   3  18         96.55         79.49        25.28 o                         
 -10   4  18         41.17         58.61        46.37 o                         
  -9   4  18         88.39         86.14        30.28 o                         
  -8   4  18        733.86        379.62       112.60 o                         
  -7   4  18          0.44        -33.73        24.42 o                         
  -6   4  18       2430.51       2597.91        83.53 o                         
  -5   4  18       1698.93       1679.85        46.82 o                         
  -4   4  18        118.84         57.61        24.87 o                         
  -3   4  18        389.96        330.42        26.74 o                         
  -2   4  18       1259.87       1383.24        53.83 o                         
  -1   4  18       1858.37       1993.47        42.15 o                         
   0   4  18        422.40        377.07        20.88 o                         
   1   4  18         90.88         57.74        10.40 o                         
   2   4  18       1287.91       1281.38        55.50 o                         
   3   4  18         85.18         53.07        18.48 o                         
   4   4  18        101.18         81.50        20.23 o                         
   5   4  18        435.37        373.49        35.83 o                         
   6   4  18        562.37        465.73        52.11 o                         
   7   4  18        675.40        687.56        63.52 o                         
   8   4  18          8.77         34.27        11.97 o                         
  -9   5  18         86.46         92.04        54.10 o                         
  -8   5  18       1050.88       1019.21       108.12 o                         
  -7   5  18       1625.11       1868.96       114.51 o                         
  -6   5  18        746.40        781.29        85.11 o                         
  -5   5  18        606.88        626.76        44.23 o                         
  -4   5  18         11.37         17.83        13.68 o                         
  -3   5  18       2070.31       2341.85       114.40 o                         
  -2   5  18       2619.77       2928.49        50.18 o                         
  -1   5  18         94.12         79.01        16.50 o                         
   0   5  18       2653.38       2932.77        93.77 o                         
   1   5  18       1403.40       1134.68        78.24 o                         
   2   5  18        205.60        166.86        15.21 o                         
   3   5  18       1616.15       1759.47       109.97 o                         
   4   5  18       1444.16       1658.14        74.67 o                         
   5   5  18        762.87        729.63       113.27 o                         
   6   5  18        114.48         75.12        32.61 o                         
   7   5  18       1503.69       1774.98       125.21 o                         
   8   5  18       1910.71       2592.93       181.32 o                         
  -8   6  18        694.64        855.97       104.90 o                         
  -7   6  18         39.11         52.78        22.66 o                         
  -6   6  18        532.94        526.59        67.48 o                         
  -5   6  18        208.26        188.30        41.44 o                         
  -4   6  18         30.77         51.63        13.28 o                         
  -3   6  18        119.96        121.32        31.08 o                         
  -2   6  18        373.21        375.24        30.03 o                         
  -1   6  18       2629.23       2858.37       117.42 o                         
   0   6  18        478.74        443.54        28.21 o                         
   1   6  18        691.38        592.86        43.00 o                         
   2   6  18       2014.13       2252.43        80.01 o                         
   3   6  18        130.62         89.51        23.71 o                         
   4   6  18        298.24        251.28        33.45 o                         
   5   6  18         94.71        102.92        27.77 o                         
   6   6  18        202.10        139.48        26.39 o                         
  -6   7  18         99.24        133.28        39.64 o                         
  -5   7  18         21.71         45.74        22.35 o                         
  -4   7  18        309.04        254.13        27.05 o                         
  -3   7  18         70.62         44.99        10.29 o                         
  -2   7  18        264.48        225.76        22.50 o                         
  -1   7  18        102.81         64.22        13.34 o                         
   0   7  18        330.63        258.11        23.95 o                         
   1   7  18        235.00        159.68        25.08 o                         
   2   7  18         83.27         64.16        19.72 o                         
   3   7  18        465.56        445.31        35.34 o                         
   4   7  18        123.07        116.78        24.22 o                         
   5   7  18        333.66        274.06        37.65 o                         
  -3   8  18        180.30        141.41        39.46 o                         
  -2   8  18        102.94         94.75        34.70 o                         
  -1   8  18        152.66        122.46        26.12 o                         
   0   8  18         38.03         42.24        16.49 o                         
   1   8  18         35.55         63.40        20.06 o                         
   2   8  18         24.96         42.92        14.49 o                         
 -11   1  19        253.84        249.60        36.98 o                         
 -10   1  19          6.26         16.16        10.19 o                         
  -9   1  19        305.64        270.23        26.38 o                         
  -8   1  19          2.98         29.41        15.83 o                         
  -7   1  19         10.81         21.95         9.25 o                         
  -6   1  19         34.28         48.29         8.43 o                         
  -5   1  19       2142.51       2375.85        35.78 o                         
  -4   1  19       2660.60       2833.97        41.22 o                         
  -3   1  19       2596.22       2753.63        37.57 o                         
  -2   1  19       1093.35       1035.20        28.00 o                         
  -1   1  19        804.84        817.68        20.64 o                         
   0   1  19        423.95        376.00        16.23 o                         
   1   1  19        350.14        339.91        13.65 o                         
   2   1  19        493.47        464.72        18.69 o                         
   3   1  19       1239.17       1269.66        32.67 o                         
   4   1  19        466.16        471.46        26.87 o                         
   5   1  19       1388.93       1518.37        48.97 o                         
   6   1  19       2295.03       2575.71       120.20 o                         
   7   1  19        615.90        610.40        29.91 o                         
   8   1  19        630.36        584.12        32.16 o                         
   9   1  19        164.63        101.64        10.46 o                         
 -11   2  19        464.50        386.49        47.54 o                         
 -10   2  19        570.05        531.93        53.88 o                         
  -9   2  19         61.85         61.58        12.00 o                         
  -8   2  19        192.83        197.60        21.98 o                         
  -7   2  19       2063.07       2249.53        53.38 o                         
  -6   2  19       5246.63       5768.45        97.86 o                         
  -5   2  19       3674.27       4065.37        72.92 o                         
  -4   2  19        168.90        143.28        15.21 o                         
  -3   2  19       1447.27       1485.62        35.78 o                         
  -2   2  19        241.51        246.25        16.24 o                         
  -1   2  19       1671.98       1687.13        30.15 o                         
   0   2  19       1489.45       1458.02        24.07 o                         
   1   2  19       5031.32       5553.90        49.94 o                         
   2   2  19        414.80        333.69        26.01 o                         
   3   2  19          7.37         31.94         8.17 o                         
   4   2  19       9164.79      10802.91       117.63 o                         
   5   2  19       1814.53       1958.79        89.45 o                         
   6   2  19         31.96         14.93         9.54 o                         
   7   2  19        162.70        153.29        10.55 o                         
   8   2  19        182.75        163.94        31.03 o                         
   9   2  19        151.77        130.47        14.85 o                         
 -10   3  19        558.52        628.76       109.86 o                         
  -9   3  19        953.30       1204.12        84.04 o                         
  -8   3  19        544.01        523.67        55.84 o                         
  -7   3  19        588.20        559.63        51.86 o                         
  -6   3  19         42.90         33.72         7.39 o                         
  -5   3  19       4619.48       5195.22        74.65 o                         
  -4   3  19       3397.85       3704.51        51.36 o                         
  -3   3  19        238.95        189.03        14.01 o                         
  -2   3  19       2323.10       2422.24        53.16 o                         
  -1   3  19        114.43         62.61         9.03 o                         
   0   3  19         35.45         34.92         6.01 o                         
   1   3  19         59.57         49.59         8.49 o                         
   2   3  19       1448.44       1436.29        40.41 o                         
   3   3  19       3877.29       4252.19       161.95 o                         
   4   3  19        447.33        486.86        45.09 o                         
   5   3  19       2820.80       3040.71       102.48 o                         
   6   3  19       1869.72       2150.98        99.46 o                         
   7   3  19        908.77        974.74        80.38 o                         
   8   3  19        146.67        135.69        18.22 o                         
   9   3  19         18.92         48.60        10.54 o                         
 -10   4  19         44.97         16.94        17.86 o                         
  -9   4  19          2.81         44.60        33.90 o                         
  -8   4  19        949.44        972.62        76.79 o                         
  -7   4  19        559.27        604.68        82.76 o                         
  -6   4  19        674.10        555.04       112.92 o                         
  -5   4  19        633.40        598.09        40.84 o                         
  -4   4  19        768.12        746.31        38.56 o                         
  -3   4  19       2970.46       3352.41        57.57 o                         
  -2   4  19        874.30        920.47        35.12 o                         
  -1   4  19        153.55        114.15        17.27 o                         
   0   4  19        207.65        170.30        13.83 o                         
   1   4  19        246.17        155.55        15.66 o                         
   2   4  19        186.43        189.41        26.85 o                         
   3   4  19        154.00        150.89        17.28 o                         
   4   4  19       1188.59       1316.57       136.82 o                         
   5   4  19         43.14         63.12        14.83 o                         
   6   4  19        232.76        179.80        30.78 o                         
   7   4  19        836.81        779.49        61.24 o                         
   8   4  19        682.59        683.44        67.51 o                         
  -9   5  19        213.38        199.74        51.20 o                         
  -8   5  19        224.07        141.77        32.83 o                         
  -7   5  19        541.80        532.80        77.81 o                         
  -6   5  19        108.07        109.78        33.47 o                         
  -5   5  19       1990.73       2120.42        91.44 o                         
  -4   5  19         66.30         49.81        18.21 o                         
  -3   5  19        970.60        873.51        80.88 o                         
  -2   5  19        261.15        210.39        21.59 o                         
  -1   5  19        161.20        127.89        12.40 o                         
   0   5  19          3.19         23.09         6.68 o                         
   1   5  19         84.06         58.51        11.23 o                         
   2   5  19        574.32        541.16        41.32 o                         
   3   5  19        415.68        276.90        67.13 o                         
   4   5  19        160.43        166.78        26.26 o                         
   5   5  19         13.69         28.47        20.44 o                         
   6   5  19        206.74        179.22        32.11 o                         
   7   5  19        589.45        511.18        71.87 o                         
  -7   6  19          7.49         21.51        23.88 o                         
  -6   6  19        316.58        325.32        51.66 o                         
  -5   6  19        826.23        717.47        68.54 o                         
  -4   6  19        371.76        317.61        44.72 o                         
  -3   6  19        327.42        289.77        48.03 o                         
  -2   6  19         54.60         44.13         9.71 o                         
  -1   6  19        205.20        141.52        15.20 o                         
   0   6  19        248.79        168.38        16.96 o                         
   1   6  19        151.01        119.08        22.84 o                         
   2   6  19        304.92        227.71        23.46 o                         
   3   6  19        993.59        894.54        68.90 o                         
   4   6  19        239.05        191.78        35.82 o                         
   5   6  19        270.42        206.23        40.06 o                         
   6   6  19        152.75        101.81        35.42 o                         
  -6   7  19         14.66         87.08        25.01 o                         
  -5   7  19          8.96         63.84        27.68 o                         
  -4   7  19         21.55         13.93        22.86 o                         
  -3   7  19       1301.25       1254.52       108.36 o                         
  -2   7  19        778.25        651.38        77.03 o                         
  -1   7  19        209.02        148.80        20.39 o                         
   0   7  19        169.13        119.16        13.35 o                         
   1   7  19        109.21         99.27        21.50 o                         
   2   7  19        155.40         83.86        15.72 o                         
   3   7  19        878.39        941.32        76.55 o                         
   4   7  19        372.29        395.52        43.31 o                         
  -1   8  19        136.09         53.01        29.84 o                         
   0   8  19          3.57         31.70        19.89 o                         
 -11   0  20          4.17         58.41        23.39 o                         
 -10   0  20        312.80        321.99        53.24 o                         
  -9   0  20         22.76         88.84        22.55 o                         
  -8   0  20        574.47        637.57        93.29 o                         
  -7   0  20          5.87         40.09        16.67 o                         
  -6   0  20       3239.05       3583.64       106.48 o                         
  -5   0  20        524.56        527.25        35.88 o                         
  -4   0  20        108.82        109.40        39.99 o                         
  -3   0  20       1124.58       1267.59        43.15 o                         
  -2   0  20        199.44        218.94        21.11 o                         
  -1   0  20       2710.33       2905.95        75.98 o                         
   0   0  20       3811.98       4407.17       142.23 o                         
   1   0  20          0.99         15.10         8.53 o                         
   2   0  20        624.63        590.50        26.39 o                         
   3   0  20         10.15          7.37         8.70 o                         
   4   0  20         68.04         25.54        10.66 o                         
   5   0  20         28.98         52.26        13.05 o                         
   6   0  20       1149.85       1290.67       101.95 o                         
   7   0  20       2218.61       2364.47       136.27 o                         
   8   0  20          1.17         36.60        10.89 o                         
   9   0  20       1036.71       1005.63        84.80 o                         
 -11   1  20         23.46         70.08        19.72 o                         
 -10   1  20         32.47         50.19        23.25 o                         
  -9   1  20         22.90         35.05        16.22 o                         
  -8   1  20        602.09        602.17        40.28 o                         
  -7   1  20       2244.38       2306.08        81.40 o                         
  -6   1  20       1248.17       1388.36        67.51 o                         
  -5   1  20         63.49         77.68        11.62 o                         
  -4   1  20          8.79         44.87        10.06 o                         
  -3   1  20         57.14         45.13        11.96 o                         
  -2   1  20        335.77        287.45        16.81 o                         
  -1   1  20         86.31         67.39        11.52 o                         
   0   1  20       1747.68       1873.63        45.93 o                         
   1   1  20        348.62        330.60        13.62 o                         
   2   1  20          6.61         39.71         6.60 o                         
   3   1  20        319.42        312.47        26.16 o                         
   4   1  20       1913.70       2255.72        63.24 o                         
   5   1  20        753.46        837.22        40.47 o                         
   6   1  20        859.10       1031.17        49.22 o                         
   7   1  20         18.06         27.78        10.39 o                         
   8   1  20       1225.69       1185.01        81.36 o                         
   9   1  20          9.73         25.78         9.49 o                         
 -10   2  20        272.37        208.70        31.55 o                         
  -9   2  20        117.48        129.86        24.61 o                         
  -8   2  20        281.47        284.73        27.85 o                         
  -7   2  20         15.79         18.06         8.00 o                         
  -6   2  20        380.72        344.81        26.03 o                         
  -5   2  20       1986.03       1991.60        36.32 o                         
  -4   2  20       1133.72       1130.95        39.69 o                         
  -3   2  20        800.33        791.86        27.40 o                         
  -2   2  20        442.88        416.43        20.77 o                         
  -1   2  20         17.51         25.32         6.51 o                         
   0   2  20        208.93        176.34        10.29 o                         
   1   2  20       1268.61       1301.45        27.43 o                         
   2   2  20       1259.46       1358.61        31.51 o                         
   3   2  20         50.32         57.44        11.94 o                         
   4   2  20         31.00         34.03        15.73 o                         
   5   2  20       1256.27       1283.50        44.98 o                         
   6   2  20        891.94        887.43        41.12 o                         
   7   2  20        554.84        502.41        40.80 o                         
   8   2  20        261.20        187.37        24.99 o                         
   9   2  20          1.30         28.87        11.56 o                         
 -10   3  20          9.60         23.88        52.70 o                         
  -9   3  20         51.43         12.35        21.72 o                         
  -8   3  20        242.78        220.32        34.62 o                         
  -7   3  20         12.25         43.45        11.11 o                         
  -6   3  20          0.85         18.22         9.38 o                         
  -5   3  20        435.93        470.37        25.93 o                         
  -4   3  20         97.20         60.65        11.76 o                         
  -3   3  20         51.34         57.21         9.20 o                         
  -2   3  20         27.83         37.88         7.32 o                         
  -1   3  20        322.95        253.39        19.20 o                         
   0   3  20         45.66         53.45         8.92 o                         
   1   3  20        328.50        247.85        12.74 o                         
   2   3  20        539.04        417.71        22.82 o                         
   3   3  20        249.11        154.18        28.14 o                         
   4   3  20          0.87          9.87        14.23 o                         
   5   3  20        252.96        194.95        28.21 o                         
   6   3  20        877.04        812.73        84.02 o                         
   7   3  20        437.53        403.27        50.52 o                         
   8   3  20         60.68         70.96        20.22 o                         
  -9   4  20         58.90         38.56        24.52 o                         
  -8   4  20        666.16        587.86        70.85 o                         
  -7   4  20        319.66        304.84        78.60 o                         
  -6   4  20         86.47         89.23        26.44 o                         
  -5   4  20          9.24         18.41        12.40 o                         
  -4   4  20        870.47        929.93        59.19 o                         
  -3   4  20        644.70        681.94        39.77 o                         
  -2   4  20         22.35         39.86        10.48 o                         
  -1   4  20       2178.64       2328.05        60.00 o                         
   0   4  20       2721.73       2735.77        67.23 o                         
   1   4  20        278.03        188.25        17.90 o                         
   2   4  20         98.33         58.18        14.45 o                         
   3   4  20        916.99        845.67        72.50 o                         
   4   4  20       1571.64       1701.77        75.44 o                         
   5   4  20        777.32        724.55        81.79 o                         
   6   4  20        311.21        289.92        47.46 o                         
   7   4  20       1008.41       1113.87        93.87 o                         
   8   4  20         78.75        105.40        32.04 o                         
  -8   5  20        205.27        162.68        37.33 o                         
  -7   5  20        194.53        144.74        35.20 o                         
  -6   5  20        842.05        958.30        84.56 o                         
  -5   5  20        130.38         86.46        18.51 o                         
  -4   5  20         12.81         23.75        18.61 o                         
  -3   5  20        655.10        659.79        64.26 o                         
  -2   5  20       3092.92       3365.70        88.45 o                         
  -1   5  20       2127.42       2099.83        99.02 o                         
   0   5  20         96.10         75.13         9.45 o                         
   1   5  20       3278.19       3542.50       217.17 o                         
   2   5  20       2122.21       2495.72       226.03 o                         
   3   5  20         12.72         35.28        16.84 o                         
   4   5  20         95.64         54.83        22.32 o                         
   5   5  20        308.10        250.46        80.25 o                         
   6   5  20        599.10        537.75        64.07 o                         
   7   5  20        102.92         75.28        17.81 o                         
  -7   6  20        938.52       1021.45       143.92 o                         
  -6   6  20          6.63         75.67        34.45 o                         
  -5   6  20        171.45         99.42        23.17 o                         
  -4   6  20        610.95        574.48        76.01 o                         
  -3   6  20       1646.21       1599.94       117.09 o                         
  -2   6  20        243.56        172.17        15.75 o                         
  -1   6  20        841.25        802.25        57.59 o                         
   0   6  20        763.02        686.81        51.52 o                         
   1   6  20        243.96        143.64        25.38 o                         
   2   6  20       1245.46       1449.30       105.29 o                         
   3   6  20        349.55        251.66        54.73 o                         
   4   6  20        957.71        999.34        74.74 o                         
   5   6  20         98.82         83.77        39.06 o                         
  -5   7  20        145.33        122.07        37.26 o                         
  -4   7  20         28.05         69.82        25.57 o                         
  -3   7  20          1.03         19.24        29.24 o                         
  -2   7  20         81.88         63.14        14.93 o                         
  -1   7  20        513.07        446.11        75.64 o                         
   0   7  20        216.66        143.85        26.88 o                         
   1   7  20          7.29         47.09        24.34 o                         
   2   7  20         13.77         76.82        17.77 o                         
   3   7  20         75.15         55.80        22.10 o                         
 -10   1  21         68.68         63.04        21.35 o                         
  -9   1  21         35.32         30.59        10.96 o                         
  -8   1  21        117.76         84.03        16.70 o                         
  -7   1  21        223.46        138.35        22.89 o                         
  -6   1  21         57.56         30.02        10.09 o                         
  -5   1  21         37.04         42.76         8.79 o                         
  -4   1  21       1220.58       1211.26        29.17 o                         
  -3   1  21         69.30         70.26        10.63 o                         
  -2   1  21        274.95        298.36        23.73 o                         
  -1   1  21       1545.46       1620.75        40.68 o                         
   0   1  21        438.64        393.81        19.72 o                         
   1   1  21       1936.45       1994.58        59.18 o                         
   2   1  21        187.21        142.27        21.01 o                         
   3   1  21        168.49        130.41        18.47 o                         
   4   1  21         74.97         67.56         9.84 o                         
   5   1  21        102.25         76.96        10.92 o                         
   6   1  21          0.79         34.40         7.77 o                         
   7   1  21          8.51         22.83         6.12 o                         
   8   1  21        170.35        123.64        13.54 o                         
 -10   2  21         41.52         47.87        12.20 o                         
  -9   2  21          3.43         32.26        18.85 o                         
  -8   2  21         75.70         59.40        13.78 o                         
  -7   2  21        199.26        206.53        22.90 o                         
  -6   2  21       1642.47       1760.01        62.64 o                         
  -5   2  21       3915.65       4214.86        64.16 o                         
  -4   2  21         19.05         34.35        12.72 o                         
  -3   2  21       1707.19       1805.32        71.38 o                         
  -2   2  21       1239.73       1252.76        37.74 o                         
  -1   2  21        728.12        667.73        19.48 o                         
   0   2  21       2418.55       2471.52        71.40 o                         
   1   2  21        493.52        461.91        19.21 o                         
   2   2  21        329.77        303.97        17.82 o                         
   3   2  21         90.60        103.36        12.40 o                         
   4   2  21       2632.33       3005.78       129.95 o                         
   5   2  21       3056.58       3660.04       111.83 o                         
   6   2  21        633.90        619.10        45.22 o                         
   7   2  21         49.03         54.75         8.01 o                         
   8   2  21         19.72         21.79         9.43 o                         
 -10   3  21          3.58         37.85        16.06 o                         
  -9   3  21        117.54         91.33        13.59 o                         
  -8   3  21          2.91         45.98        12.30 o                         
  -7   3  21        425.30        401.85        38.86 o                         
  -6   3  21       1072.95       1221.70        86.05 o                         
  -5   3  21        483.74        495.26        53.79 o                         
  -4   3  21       3317.76       3814.98        60.19 o                         
  -3   3  21       1271.19       1339.19        52.58 o                         
  -2   3  21         25.43         25.97         6.09 o                         
  -1   3  21         70.85         87.27        10.97 o                         
   0   3  21         62.36         53.66         6.83 o                         
   1   3  21        960.06       1049.34        43.75 o                         
   2   3  21        231.38        198.68        16.57 o                         
   3   3  21        764.41        650.75        70.69 o                         
   4   3  21        439.15        360.01        42.50 o                         
   5   3  21        135.39         86.36        23.26 o                         
   6   3  21         27.25         32.30        14.57 o                         
   7   3  21        534.45        518.93        47.89 o                         
   8   3  21        662.87        708.88        78.61 o                         
  -9   4  21         34.51         73.06        26.10 o                         
  -8   4  21       1381.71       1375.96       121.66 o                         
  -7   4  21         22.64         47.28        43.83 o                         
  -6   4  21        225.07        133.38        33.79 o                         
  -5   4  21        819.37        745.87        58.00 o                         
  -4   4  21        422.71        412.06        32.20 o                         
  -3   4  21         67.35         49.20        10.82 o                         
  -2   4  21        400.29        377.17        28.26 o                         
  -1   4  21        765.61        800.36        37.64 o                         
   0   4  21        803.04        745.34        39.57 o                         
   1   4  21         69.49         45.98        13.18 o                         
   2   4  21        884.55        901.45        71.44 o                         
   3   4  21        304.58        299.77        58.23 o                         
   4   4  21        138.87        118.54        27.24 o                         
   5   4  21        148.26        112.33        31.39 o                         
   6   4  21        424.51        443.39        49.20 o                         
   7   4  21         47.40         54.56        30.68 o                         
  -8   5  21        131.47        116.01        34.22 o                         
  -7   5  21        100.04         40.06        22.75 o                         
  -6   5  21         36.44         60.09        49.39 o                         
  -5   5  21         90.51         59.96        14.44 o                         
  -4   5  21        274.10        235.40        39.50 o                         
  -3   5  21        758.75        801.18        74.88 o                         
  -2   5  21       1193.27       1278.78        76.50 o                         
  -1   5  21        306.00        296.48        43.53 o                         
   0   5  21        267.26        125.67        40.35 o                         
   1   5  21        433.50        430.39        56.61 o                         
   2   5  21        199.08        169.36        29.16 o                         
   3   5  21        101.55         79.86        20.22 o                         
   4   5  21         39.71         69.01        21.55 o                         
   5   5  21        210.66        256.43        84.54 o                         
   6   5  21        217.70        233.16        33.54 o                         
  -6   6  21          0.92         57.24        40.02 o                         
  -5   6  21         39.39         40.77        27.72 o                         
  -4   6  21        158.06         93.41        14.98 o                         
  -3   6  21        596.83        492.21        75.27 o                         
  -2   6  21          7.88         12.54         7.49 o                         
  -1   6  21        317.87        298.02        46.01 o                         
   0   6  21        279.97        275.09        41.71 o                         
   1   6  21        760.12        796.40        70.07 o                         
   2   6  21       1554.90       1763.94       194.28 o                         
   3   6  21        244.24        196.76        64.25 o                         
   4   6  21         48.96         54.91        19.40 o                         
   5   6  21         27.23         37.06        15.43 o                         
  -4   7  21       1090.77       1421.56       249.66 o                         
  -3   7  21        149.53        115.67        30.67 o                         
  -2   7  21        158.21         64.77        34.09 o                         
  -1   7  21         86.78         49.67        15.47 o                         
   0   7  21        344.53        296.08        33.37 o                         
   1   7  21         65.35         73.48        19.09 o                         
   2   7  21         91.87         64.37        22.77 o                         
 -10   0  22        457.18        400.28        65.70 o                         
  -9   0  22         35.48         59.40        12.14 o                         
  -8   0  22       3379.63       3751.04       197.17 o                         
  -7   0  22       4332.38       5167.55       205.70 o                         
  -6   0  22        285.76        211.88        30.67 o                         
  -5   0  22        315.61        243.36        25.57 o                         
  -4   0  22         69.58         77.95        14.94 o                         
  -3   0  22       2869.27       3436.37        90.46 o                         
  -2   0  22       1169.79       1394.90        46.06 o                         
  -1   0  22        275.61        253.94        38.22 o                         
   0   0  22       4328.15       4937.68        89.57 o                         
   1   0  22       2164.65       2577.21        51.44 o                         
   2   0  22       3603.43       4117.62        76.57 o                         
   3   0  22       1167.44       1301.40       114.34 o                         
   4   0  22       1591.45       1857.53       127.28 o                         
   5   0  22       2343.14       2481.54       134.26 o                         
   6   0  22          4.01         13.06         9.71 o                         
   7   0  22       1751.74       1890.70       250.52 o                         
   8   0  22       1250.05       1417.23       200.52 o                         
 -10   1  22          7.33         11.92        13.34 o                         
  -9   1  22        422.61        389.70        48.64 o                         
  -8   1  22        217.26        169.92        36.78 o                         
  -7   1  22        496.77        518.31        32.55 o                         
  -6   1  22       1725.75       1968.25        61.74 o                         
  -5   1  22       2144.93       2338.23        78.57 o                         
  -4   1  22        711.69        722.36        25.50 o                         
  -3   1  22        539.01        496.43        19.68 o                         
  -2   1  22       3869.21       4426.75        65.33 o                         
  -1   1  22       8198.32       9794.08        82.01 o                         
   0   1  22        282.47        263.23        13.31 o                         
   1   1  22          6.18         25.93         9.06 o                         
   2   1  22        252.27        248.10        15.59 o                         
   3   1  22        105.16         78.88        13.59 o                         
   4   1  22        856.21        861.30        47.31 o                         
   5   1  22       3061.67       3572.52        99.03 o                         
   6   1  22       2810.60       3304.81       101.71 o                         
   7   1  22        106.99         94.19        10.17 o                         
   8   1  22       1197.32       1323.76       149.53 o                         
 -10   2  22         71.23         73.89        16.59 o                         
  -9   2  22          4.44         18.97        14.22 o                         
  -8   2  22        192.61        177.15        24.87 o                         
  -7   2  22         88.82         75.08        10.69 o                         
  -6   2  22        102.92        120.81        16.25 o                         
  -5   2  22        646.09        581.09        30.78 o                         
  -4   2  22       1482.21       1604.11        61.01 o                         
  -3   2  22       2276.64       2603.59        69.25 o                         
  -2   2  22        531.05        550.57        19.98 o                         
  -1   2  22        682.74        645.06        24.64 o                         
   0   2  22        485.93        391.34        22.37 o                         
   1   2  22          4.32         20.27         6.45 o                         
   2   2  22         31.58         19.88        10.06 o                         
   3   2  22         60.88         90.71        11.57 o                         
   4   2  22         68.79         53.94        14.70 o                         
   5   2  22        406.64        383.67        27.10 o                         
   6   2  22       2460.71       2867.42       115.27 o                         
   7   2  22       1477.25       1490.69       150.94 o                         
   8   2  22       1131.61       1281.48       144.62 o                         
  -9   3  22         13.16         28.33        11.45 o                         
  -8   3  22          0.10         22.24        19.53 o                         
  -7   3  22        690.85        580.29        60.22 o                         
  -6   3  22          4.32          7.55         7.34 o                         
  -5   3  22          8.42         35.68         7.48 o                         
  -4   3  22        224.62        160.76        17.93 o                         
  -3   3  22         16.82         14.67         6.49 o                         
  -2   3  22          4.85         36.24         6.46 o                         
  -1   3  22        194.49        162.21        14.16 o                         
   0   3  22         47.60         30.95         7.99 o                         
   1   3  22          0.40         11.93         4.17 o                         
   2   3  22        280.91        227.08        25.55 o                         
   3   3  22        152.52        109.52        37.12 o                         
   4   3  22        539.85        509.08        49.65 o                         
   5   3  22          9.37         42.35        13.75 o                         
   6   3  22         96.33         98.01        23.20 o                         
   7   3  22         29.03         35.03        23.01 o                         
  -8   4  22        113.28        119.64        35.23 o                         
  -7   4  22        222.36        289.75        59.26 o                         
  -6   4  22        415.59        419.96        42.68 o                         
  -5   4  22         41.47         24.42         9.60 o                         
  -4   4  22         18.09         45.64        15.08 o                         
  -3   4  22         56.78         52.21        10.29 o                         
  -2   4  22        402.36        376.61        26.36 o                         
  -1   4  22         18.79         30.91         9.85 o                         
   0   4  22       1208.59       1260.12        61.44 o                         
   1   4  22        359.07        352.13        34.97 o                         
   2   4  22         65.91         86.14        22.62 o                         
   3   4  22         36.29         49.53        15.66 o                         
   4   4  22         80.66         92.97        22.97 o                         
   5   4  22        467.96        388.02        47.04 o                         
   6   4  22        152.83        133.16        27.41 o                         
  -7   5  22          6.71         52.70        26.92 o                         
  -6   5  22          8.07         -2.13        21.48 o                         
  -5   5  22        123.67         62.61        26.19 o                         
  -4   5  22        238.23        259.62        40.56 o                         
  -3   5  22        790.88        964.25        65.71 o                         
  -2   5  22        513.99        402.29        51.11 o                         
  -1   5  22        813.98        948.52        67.82 o                         
   0   5  22         53.13         22.89         8.02 o                         
   1   5  22       1317.34       1394.06       124.28 o                         
   2   5  22        949.15        877.67        68.69 o                         
   3   5  22        458.61        448.51        77.82 o                         
   4   5  22        323.80        284.22        42.26 o                         
   5   5  22        177.72        154.80        38.74 o                         
  -6   6  22          4.87         42.09        18.94 o                         
  -5   6  22          2.50        -19.11        21.49 o                         
  -4   6  22         22.81         47.41        29.51 o                         
  -3   6  22       1358.41       1419.38       161.94 o                         
  -2   6  22       1056.84       1104.67       156.77 o                         
  -1   6  22          4.36         42.70        25.58 o                         
   0   6  22        610.50        533.31        49.36 o                         
   1   6  22        192.44        124.71        21.30 o                         
   2   6  22        457.86        466.86        90.52 o                         
   3   6  22        247.83        171.75        65.94 o                         
   4   6  22         12.06         15.83        15.55 o                         
  -2   7  22         33.58         51.21        29.02 o                         
  -1   7  22        915.01        810.80       124.00 o                         
   0   7  22         20.58         28.55        11.21 o                         
  -9   1  23          0.68         40.97        16.26 o                         
  -8   1  23          1.20         17.61         9.55 o                         
  -7   1  23         82.00         84.74        12.34 o                         
  -6   1  23        360.87        335.38        27.45 o                         
  -5   1  23        265.64        304.31        36.64 o                         
  -4   1  23        601.54        590.78        36.45 o                         
  -3   1  23         16.69         26.65         9.97 o                         
  -2   1  23        187.99        149.17        11.89 o                         
  -1   1  23        242.85        247.83        13.74 o                         
   0   1  23         72.87         50.66         8.29 o                         
   1   1  23        588.19        547.12        24.99 o                         
   2   1  23         44.99         29.31         7.43 o                         
   3   1  23        565.75        597.37        50.20 o                         
   4   1  23        979.52       1086.12        48.40 o                         
   5   1  23        144.34        150.00        21.83 o                         
   6   1  23         32.19         35.91        10.21 o                         
   7   1  23          0.41         33.54         8.20 o                         
  -9   2  23         62.28         31.14        16.09 o                         
  -8   2  23         15.44         27.55        10.12 o                         
  -7   2  23        348.93        334.78        30.95 o                         
  -6   2  23          0.38         35.81         8.60 o                         
  -5   2  23        556.16        561.89        45.84 o                         
  -4   2  23         11.33         17.42        10.99 o                         
  -3   2  23        474.25        299.91        37.29 o                         
  -2   2  23        495.80        448.14        21.65 o                         
  -1   2  23       1603.69       1606.63        33.04 o                         
   0   2  23       1495.17       1628.75        51.86 o                         
   1   2  23        590.43        578.40        24.70 o                         
   2   2  23        301.49        288.55        25.66 o                         
   3   2  23        432.81        412.22        27.39 o                         
   4   2  23        547.88        508.61        35.86 o                         
   5   2  23         49.81         56.89        11.84 o                         
   6   2  23         39.90         35.71        11.46 o                         
   7   2  23          9.97         47.78        11.65 o                         
  -9   3  23         11.31         43.08        16.74 o                         
  -8   3  23        587.02        577.10        52.94 o                         
  -7   3  23         42.69         35.68        11.73 o                         
  -6   3  23        903.41       1013.03        76.13 o                         
  -5   3  23         54.11         66.35        10.32 o                         
  -4   3  23        997.29       1051.57        55.45 o                         
  -3   3  23       1038.65       1205.80        61.42 o                         
  -2   3  23        965.27        969.64        47.18 o                         
  -1   3  23        328.24        319.64        26.11 o                         
   0   3  23        305.72        287.85        20.50 o                         
   1   3  23       1306.99       1326.28        63.57 o                         
   2   3  23        813.04        690.60        62.41 o                         
   3   3  23          4.01         20.80        18.91 o                         
   4   3  23        438.81        383.65        44.79 o                         
   5   3  23         88.34         59.16        17.15 o                         
   6   3  23          5.06         55.48        15.87 o                         
   7   3  23          1.41         29.86        17.39 o                         
  -8   4  23         43.11        102.16        35.79 o                         
  -7   4  23         41.24         32.38        31.07 o                         
  -6   4  23        108.20        132.80        27.22 o                         
  -5   4  23        808.11       1021.35       157.39 o                         
  -4   4  23       1116.17       1207.63        50.76 o                         
  -3   4  23          1.27         18.93         8.09 o                         
  -2   4  23        290.25        232.41        20.37 o                         
  -1   4  23        165.32         83.22        10.12 o                         
   0   4  23        652.32        555.70        37.93 o                         
   1   4  23        240.98        230.11        28.16 o                         
   2   4  23         34.28         56.70        33.25 o                         
   3   4  23          6.86         36.60        14.51 o                         
   4   4  23         33.88         23.54        25.76 o                         
   5   4  23        104.09        155.42        27.62 o                         
   6   4  23         41.12         58.22        21.75 o                         
  -7   5  23        177.22        193.82        59.73 o                         
  -6   5  23        337.05        329.25        94.30 o                         
  -5   5  23        105.80         57.63        25.06 o                         
  -4   5  23        304.88        262.30        26.78 o                         
  -3   5  23         23.34         44.71        12.14 o                         
  -2   5  23        275.29        220.62        36.99 o                         
  -1   5  23        158.94         75.29        12.50 o                         
   0   5  23        332.42        260.02        40.79 o                         
   1   5  23          5.74         40.48        11.81 o                         
   2   5  23          0.73         16.49        11.72 o                         
   3   5  23        116.19         97.25        26.58 o                         
   4   5  23        446.52        374.08        57.16 o                         
   5   5  23        472.97        606.98        79.36 o                         
  -5   6  23        307.48        279.73        57.39 o                         
  -4   6  23        287.33        415.65        58.23 o                         
  -3   6  23         28.61          5.24         8.64 o                         
  -2   6  23          5.41         22.95        20.15 o                         
  -1   6  23          3.91         38.09        15.23 o                         
   0   6  23          0.27         24.82        16.06 o                         
   1   6  23        414.66        423.91        47.34 o                         
   2   6  23        510.58        601.72        61.08 o                         
   3   6  23       1262.86       1332.35       102.05 o                         
  -9   0  24       1021.16        927.47       136.15 o                         
  -8   0  24          6.85         35.30        11.09 o                         
  -7   0  24        298.94        249.49        42.99 o                         
  -6   0  24        623.15        599.19        55.53 o                         
  -5   0  24          6.38         27.34        10.06 o                         
  -4   0  24          0.03         19.34        10.27 o                         
  -3   0  24       7603.43       9289.74       169.96 o                         
  -2   0  24      12482.64      15848.59       175.97 o                         
  -1   0  24       7559.77       9089.43       170.17 o                         
   0   0  24         40.45         50.70        19.79 o                         
   1   0  24        706.21        786.15        51.95 o                         
   2   0  24         54.82         71.60        17.18 o                         
   3   0  24         49.73         63.25        12.61 o                         
   4   0  24        337.02        357.84        39.27 o                         
   5   0  24       2010.61       2158.89       224.26 o                         
   6   0  24        117.99         88.12        36.52 o                         
   7   0  24        182.27        101.48        20.00 o                         
  -9   1  24         27.63         35.20        10.70 o                         
  -8   1  24        496.35        535.74        45.54 o                         
  -7   1  24        215.79        141.68        18.43 o                         
  -6   1  24          0.48         32.39         8.19 o                         
  -5   1  24        331.76        303.30        29.08 o                         
  -4   1  24       1597.21       1655.53        90.63 o                         
  -3   1  24       1588.18       1681.03        44.17 o                         
  -2   1  24         17.62         37.45         6.90 o                         
  -1   1  24       3724.94       4329.90        74.01 o                         
   0   1  24       2019.94       2374.21        50.40 o                         
   1   1  24        140.54        125.87        11.12 o                         
   2   1  24        320.15        345.90        33.26 o                         
   3   1  24       1684.26       1736.50       112.29 o                         
   4   1  24       2489.00       2945.86        95.13 o                         
   5   1  24        100.44         85.42        15.93 o                         
   6   1  24       1218.87       1339.35       112.26 o                         
   7   1  24        779.24        742.93        86.51 o                         
  -9   2  24        306.94        324.63        33.74 o                         
  -8   2  24        647.57        531.46        48.89 o                         
  -7   2  24          0.39         32.64        11.26 o                         
  -6   2  24         28.59         35.79         7.04 o                         
  -5   2  24         18.55         54.07         9.84 o                         
  -4   2  24        106.15         75.76        10.39 o                         
  -3   2  24       1153.50       1301.29        51.51 o                         
  -2   2  24       1415.61       1546.22        37.40 o                         
  -1   2  24        439.16        400.51        23.33 o                         
   0   2  24        182.46        107.42        14.32 o                         
   1   2  24        726.28        791.12        50.62 o                         
   2   2  24        515.42        544.55        33.47 o                         
   3   2  24         72.74         58.77        18.19 o                         
   4   2  24         96.79         91.04        11.76 o                         
   5   2  24        469.24        407.20        35.58 o                         
   6   2  24          2.79         44.43        13.73 o                         
   7   2  24         94.46         72.24        17.30 o                         
  -8   3  24        105.61         79.36        18.18 o                         
  -7   3  24        228.14        177.17        24.33 o                         
  -6   3  24          9.97         14.00         8.10 o                         
  -5   3  24        125.70        135.36        23.84 o                         
  -4   3  24        650.21        662.41        58.06 o                         
  -3   3  24        169.49        141.05        28.78 o                         
  -2   3  24         73.82         70.24         9.99 o                         
  -1   3  24          7.75         12.28         4.94 o                         
   0   3  24          8.58         19.91         5.42 o                         
   1   3  24         22.96         31.70         5.98 o                         
   2   3  24         16.27         19.68        13.39 o                         
   3   3  24          0.92         12.17         6.54 o                         
   4   3  24        307.36        263.12        33.44 o                         
   5   3  24        321.87        339.30        40.34 o                         
   6   3  24        180.17        123.58        50.54 o                         
  -7   4  24        199.51        246.91        41.16 o                         
  -6   4  24          3.05         24.27        35.48 o                         
  -5   4  24         75.23         47.31        15.34 o                         
  -4   4  24        221.11        111.62        16.07 o                         
  -3   4  24        153.05         95.50        11.59 o                         
  -2   4  24        538.30        484.89        39.74 o                         
  -1   4  24        100.57         57.75        11.29 o                         
   0   4  24        462.74        322.83        30.49 o                         
   1   4  24         10.26         44.98         8.38 o                         
   2   4  24          2.51         34.23        22.49 o                         
   3   4  24         33.49         38.17        12.34 o                         
   4   4  24         64.17         75.86        14.68 o                         
   5   4  24        366.39        338.55        36.07 o                         
  -6   5  24         51.66         73.91        29.04 o                         
  -5   5  24        140.50         77.95        23.78 o                         
  -4   5  24        255.49        217.89        30.54 o                         
  -3   5  24        662.68        682.96        51.33 o                         
  -2   5  24          4.30         12.12        14.17 o                         
  -1   5  24        613.85        617.89        97.84 o                         
   0   5  24        413.32        340.09        63.24 o                         
   1   5  24          1.44         42.89        19.40 o                         
   2   5  24         17.59         63.14        16.16 o                         
   3   5  24         94.28         87.29        23.70 o                         
   4   5  24         28.61         35.56        25.63 o                         
  -4   6  24         79.60         41.63        20.64 o                         
  -3   6  24        298.66        274.24        58.69 o                         
  -2   6  24        767.77        768.90       144.55 o                         
  -1   6  24          1.90         22.32        15.45 o                         
   0   6  24        635.35        534.71       104.56 o                         
   1   6  24        396.02        323.97        43.27 o                         
  -8   1  25         66.33         74.94        29.44 o                         
  -7   1  25          5.09         34.29         9.69 o                         
  -6   1  25         87.03         52.05        11.53 o                         
  -5   1  25         10.23         24.30        10.56 o                         
  -4   1  25        155.29        105.39        15.31 o                         
  -3   1  25        301.54        286.40        23.24 o                         
  -2   1  25         68.39         70.99        13.46 o                         
  -1   1  25        960.73       1004.76        58.63 o                         
   0   1  25         51.13         45.09         8.50 o                         
   1   1  25        176.01        109.85        14.87 o                         
   2   1  25        716.43        746.28        55.89 o                         
   3   1  25         55.02         21.13        12.11 o                         
   4   1  25          1.78         21.30         8.11 o                         
   5   1  25         81.16         63.16        10.03 o                         
   6   1  25         13.26         30.80        10.82 o                         
  -8   2  25         78.53         64.13        16.87 o                         
  -7   2  25       1099.20       1143.34        98.86 o                         
  -6   2  25        391.13        326.88        42.51 o                         
  -5   2  25         96.45         70.53        10.20 o                         
  -4   2  25        559.66        563.76        49.27 o                         
  -3   2  25         64.23         57.59         8.73 o                         
  -2   2  25         53.84         52.71        10.30 o                         
  -1   2  25          4.66         31.11         7.93 o                         
   0   2  25        310.76        323.87        21.64 o                         
   1   2  25        439.00        388.14        23.03 o                         
   2   2  25         25.00         20.15         8.88 o                         
   3   2  25       1023.09       1102.89        50.77 o                         
   4   2  25        391.24        365.03        34.06 o                         
   5   2  25         21.88         35.06        11.95 o                         
   6   2  25         69.55         48.42        15.09 o                         
  -7   3  25         82.15         40.15        15.67 o                         
  -6   3  25        453.13        440.06        43.18 o                         
  -5   3  25        216.74        175.14        21.42 o                         
  -4   3  25         84.49         91.78        14.60 o                         
  -3   3  25        452.52        404.92        30.31 o                         
  -2   3  25        490.21        468.33        34.63 o                         
  -1   3  25        591.74        557.91        38.87 o                         
   0   3  25        351.81        256.79        31.20 o                         
   1   3  25        195.66        129.22        11.50 o                         
   2   3  25        745.43        622.62        56.60 o                         
   3   3  25        307.83        220.69        63.88 o                         
   4   3  25         88.57         56.59        17.32 o                         
   5   3  25        101.34         94.51        19.74 o                         
  -6   4  25        524.37        434.98        56.22 o                         
  -5   4  25        231.55        201.26        35.44 o                         
  -4   4  25        829.61        835.46        94.71 o                         
  -3   4  25          3.45         22.63        12.01 o                         
  -2   4  25        158.75        138.85        19.24 o                         
  -1   4  25         53.32         20.15         5.87 o                         
   0   4  25       1641.03       1741.94       125.10 o                         
   1   4  25       2001.45       2303.74       282.17 o                         
   2   4  25        195.87        247.81        37.35 o                         
   3   4  25          7.33         27.36        24.91 o                         
   4   4  25        249.42        225.12        41.36 o                         
  -5   5  25        102.34         84.48        31.40 o                         
  -4   5  25        128.55         95.88        29.06 o                         
  -3   5  25          3.56         -4.62        54.98 o                         
  -2   5  25          3.25         21.17        25.09 o                         
  -1   5  25         19.21         20.69        15.12 o                         
   0   5  25         61.65         28.35        13.11 o                         
   1   5  25         12.48         61.35        29.83 o                         
   2   5  25         74.36         76.28        19.05 o                         
   3   5  25         14.70         39.46        16.00 o                         
  -8   0  26        752.34        696.33       102.42 o                         
  -7   0  26        608.69        670.84        71.68 o                         
  -6   0  26        286.45        286.77        62.13 o                         
  -5   0  26         60.34         58.02        12.78 o                         
  -4   0  26       1317.80       1578.34        90.44 o                         
  -3   0  26          2.10         26.00        19.86 o                         
  -2   0  26       3394.72       4307.56       206.53 o                         
  -1   0  26       1414.93       1463.81       113.97 o                         
   0   0  26        544.87        533.64        35.86 o                         
   1   0  26        196.05        163.37        20.67 o                         
   2   0  26       3132.37       3837.84       220.66 o                         
   3   0  26       1986.51       2523.12       132.45 o                         
   4   0  26       2419.66       2814.50       285.86 o                         
   5   0  26         31.82         28.98        11.14 o                         
   6   0  26         95.16         54.61        17.39 o                         
  -8   1  26          3.24         26.33        19.59 o                         
  -7   1  26          4.12         39.86        12.43 o                         
  -6   1  26        197.43        136.82        17.75 o                         
  -5   1  26        182.91        175.20        22.77 o                         
  -4   1  26        145.61        105.01        14.89 o                         
  -3   1  26       1764.86       2089.71       114.22 o                         
  -2   1  26        578.50        589.26        33.26 o                         
  -1   1  26        205.89        140.85        30.40 o                         
   0   1  26        997.57       1068.18        29.42 o                         
   1   1  26        415.64        387.89        28.20 o                         
   2   1  26       2434.22       2857.92        97.71 o                         
   3   1  26          0.36         17.99         9.91 o                         
   4   1  26        267.73        264.11        34.45 o                         
   5   1  26        430.92        449.74        35.45 o                         
   6   1  26          5.59         22.63         7.89 o                         
  -7   2  26         38.89         51.84        14.86 o                         
  -6   2  26         36.80         38.81        15.41 o                         
  -5   2  26         84.17         90.89        26.19 o                         
  -4   2  26       1178.37       1334.51       100.30 o                         
  -3   2  26        261.86        288.07        22.25 o                         
  -2   2  26          1.19         21.21        12.97 o                         
  -1   2  26         81.74         78.99        12.70 o                         
   0   2  26         97.04         70.06        10.55 o                         
   1   2  26        148.99         96.98        11.26 o                         
   2   2  26          4.84         34.68        11.89 o                         
   3   2  26        861.57       1071.76        50.63 o                         
   4   2  26        233.05        185.05        22.64 o                         
   5   2  26          5.36         21.32        15.72 o                         
  -7   3  26        264.84        252.49        32.50 o                         
  -6   3  26         57.49         74.31        16.44 o                         
  -5   3  26          9.73         23.30        10.65 o                         
  -4   3  26        146.56         94.85        13.29 o                         
  -3   3  26        323.40        310.08        23.33 o                         
  -2   3  26         21.54         34.88         5.77 o                         
  -1   3  26          9.28         26.74         7.47 o                         
   0   3  26         98.82         72.34        10.67 o                         
   1   3  26        487.90        416.91        39.32 o                         
   2   3  26       1052.59       1111.72       117.78 o                         
   3   3  26        675.50        670.73        90.35 o                         
   4   3  26        880.97        946.19       135.26 o                         
   5   3  26          7.49         50.94        16.04 o                         
  -6   4  26          0.83         39.30        16.26 o                         
  -5   4  26        172.58         92.22        22.17 o                         
  -4   4  26        251.12        154.85        30.01 o                         
  -3   4  26          7.44         25.81         7.34 o                         
  -2   4  26        359.51        253.07        33.38 o                         
  -1   4  26        198.05        118.02        24.98 o                         
   0   4  26        113.66         97.78        23.57 o                         
   1   4  26        420.79        330.77        42.72 o                         
   2   4  26         91.15         94.11        33.33 o                         
   3   4  26        152.37         81.87        28.99 o                         
  -4   5  26        119.97        104.01        36.67 o                         
  -3   5  26        278.44        325.02        45.48 o                         
  -2   5  26          2.67         15.53        17.60 o                         
  -1   5  26        725.81        633.62       117.18 o                         
   0   5  26        229.25        214.59        40.54 o                         
   1   5  26        143.51         65.16        21.58 o                         
  -7   1  27        204.39        275.75        35.66 o                         
  -6   1  27         13.40         28.05        18.04 o                         
  -5   1  27          8.81         19.86        12.66 o                         
  -4   1  27         84.10         65.73        12.27 o                         
  -3   1  27         15.64         14.63        17.91 o                         
  -2   1  27        126.04        110.80        18.51 o                         
  -1   1  27        198.90        197.49        22.97 o                         
   0   1  27       1124.26       1223.75        72.75 o                         
   1   1  27          2.89         20.15         7.39 o                         
   2   1  27       1691.23       1950.83       149.43 o                         
   3   1  27        654.34        717.36        47.32 o                         
   4   1  27        139.12        154.44        17.19 o                         
   5   1  27        290.77        248.23        34.88 o                         
  -7   2  27         53.32         91.86        17.30 o                         
  -6   2  27        322.93        290.30        29.38 o                         
  -5   2  27          2.43         14.20        11.07 o                         
  -4   2  27        506.43        555.57        45.02 o                         
  -3   2  27        599.23        579.23        39.50 o                         
  -2   2  27        704.51        699.43        65.77 o                         
  -1   2  27        554.96        494.43        32.68 o                         
   0   2  27         51.53         56.53        14.21 o                         
   1   2  27       1142.39       1266.24        84.31 o                         
   2   2  27        911.97       1020.06       113.33 o                         
   3   2  27         15.33         19.23         7.73 o                         
   4   2  27         71.53        106.83        19.88 o                         
  -6   3  27         55.98         48.44        12.89 o                         
  -5   3  27        577.26        540.69        57.37 o                         
  -4   3  27        115.15        106.82        19.04 o                         
  -3   3  27          3.48         25.38         6.34 o                         
  -2   3  27        134.71        115.79        15.52 o                         
  -1   3  27       1387.76       1510.19        99.64 o                         
   0   3  27       1177.23       1211.18       109.61 o                         
   1   3  27          1.90         16.99         7.65 o                         
   2   3  27       1315.45       1477.25       243.17 o                         
   3   3  27        687.92        696.99        80.13 o                         
   4   3  27        207.77        129.80        23.54 o                         
  -5   4  27          1.38         37.47        23.04 o                         
  -4   4  27          1.42         29.08         8.71 o                         
  -3   4  27          9.26         20.93         7.70 o                         
  -2   4  27        108.89         79.63        14.08 o                         
  -1   4  27         69.52         55.58        10.06 o                         
   0   4  27       1042.67        975.99       181.14 o                         
   1   4  27       2691.99       3083.21       234.41 o                         
   2   4  27        209.68        132.98        38.06 o                         
  -6   0  28        812.00       1079.85       102.98 o                         
  -5   0  28        100.34        105.14        34.98 o                         
  -4   0  28         21.27         60.69        29.71 o                         
  -3   0  28        116.52         70.55        29.86 o                         
  -2   0  28        359.05        417.97        47.87 o                         
  -1   0  28        568.34        560.02       116.59 o                         
   0   0  28        452.88        474.97        55.78 o                         
   1   0  28         25.40         36.44         9.82 o                         
   2   0  28         10.49         39.88        42.72 o                         
   3   0  28        112.05         94.30        19.35 o                         
   4   0  28        940.88       1143.18        89.22 o                         
  -6   1  28         22.00         61.15        14.44 o                         
  -5   1  28        396.66        457.06        40.03 o                         
  -4   1  28        252.69        188.43        23.98 o                         
  -3   1  28          9.25         57.29        14.52 o                         
  -2   1  28         95.69        113.53        21.87 o                         
  -1   1  28          3.40         26.77         6.55 o                         
   0   1  28         43.23         43.00        11.35 o                         
   1   1  28          4.96         26.70         6.94 o                         
   2   1  28        420.17        470.42        35.57 o                         
   3   1  28       1627.26       1879.61       150.33 o                         
   4   1  28         58.09         47.54         9.70 o                         
  -6   2  28        179.19        125.20        36.97 o                         
  -5   2  28        490.97        451.08        48.52 o                         
  -4   2  28         18.48         18.60         8.30 o                         
  -3   2  28          6.83         28.35        20.42 o                         
  -2   2  28        168.30        103.93        14.14 o                         
  -1   2  28        250.90        220.60        21.10 o                         
   0   2  28        440.59        455.44        38.02 o                         
   1   2  28        451.77        454.28        48.09 o                         
   2   2  28        509.61        459.62        39.72 o                         
   3   2  28          6.66          7.96        13.96 o                         
  -5   3  28         34.31         68.93        14.70 o                         
  -4   3  28        196.68        153.44        22.78 o                         
  -3   3  28        395.24        370.72        47.35 o                         
  -2   3  28        632.98        617.59        58.02 o                         
  -1   3  28         19.80         33.84        15.47 o                         
   0   3  28         27.30         11.93        12.43 o                         
   1   3  28          0.25         21.52         9.86 o                         
   2   3  28          0.89         41.48        14.01 o                         
  -3   4  28        326.71        308.61        58.71 o                         
  -2   4  28          1.10         39.16        13.74 o                         
  -1   4  28        178.42        143.06        39.93 o                         
   0   4  28          2.87         37.82        13.23 o                         
  -5   1  29         20.48         45.64        14.86 o                         
  -4   1  29        249.81        259.55        27.14 o                         
  -3   1  29        182.39        152.40        27.50 o                         
  -2   1  29        242.19        292.78        37.42 o                         
  -1   1  29         19.92         55.60        14.30 o                         
   0   1  29       1134.35       1393.83        83.12 o                         
   1   1  29          4.49         36.43        17.37 o                         
   2   1  29          1.11         31.74        10.76 o                         
   3   1  29        284.08        236.65        44.54 o                         
  -5   2  29        202.60        151.68        42.92 o                         
  -4   2  29         42.48         73.98        34.65 o                         
  -3   2  29          6.79         13.42         9.26 o                         
  -2   2  29        257.44        269.92        27.97 o                         
  -1   2  29        607.88        673.87        58.45 o                         
   0   2  29        132.72         88.92        14.23 o                         
   1   2  29       1665.39       2076.09       135.50 o                         
   2   2  29       1551.61       1648.34       165.11 o                         
  -3   3  29         55.18         42.05        14.79 o                         
  -2   3  29        131.88         94.37        21.23 o                         
  -1   3  29        309.54        237.03        41.98 o                         
   0   3  29       1244.59       1420.34       139.53 o                         
   1   3  29        550.88        586.73        86.49 o                         
  -4   0  30          9.86         60.33        25.32 o                         
  -3   0  30        236.34        277.47        38.44 o                         
  -2   0  30         83.87         47.54        17.14 o                         
  -1   0  30          8.22         38.37        21.92 o                         
   0   0  30         48.71         17.23        31.25 o                         
   1   0  30        393.73        354.29        64.58 o                         
  -4   1  30          4.26         53.16        16.75 o                         
  -3   1  30         20.02         44.12        14.78 o                         
  -2   1  30         38.62         46.71        11.70 o                         
  -1   1  30         38.44         56.72        14.08 o                         
   0   1  30        193.65        175.57        38.44 o                         
   1   1  30         29.53         50.88        11.44 o                         
  -3   2  30          5.47         40.32        11.63 o                         
  -2   2  30        576.10        516.08        53.98 o                         
  -1   2  30        108.63        138.84        21.15 o                         
   0   2  30         15.58         32.49        10.43 o                         
                                                                                
